# Supplementary material for: Network Analyses Predict Small RNAs That Might Modulate Gene Expression in the Testis and Epididymis of Bos indicus Bulls
Source: Front Genet. 2021 Apr 30;12:610116. doi: 10.3389/fgene.2021.610116 (PMC8120238; doi:10.3389/fgene.2021.610116)
Supplement: Supplementary file 1 [file Data_Sheet_1.zip]

Archive with 7 entries (7 files):
- Supplementary_Table1.XLSX
- Supplementary_Table2.XLSX
- Supplementary_Table3.XLSX
- Supplementary_Table4.XLSX
- Supplementary_Table5.XLSX
- Supplementary_Table6.XLSX
- Supplementary_Table7.XLSX
