# Supplementary material for: Network Analyses Predict Small RNAs That Might Modulate Gene Expression in the Testis and Epididymis of Bos indicus Bulls
Source: Front Genet. 2021 Apr 30;12:610116. doi: 10.3389/fgene.2021.610116 (PMC8120238; doi:10.3389/fgene.2021.610116)
Supplement: Supplementary file 1 [file Data_Sheet_1.zip › Supplementary_Table1.XLSX]

## Sheet: Table S1
Network analyses predicts small RNAs that may regulate gene expression in testis and epididymis of Bos indicus bulls
Table S1: Results of the pairwise comparison analysis between head and Tail epididymis (HE, and TE) and Testicular parenchyma (TP) of Bos indicus bulls
Ensembl gene ID	Gene Symbol	transcript biotype	log (Fold Change)	Average Expression	t-value	P-value	adjusted P-value	B	Pairwise comparison
ENSBTAG00000000008	KCNJ1	protein_coding	-3.2206	3.67149	-3.80518	0.00326255	0.00802404	-2.59875	TE/TP
ENSBTAG00000000008	KCNJ1	protein_coding	-3.27181	3.67149	-3.86567	0.0029499	0.0075573	-2.49504	HE/TP
ENSBTAG00000000015	FOXRED2	protein_coding	2.89761	2.19644	8.63569	4.82404e-06	5.35911e-05	4.27967	TE/TP
ENSBTAG00000000020	TRPV3	protein_coding	-3.19816	2.11428	-3.36373	0.00688562	0.014824	-3.36693	TE/TP
ENSBTAG00000000020	TRPV3	protein_coding	-3.06824	2.11428	-3.22708	0.00870766	0.0184628	-3.60686	HE/TP
ENSBTAG00000000027	IGFL1	protein_coding	-3.1149	1.33948	-3.46791	0.00576298	0.0128256	-3.18474	TE/TP
ENSBTAG00000000027	IGFL1	protein_coding	-3.1451	1.33948	-3.50154	0.00544238	0.0125298	-3.12659	HE/TP
ENSBTAG00000000033	PHOSPHO1	protein_coding	-2.15682	1.10128	-10.8996	5.42979e-07	1.18814e-05	6.58905	TE/TP
ENSBTAG00000000061	PCDH7	protein_coding	2.24858	1.74447	8.87141	3.76555e-06	4.44763e-05	4.54235	TE/TP
ENSBTAG00000000066	LRRN4	protein_coding	-2.48948	3.43422	-2.66677	0.0230245	0.0422128	-4.58408	HE/TP
ENSBTAG00000000088	ALCAM	protein_coding	2.54429	5.40029	11.5587	3.08889e-07	8.0111e-06	7.18163	HE/TP
ENSBTAG00000000102	GPR75	protein_coding	2.00535	1.28114	6.21342	8.67347e-05	0.00584936	1.66107	HE/TE
ENSBTAG00000000138	CCDC178	protein_coding	-3.33249	4.45928	-4.08607	0.00205132	0.00543744	-2.11737	TE/TP
ENSBTAG00000000158	LY6K	protein_coding	-2.59512	5.07584	-2.84949	0.0167526	0.0315159	-4.26679	TE/TP
ENSBTAG00000000158	LY6K	protein_coding	-3.80499	5.07584	-4.17795	0.00176619	0.0049715	-1.96211	HE/TP
ENSBTAG00000000160	CBS	protein_coding	2.26627	5.73624	8.20785	7.66712e-06	7.82665e-05	3.78758	HE/TP
ENSBTAG00000000170	GSTT4	protein_coding	-2.78781	1.999	-8.93858	3.51225e-06	4.24648e-05	4.61616	TE/TP
ENSBTAG00000000170	GSTT4	protein_coding	-2.25854	1.999	-7.24157	2.34278e-05	0.000173526	2.60142	HE/TP
ENSBTAG00000000177	MSLN	protein_coding	-2.79658	4.39284	-3.16884	0.0096279	0.020107	-3.70894	HE/TP
ENSBTAG00000000185	SLC6A14	protein_coding	2.03177	4.62096	13.1732	8.66363e-08	3.1476e-06	8.51054	TE/TP
ENSBTAG00000000185	SLC6A14	protein_coding	2.5213	4.62096	16.3472	1.02447e-08	6.43882e-07	10.7087	HE/TP
ENSBTAG00000000188	HS3ST5	protein_coding	-2.28459	2.12082	-8.54228	5.3294e-06	5.70756e-05	4.17399	TE/TP
ENSBTAG00000000188	HS3ST5	protein_coding	-2.26112	2.12082	-8.45451	5.85686e-06	6.43247e-05	4.07341	HE/TP
ENSBTAG00000000189	LHFPL3	protein_coding	-3.29729	2.5601	-3.68342	0.00400095	0.00951268	-2.80947	TE/TP
ENSBTAG00000000189	LHFPL3	protein_coding	-5.24556	2.5601	-5.85983	0.000140426	0.000658212	0.701473	HE/TP
ENSBTAG00000000219	GRIN2B	protein_coding	-3.24016	3.53605	-3.37761	0.00672391	0.0145486	-3.34263	TE/TP
ENSBTAG00000000219	GRIN2B	protein_coding	-4.07183	3.53605	-4.24455	0.00158573	0.00453695	-1.84975	HE/TP
ENSBTAG00000000224	TSPAN15	protein_coding	2.29208	5.00384	5.47187	0.000243026	0.000974005	0.121767	TE/TP
ENSBTAG00000000232	OR51D1	protein_coding	2.71238	3.76285	2.70523	0.0215337	0.0392208	-4.51711	TE/TP
ENSBTAG00000000233	OR51E1	protein_coding	4.7262	4.07985	4.01201	0.00231608	0.006035	-2.24357	TE/TP
ENSBTAG00000000259	CHIA	protein_coding	-2.65247	3.13397	-2.83991	0.0170342	0.0326085	-4.28404	HE/TP
ENSBTAG00000000264	RFX6	protein_coding	-2.59813	2.18432	-6.12654	9.74823e-05	0.000484626	1.08871	TE/TP
ENSBTAG00000000278	RNF17	protein_coding	-3.67921	2.61027	-8.21558	7.60196e-06	7.25346e-05	3.7971	TE/TP
ENSBTAG00000000278	RNF17	protein_coding	-2.90721	2.61027	-6.49172	6.00596e-05	0.000340002	1.60189	HE/TP
ENSBTAG00000000281	MND1	protein_coding	-2.52122	2.22943	-5.91621	0.000129893	0.000603423	0.784564	TE/TP
ENSBTAG00000000296	IMPDH1	protein_coding	2.04217	1.70995	8.3146	6.81841e-06	6.72727e-05	3.91256	TE/TP
ENSBTAG00000000301	NA	protein_coding	-3.56492	5.19155	-3.90874	0.00274645	0.0069554	-2.42044	TE/TP
ENSBTAG00000000305	LMO4	protein_coding	2.00054	6.02641	12.5403	1.40156e-07	4.41247e-06	8.00923	TE/TP
ENSBTAG00000000313	NUDT13	protein_coding	2.38641	4.80972	15.8572	1.38742e-08	8.01768e-07	10.3995	HE/TP
ENSBTAG00000000326	ENTHD1	protein_coding	-4.08513	3.45735	-3.29009	0.00781293	0.0164502	-3.49589	TE/TP
ENSBTAG00000000326	ENTHD1	protein_coding	-4.01561	3.45735	-3.2341	0.00860308	0.0182748	-3.59457	HE/TP
ENSBTAG00000000328	TPPP2	protein_coding	-2.39966	3.77285	-6.39632	6.8046e-05	0.000365965	1.46994	TE/TP
ENSBTAG00000000335	HMGB4	protein_coding	-3.39045	3.08788	-8.24364	7.37045e-06	7.10871e-05	3.82993	TE/TP
ENSBTAG00000000335	HMGB4	protein_coding	-2.40819	3.08788	-5.85535	0.000141302	0.000661781	0.694882	HE/TP
ENSBTAG00000000344	SPACA3	protein_coding	-4.00506	4.86692	-3.28993	0.00781515	0.0164529	-3.49618	TE/TP
ENSBTAG00000000344	SPACA3	protein_coding	-3.84242	4.86692	-3.15632	0.00983837	0.0204682	-3.73088	HE/TP
ENSBTAG00000000381	S1PR4	protein_coding	-3.78834	1.96547	-5.07537	0.000435162	0.00154504	-0.492961	TE/TP
ENSBTAG00000000381	S1PR4	protein_coding	-2.13805	1.96547	-2.86441	0.0163234	0.0314294	-4.24137	HE/TP
ENSBTAG00000000395	ADAMTS20	protein_coding	-2.3952	3.62312	-4.0036	0.00234836	0.00628064	-2.2585	HE/TP
ENSBTAG00000000397	CNPY1	protein_coding	-2.82036	2.7044	-2.73327	0.0205081	0.0375433	-4.46861	TE/TP
ENSBTAG00000000397	CNPY1	protein_coding	-5.22354	2.7044	-5.06224	0.000443807	0.00161787	-0.514222	HE/TP
ENSBTAG00000000399	NANOS3	protein_coding	-2.75408	4.01221	-2.78972	0.0185889	0.0344178	-4.37073	TE/TP
ENSBTAG00000000399	NANOS3	protein_coding	-3.28157	4.01221	-3.32404	0.00737046	0.0160362	-3.43698	HE/TP
ENSBTAG00000000400	KRT85	protein_coding	-3.77944	2.79112	-11.6502	2.86253e-07	7.44647e-06	7.26183	TE/TP
ENSBTAG00000000400	KRT85	protein_coding	4.22816	2.79112	13.0334	9.6179e-08	4.24692e-05	8.46988	HE/TE
ENSBTAG00000000401	TTC24	protein_coding	3.82494	4.12385	5.59993	0.000202307	0.0102179	0.786707	HE/TE
ENSBTAG00000000401	TTC24	protein_coding	2.86386	4.12385	4.19285	0.00172405	0.00486957	-1.93694	HE/TP
ENSBTAG00000000410	PAX4	protein_coding	-4.39387	2.19813	-4.93653	0.00053647	0.00183097	-0.713338	TE/TP
ENSBTAG00000000410	PAX4	protein_coding	-2.65115	2.19813	-2.97857	0.0133857	0.0265418	-4.04211	HE/TP
ENSBTAG00000000414	FUT6	protein_coding	3.17669	4.05382	4.43478	0.00116938	0.00342249	-1.53103	TE/TP
ENSBTAG00000000418	TOX3	protein_coding	3.01037	2.6301	13.7746	5.59006e-08	2.25448e-06	8.96547	TE/TP
ENSBTAG00000000418	TOX3	protein_coding	2.80617	2.6301	12.8402	1.11296e-07	3.73611e-06	8.24944	HE/TP
ENSBTAG00000000431	TRDC	protein_coding	2.08118	5.69533	6.603	5.19981e-05	0.000300691	1.75535	TE/TP
ENSBTAG00000000431	TRDC	protein_coding	3.3434	5.69533	10.6077	7.03647e-07	1.40901e-05	6.31562	HE/TP
ENSBTAG00000000437	FFAR4	protein_coding	-2.848	2.24723	-2.97009	0.0135844	0.0268801	-4.05695	HE/TP
ENSBTAG00000000456	CPB1	protein_coding	-3.23644	2.3608	-3.25412	0.00831152	0.0173242	-3.55891	TE/TP
ENSBTAG00000000502	DAZL	protein_coding	-4.86228	3.7105	-6.28008	7.93522e-05	0.000411356	1.30689	TE/TP
ENSBTAG00000000502	DAZL	protein_coding	-4.85121	3.7105	-6.26578	8.08767e-05	0.000425796	1.2862	HE/TP
ENSBTAG00000000520	ATP2B3	protein_coding	3.34877	3.6558	4.04365	0.00219886	0.00594637	-2.19015	HE/TP
ENSBTAG00000000522	AHSG	protein_coding	-3.09845	2.11605	-3.17506	0.00952511	0.0194882	-3.69748	TE/TP
ENSBTAG00000000522	AHSG	protein_coding	-3.11992	2.11605	-3.19706	0.00917024	0.019301	-3.65948	HE/TP
ENSBTAG00000000531	NA	protein_coding	3.48222	3.97118	5.1239	0.000404729	0.00145538	-0.416557	TE/TP
ENSBTAG00000000531	NA	protein_coding	4.0567	3.97118	5.96922	0.000120759	0.000583829	0.861279	HE/TP
ENSBTAG00000000552	DISP2	protein_coding	-4.50086	1.9088	-8.28622	7.03364e-06	6.88217e-05	3.87958	TE/TP
ENSBTAG00000000552	DISP2	protein_coding	-3.85242	1.9088	-7.09243	2.80981e-05	0.000197099	2.40835	HE/TP
ENSBTAG00000000568	CCDC154	protein_coding	-2.00002	1.79172	-6.90504	3.54413e-05	0.000231978	2.1618	HE/TP
ENSBTAG00000000574	OR10Z1	protein_coding	-3.88105	2.13736	-4.18271	0.00175262	0.00478849	-1.95352	TE/TP
ENSBTAG00000000576	ADGRG2	protein_coding	3.59165	2.01326	12.0452	2.0732e-07	8.31438e-05	7.73596	HE/TE
ENSBTAG00000000576	ADGRG2	protein_coding	3.03356	2.01326	10.1735	1.04647e-06	1.87331e-05	5.8969	HE/TP
ENSBTAG00000000582	LY6G6E	protein_coding	-3.90389	2.42899	-5.19073	0.000366471	0.0153198	0.17306	HE/TE
ENSBTAG00000000582	LY6G6E	protein_coding	-2.53983	2.42899	-3.37703	0.00673057	0.014858	-3.34421	HE/TP
ENSBTAG00000000584	NA	protein_coding	-3.69674	3.97032	-5.53096	0.000223245	0.000913182	0.211498	TE/TP
ENSBTAG00000000584	NA	protein_coding	-2.33261	3.97032	-3.48998	0.00555048	0.0127209	-3.14677	HE/TP
ENSBTAG00000000585	LY6G6C	protein_coding	-2.85968	3.8372	-2.99582	0.0129909	0.0254136	-4.01138	TE/TP
ENSBTAG00000000585	LY6G6C	protein_coding	-3.22215	3.8372	-3.37555	0.00674765	0.014888	-3.3468	HE/TP
ENSBTAG00000000611	C25H16orf90	protein_coding	-2.44966	1.62399	-13.0134	9.76355e-08	3.43917e-06	8.38616	TE/TP
ENSBTAG00000000611	C25H16orf90	protein_coding	-2.29459	1.62399	-12.1896	1.84679e-07	5.48338e-06	7.7206	HE/TP
ENSBTAG00000000620	MCMDC2	protein_coding	-2.44651	4.20621	-3.22543	0.00873248	0.01809	-3.60919	TE/TP
ENSBTAG00000000644	S100A5	protein_coding	3.63225	2.43495	3.52281	0.00524913	0.0118832	-3.08891	TE/TP
ENSBTAG00000000664	SLC22A15	protein_coding	-2.57507	3.41231	-5.02967	0.000466053	0.00167831	-0.565742	HE/TP
ENSBTAG00000000668	SLC22A5	protein_coding	2.3151	2.83764	10.9958	4.99147e-07	1.10914e-05	6.67726	HE/TP
ENSBTAG00000000688	NA	protein_coding	-4.45306	1.66665	-22.9377	3.3835e-10	4.57991e-08	14.0857	TE/TP
ENSBTAG00000000688	NA	protein_coding	-4.48326	1.66665	-23.0933	3.15925e-10	4.45946e-08	14.1516	HE/TP
ENSBTAG00000000698	MYO18B	protein_coding	-3.78419	2.51288	-13.4418	7.10864e-08	2.70836e-06	8.71615	TE/TP
ENSBTAG00000000698	MYO18B	protein_coding	-2.32585	2.51288	-8.26162	7.22617e-06	7.45608e-05	3.85045	HE/TP
ENSBTAG00000000704	GUSB	protein_coding	2.27113	7.49951	9.15495	2.8143e-06	3.63579e-05	4.85092	TE/TP
ENSBTAG00000000704	GUSB	protein_coding	2.18347	7.49951	8.80161	4.04993e-06	4.88745e-05	4.46471	HE/TP
ENSBTAG00000000706	ADAMTS1	protein_coding	2.04447	1.74867	10.641	6.82898e-07	1.38355e-05	6.34756	TE/TP
ENSBTAG00000000707	WISP1	protein_coding	-4.00153	4.77439	-4.54443	0.000983314	0.00297656	-1.3496	TE/TP
ENSBTAG00000000707	WISP1	protein_coding	-2.72122	4.77439	-3.09042	0.0110262	0.0225674	-3.84636	HE/TP
ENSBTAG00000000719	NA	protein_coding	3.38199	5.0129	3.68819	0.00396898	0.00945365	-2.8012	TE/TP
ENSBTAG00000000726	OR1J1	protein_coding	3.87372	3.17717	4.43078	0.00117683	0.0034402	-1.53767	TE/TP
ENSBTAG00000000726	OR1J1	protein_coding	5.22232	3.17717	5.97333	0.000120082	0.000581207	0.867238	HE/TP
ENSBTAG00000000791	CALY	protein_coding	2.14407	5.10945	10.5879	7.163e-07	1.43937e-05	6.29722	TE/TP
ENSBTAG00000000792	AJAP1	protein_coding	-2.95576	3.374	-2.5763	0.0269481	0.0482907	-4.73955	HE/TP
ENSBTAG00000000793	LAMC2	protein_coding	2.33943	5.44667	12.1482	1.90886e-07	5.53408e-06	7.68635	TE/TP
ENSBTAG00000000793	LAMC2	protein_coding	2.59793	5.44667	13.4904	6.86076e-08	2.66702e-06	8.75273	HE/TP
ENSBTAG00000000805	IQCF1	protein_coding	-4.21928	6.00496	-4.03807	0.00221905	0.00582003	-2.1991	TE/TP
ENSBTAG00000000809	IRX1	protein_coding	2.99884	3.86055	3.83711	0.00309343	0.00766614	-2.54367	TE/TP
ENSBTAG00000000818	PLEKHG7	protein_coding	2.62778	5.5001	16.4217	9.79063e-09	6.15345e-07	10.755	TE/TP
ENSBTAG00000000818	PLEKHG7	protein_coding	2.07462	5.5001	12.9648	1.01269e-07	3.53742e-06	8.34781	HE/TP
ENSBTAG00000000828	CAPN6	protein_coding	3.02056	4.98729	8.49115	5.63006e-06	5.91524e-05	4.11577	TE/TP
ENSBTAG00000000828	CAPN6	protein_coding	2.56134	4.98729	7.20021	2.46327e-05	0.000179708	2.54815	HE/TP
ENSBTAG00000000836	KRT8	protein_coding	3.04657	6.15047	16.1622	1.14758e-08	6.72193e-07	10.5933	TE/TP
ENSBTAG00000000836	KRT8	protein_coding	3.05669	6.15047	16.2159	1.11027e-08	6.73236e-07	10.6268	HE/TP
ENSBTAG00000000873	SLC13A3	protein_coding	-2.88797	3.35364	-3.54706	0.00503742	0.01149	-3.04662	TE/TP
ENSBTAG00000000873	SLC13A3	protein_coding	-2.55887	3.35364	-3.14285	0.0100702	0.0208761	-3.7545	HE/TP
ENSBTAG00000000886	NA	protein_coding	-3.66039	4.10011	-3.40966	0.00636522	0.0138982	-3.28656	TE/TP
ENSBTAG00000000886	NA	protein_coding	-3.48649	4.10011	-3.24768	0.00840421	0.017932	-3.57077	HE/TP
ENSBTAG00000000914	OPRK1	protein_coding	-4.44254	2.53886	-4.55816	0.000962312	0.00292795	-1.32698	TE/TP
ENSBTAG00000000914	OPRK1	protein_coding	-4.33688	2.53886	-4.44974	0.00114194	0.00346526	-1.50673	HE/TP
ENSBTAG00000000916	TCTE3	protein_coding	-3.37087	5.03724	-3.67517	0.00405687	0.00988725	-2.82434	HE/TP
ENSBTAG00000000920	DNAH17	protein_coding	-2.06924	2.74812	-10.1677	1.05218e-06	1.85272e-05	5.89155	TE/TP
ENSBTAG00000000920	DNAH17	protein_coding	-2.4823	2.74812	-12.1973	1.83544e-07	5.45908e-06	7.72705	HE/TP
ENSBTAG00000000923	HOXC13	protein_coding	-4.85054	1.79915	-31.7518	1.23029e-11	5.16752e-09	17.1092	TE/TP
ENSBTAG00000000923	HOXC13	protein_coding	-4.88074	1.79915	-31.9495	1.15458e-11	4.84953e-09	17.1646	HE/TP
ENSBTAG00000000955	RBM41	protein_coding	2.02778	5.78477	12.7824	1.16306e-07	3.92726e-06	8.20384	TE/TP
ENSBTAG00000000955	RBM41	protein_coding	2.14776	5.78477	13.5388	6.62406e-08	2.59847e-06	8.78918	HE/TP
ENSBTAG00000000973	KCNJ15	protein_coding	2.29789	4.70448	6.74256	4.34959e-05	0.00375018	2.37219	HE/TE
ENSBTAG00000000973	KCNJ15	protein_coding	3.41014	4.70448	10.0062	1.22407e-06	2.09299e-05	5.73133	HE/TP
ENSBTAG00000000982	C22H3orf84	protein_coding	-2.1715	1.20082	-10.5262	7.57283e-07	1.50244e-05	6.23857	TE/TP
ENSBTAG00000000982	C22H3orf84	protein_coding	-2.20086	1.20082	-10.6685	6.66329e-07	1.35637e-05	6.37305	HE/TP
ENSBTAG00000000983	ABCC8	protein_coding	2.55823	2.31243	7.5372	1.6465e-05	0.000126922	2.97649	TE/TP
ENSBTAG00000000983	ABCC8	protein_coding	3.10841	2.31243	9.15819	2.80508e-06	3.78873e-05	4.85396	HE/TP
ENSBTAG00000000987	OTOG	protein_coding	-3.49337	2.06233	-5.31557	0.000304946	0.00116674	-0.117949	TE/TP
ENSBTAG00000000987	OTOG	protein_coding	-3.0276	2.06233	-4.60684	0.000891608	0.00283396	-1.24753	HE/TP
ENSBTAG00000001001	ANKRD55	protein_coding	-2.10876	1.47011	-9.12958	2.88775e-06	3.87004e-05	4.82319	HE/TP
ENSBTAG00000001007	SLC25A43	protein_coding	3.01135	5.00919	17.2666	5.93017e-09	4.21636e-07	11.2631	TE/TP
ENSBTAG00000001007	SLC25A43	protein_coding	3.02361	5.00919	17.3369	5.69375e-09	4.11984e-07	11.3041	HE/TP
ENSBTAG00000001020	AKAP3	protein_coding	-3.13279	2.90825	-6.82312	3.928e-05	0.000244291	2.05311	TE/TP
ENSBTAG00000001020	AKAP3	protein_coding	-2.51397	2.90825	-5.47536	0.000241809	0.000995245	0.126542	HE/TP
ENSBTAG00000001028	MAP6	protein_coding	-3.18082	3.32614	-3.02538	0.0123416	0.0248056	-3.96024	HE/TP
ENSBTAG00000001041	SAO	protein_coding	-2.15765	1.98293	-6.57896	5.36356e-05	0.000313317	1.72194	HE/TP
ENSBTAG00000001043	LUZP2	protein_coding	-3.02404	2.69311	-7.63072	1.47572e-05	0.000117304	3.09279	TE/TP
ENSBTAG00000001062	PTH2	protein_coding	-4.69856	1.74849	-22.4547	4.19849e-10	5.43488e-08	13.8787	TE/TP
ENSBTAG00000001062	PTH2	protein_coding	-4.72876	1.74849	-22.5991	3.93441e-10	5.26974e-08	13.9413	HE/TP
ENSBTAG00000001063	HOXA4	protein_coding	2.93529	5.12564	19.4665	1.7781e-09	1.65517e-07	12.4685	TE/TP
ENSBTAG00000001063	HOXA4	protein_coding	2.64008	5.12564	17.5087	5.15826e-09	3.8289e-07	11.4038	HE/TP
ENSBTAG00000001075	CALB2	protein_coding	-4.8202	2.94332	-4.87985	0.000584789	0.00196296	-0.804062	TE/TP
ENSBTAG00000001077	OSBPL5	protein_coding	2.29524	1.9082	6.24112	8.35802e-05	0.000436691	1.25133	HE/TP
ENSBTAG00000001082	SH2D5	protein_coding	-3.77115	2.99111	-3.52645	0.00521677	0.0118208	-3.08256	TE/TP
ENSBTAG00000001082	SH2D5	protein_coding	-4.79472	2.99111	-4.4836	0.00108232	0.00332179	-1.45061	HE/TP
ENSBTAG00000001088	SLC17A8	protein_coding	-2.51684	2.54665	-2.61959	0.0249943	0.0444609	-4.66472	TE/TP
ENSBTAG00000001099	PIANP	protein_coding	-4.68428	2.38115	-4.94842	0.000526889	0.00180348	-0.694374	TE/TP
ENSBTAG00000001099	PIANP	protein_coding	-2.80221	2.38115	-2.96022	0.0138193	0.0272727	-4.07419	HE/TP
ENSBTAG00000001101	IFNLR1	protein_coding	4.20542	4.45368	4.94417	0.000530295	0.00181266	-0.701154	TE/TP
ENSBTAG00000001101	IFNLR1	protein_coding	3.46547	4.45368	4.07423	0.00209141	0.00569876	-2.13806	HE/TP
ENSBTAG00000001112	SMOX	protein_coding	2.34639	3.91719	8.68174	4.59425e-06	5.18804e-05	4.33144	TE/TP
ENSBTAG00000001125	ADAMDEC1	protein_coding	5.22397	2.70368	5.05177	0.000450834	0.00163793	-0.530771	HE/TP
ENSBTAG00000001136	KIAA1324	protein_coding	-2.76886	1.83848	-9.02873	3.20093e-06	3.95715e-05	4.71453	TE/TP
ENSBTAG00000001136	KIAA1324	protein_coding	-2.64812	1.83848	-8.63501	4.82751e-06	5.63243e-05	4.27846	HE/TP
ENSBTAG00000001139	ACHE	protein_coding	-3.15022	3.99238	-4.37097	0.00129446	0.00371718	-1.63729	TE/TP
ENSBTAG00000001139	ACHE	protein_coding	-2.27247	3.99238	-3.15307	0.00989379	0.02056	-3.73658	HE/TP
ENSBTAG00000001154	DGAT2	protein_coding	-2.01548	1.15445	-7.90567	1.07549e-05	0.000100548	3.42829	HE/TP
ENSBTAG00000001183	KLHL33	protein_coding	3.10109	4.38231	11.3812	3.58555e-07	8.73017e-06	7.02544	TE/TP
ENSBTAG00000001183	KLHL33	protein_coding	-2.10714	4.38231	-7.73335	1.31009e-05	0.00181685	3.60272	HE/TE
ENSBTAG00000001195	KCNH4	protein_coding	-2.42704	3.18458	-4.12342	0.00193	0.0051738	-2.05394	TE/TP
ENSBTAG00000001206	LCN15	protein_coding	4.43379	4.18691	3.34615	0.0070962	0.0155042	-3.39827	HE/TP
ENSBTAG00000001221	NKX3-1	protein_coding	-5.33629	3.60917	-4.88543	0.000579838	0.0020047	-0.795659	HE/TP
ENSBTAG00000001241	ISL1	protein_coding	-3.42766	3.06541	-3.12283	0.0104247	0.0210364	-3.78901	TE/TP
ENSBTAG00000001241	ISL1	protein_coding	-3.62495	3.06541	-3.30258	0.00764708	0.0165523	-3.47457	HE/TP
ENSBTAG00000001249	SULT1B1	protein_coding	-2.04706	3.3221	-2.54717	0.028347	0.0495296	-4.78879	TE/TP
ENSBTAG00000001250	TFAP2A	protein_coding	2.64843	1.96197	10.6522	6.76081e-07	1.37363e-05	6.35813	TE/TP
ENSBTAG00000001250	TFAP2A	protein_coding	2.39726	1.96197	9.64201	1.73498e-06	2.66293e-05	5.36256	HE/TP
ENSBTAG00000001260	PINLYP	protein_coding	-2.39138	4.26319	-2.92035	0.0148104	0.028361	-4.14326	TE/TP
ENSBTAG00000001265	HRG	protein_coding	-2.79914	2.14213	-2.97861	0.0133849	0.0260365	-4.04148	TE/TP
ENSBTAG00000001279	MPP2	protein_coding	3.11432	1.89243	10.6094	7.02537e-07	0.00020164	6.54554	HE/TE
ENSBTAG00000001279	MPP2	protein_coding	2.97124	1.89243	10.122	1.09797e-06	1.9395e-05	5.84616	HE/TP
ENSBTAG00000001286	ELMO3	protein_coding	2.03913	3.06297	12.5807	1.35829e-07	4.29985e-06	8.04196	TE/TP
ENSBTAG00000001292	LTF	protein_coding	3.70777	4.19298	5.91646	0.000129848	0.00771824	1.24464	HE/TE
ENSBTAG00000001292	LTF	protein_coding	2.47554	4.19298	3.95021	0.00256439	0.00673089	-2.34986	HE/TP
ENSBTAG00000001315	DMRTA1	protein_coding	-3.48978	2.95876	-5.03142	0.00046483	0.00162735	-0.562438	TE/TP
ENSBTAG00000001322	SAXO1	protein_coding	-3.5618	4.46285	-4.62237	0.000870222	0.00269776	-1.22153	TE/TP
ENSBTAG00000001322	SAXO1	protein_coding	-2.46598	4.46285	-3.20027	0.0091197	0.0192081	-3.65386	HE/TP
ENSBTAG00000001325	UPB1	protein_coding	-3.41655	3.25418	-4.25696	0.00155432	0.00446041	-1.82887	HE/TP
ENSBTAG00000001326	SLC44A5	protein_coding	-3.0112	4.40894	-3.90028	0.00278524	0.00703811	-2.43497	TE/TP
ENSBTAG00000001331	ERICH6	protein_coding	-2.31841	1.60752	-6.79433	4.07339e-05	0.000250438	2.01452	TE/TP
ENSBTAG00000001335	GHR	protein_coding	2.11588	5.54112	11.9878	2.17146e-07	6.21175e-06	7.55109	HE/TP
ENSBTAG00000001336	NA	protein_coding	3.37518	2.57177	2.54658	0.0283765	0.0495683	-4.78981	TE/TP
ENSBTAG00000001336	NA	protein_coding	3.90465	2.57177	2.94606	0.0141634	0.0278021	-4.09894	HE/TP
ENSBTAG00000001338	CCR3	protein_coding	-3.50428	1.99555	-4.81301	0.000647774	0.00212442	-0.911603	TE/TP
ENSBTAG00000001338	CCR3	protein_coding	-4.50222	1.99555	-6.18363	9.0269e-05	0.000466124	1.1697	HE/TP
ENSBTAG00000001343	DEPDC1	protein_coding	-2.25197	1.69418	-6.60606	5.17939e-05	0.000299812	1.75953	TE/TP
ENSBTAG00000001349	KIF1C	protein_coding	2.07985	6.98362	10.2638	9.62476e-07	1.74105e-05	5.98563	TE/TP
ENSBTAG00000001350	NA	protein_coding	3.62035	2.57576	3.35934	0.00693761	0.0149136	-3.37461	TE/TP
ENSBTAG00000001388	NMB	protein_coding	-3.07191	4.84568	-3.52697	0.00521214	0.011815	-3.08165	TE/TP
ENSBTAG00000001390	B4GALT4	protein_coding	2.10737	7.89827	13.7307	5.76838e-08	2.35955e-06	8.93265	HE/TP
ENSBTAG00000001417	ACSM1	protein_coding	-4.01917	3.25232	-4.6397	0.000847002	0.00263803	-1.19316	TE/TP
ENSBTAG00000001417	ACSM1	protein_coding	-3.31002	3.25232	-3.82107	0.00317721	0.00802976	-2.57188	HE/TP
ENSBTAG00000001432	NA	protein_coding	2.26133	3.99194	6.55637	5.52249e-05	0.000319673	1.69095	HE/TP
ENSBTAG00000001446	ABRACL	protein_coding	2.07789	1.7951	9.18453	2.73123e-06	3.55702e-05	4.88266	TE/TP
ENSBTAG00000001446	ABRACL	protein_coding	2.17278	1.7951	9.60395	1.80053e-06	2.72679e-05	5.32333	HE/TP
ENSBTAG00000001455	HOXA7	protein_coding	3.97643	5.47785	5.03363	0.000463287	0.00162292	-0.558935	TE/TP
ENSBTAG00000001455	HOXA7	protein_coding	3.59891	5.47785	4.55574	0.00096598	0.00302512	-1.33151	HE/TP
ENSBTAG00000001474	NRGN	protein_coding	5.28941	6.36053	6.28319	7.90241e-05	0.000410033	1.31129	TE/TP
ENSBTAG00000001474	NRGN	protein_coding	4.40952	6.36053	5.23799	0.000341752	0.0013131	-0.238735	HE/TP
ENSBTAG00000001488	OTC	protein_coding	3.82545	2.2027	5.06676	0.000440809	0.0015594	-0.506545	TE/TP
ENSBTAG00000001488	OTC	protein_coding	-3.20066	2.2027	-4.23923	0.00159942	0.0392158	-1.34491	HE/TE
ENSBTAG00000001491	NWD2	protein_coding	-2.0684	3.47564	-2.72925	0.0206522	0.0385155	-4.47614	HE/TP
ENSBTAG00000001492	FYB1	protein_coding	2.31991	1.27915	13.1228	8.99525e-08	3.24073e-06	8.47117	HE/TP
ENSBTAG00000001495	SPINLW1	protein_coding	-2.62184	8.39498	-9.82569	1.45315e-06	2.31711e-05	5.55043	TE/TP
ENSBTAG00000001495	SPINLW1	protein_coding	4.15289	8.39498	15.5635	1.67095e-08	1.21712e-05	10.0884	HE/TE
ENSBTAG00000001503	TRIM72	protein_coding	-3.66901	2.21144	-4.37179	0.00129277	0.00371356	-1.63592	TE/TP
ENSBTAG00000001503	TRIM72	protein_coding	-3.7393	2.21144	-4.45554	0.0011315	0.00344328	-1.49712	HE/TP
ENSBTAG00000001514	ASB11	protein_coding	4.14421	8.20666	27.5451	5.25524e-11	1.23973e-08	15.8244	TE/TP
ENSBTAG00000001514	ASB11	protein_coding	4.18049	8.20666	27.7863	4.80811e-11	1.15473e-08	15.9055	HE/TP
ENSBTAG00000001517	KRT18	protein_coding	2.6916	5.79924	15.6098	1.62231e-08	8.73055e-07	10.2398	TE/TP
ENSBTAG00000001517	KRT18	protein_coding	2.91065	5.79924	16.8801	7.43688e-09	4.92579e-07	11.034	HE/TP
ENSBTAG00000001527	TMEM213	protein_coding	4.20002	2.67407	4.15347	0.00183784	0.00512211	-2.00354	HE/TP
ENSBTAG00000001530	FGF8	protein_coding	-2.73771	1.44297	-2.96758	0.0136437	0.0264741	-4.06076	TE/TP
ENSBTAG00000001545	SLC34A2	protein_coding	-4.34358	4.09975	-4.80264	0.00065817	0.00215114	-0.928335	TE/TP
ENSBTAG00000001545	SLC34A2	protein_coding	5.02587	4.09975	5.55704	0.000215067	0.0106122	0.723532	HE/TE
ENSBTAG00000001549	OR1L1	protein_coding	2.43114	5.24865	2.64116	0.0240738	0.0430816	-4.62763	TE/TP
ENSBTAG00000001549	OR1L1	protein_coding	2.79839	5.24865	3.04014	0.0120297	0.024295	-3.93441	HE/TP
ENSBTAG00000001557	CCL28	protein_coding	-3.00402	3.74195	-4.20571	0.0016885	0.00464277	-1.91468	TE/TP
ENSBTAG00000001557	CCL28	protein_coding	5.19931	3.74195	7.27916	2.23878e-05	0.00244888	3.05438	HE/TE
ENSBTAG00000001557	CCL28	protein_coding	2.19529	3.74195	3.07345	0.0113549	0.0231466	-3.87608	HE/TP
ENSBTAG00000001562	NFE2	protein_coding	-2.42167	3.74142	-2.58721	0.0264417	0.0475216	-4.72085	HE/TP
ENSBTAG00000001571	LRRD1	protein_coding	-2.64532	4.07939	-3.18751	0.00932261	0.0191626	-3.67566	TE/TP
ENSBTAG00000001580	CLGN	protein_coding	-2.90937	3.63548	-7.22667	2.38542e-05	0.000169136	2.58275	TE/TP
ENSBTAG00000001580	CLGN	protein_coding	-2.18431	3.63548	-5.42566	0.0002598	0.00105619	0.0507173	HE/TP
ENSBTAG00000001595	MT1E	protein_coding	4.97274	5.62876	5.30976	0.000307551	0.0136776	0.354074	HE/TE
ENSBTAG00000001595	MT1E	protein_coding	3.30234	5.62876	3.52615	0.00521938	0.012112	-3.08364	HE/TP
ENSBTAG00000001605	DIO2	protein_coding	-3.44645	5.1877	-2.6974	0.0218295	0.0403353	-4.53122	HE/TP
ENSBTAG00000001615	RUNDC3A	protein_coding	-2.40676	1.98186	-6.40667	6.71265e-05	0.000362469	1.48437	TE/TP
ENSBTAG00000001615	RUNDC3A	protein_coding	-2.1992	1.98186	-5.85415	0.000141537	0.000662701	0.693124	HE/TP
ENSBTAG00000001621	NA	protein_coding	-2.38182	1.3689	-8.83093	3.92773e-06	4.59071e-05	4.49764	TE/TP
ENSBTAG00000001621	NA	protein_coding	-2.02404	1.3689	-7.50442	1.71132e-05	0.000138947	2.935	HE/TP
ENSBTAG00000001627	NA	protein_coding	-2.46784	3.85573	-2.83006	0.0173286	0.0324139	-4.30061	TE/TP
ENSBTAG00000001642	TTC34	protein_coding	-3.74004	1.5817	-8.5456	5.31048e-06	5.69793e-05	4.17776	TE/TP
ENSBTAG00000001642	TTC34	protein_coding	-3.19278	1.5817	-7.29516	2.19604e-05	0.000165585	2.67012	HE/TP
ENSBTAG00000001668	WNT7A	protein_coding	-4.39347	2.56196	-5.05112	0.000451272	0.00159086	-0.531258	TE/TP
ENSBTAG00000001675	ITPKA	protein_coding	-2.89236	4.72021	-4.14809	0.00185399	0.00501374	-2.0121	TE/TP
ENSBTAG00000001675	ITPKA	protein_coding	2.80984	4.72021	4.02975	0.00224956	0.0471859	-1.69454	HE/TE
ENSBTAG00000001686	LRRC52	protein_coding	-5.12404	3.34516	-5.04145	0.000457872	0.00160886	-0.546552	TE/TP
ENSBTAG00000001686	LRRC52	protein_coding	-3.30496	3.34516	-3.2517	0.00834625	0.0178149	-3.56372	HE/TP
ENSBTAG00000001696	RBM46	protein_coding	-2.15705	1.79218	-8.44474	5.91897e-06	6.48414e-05	4.06222	HE/TP
ENSBTAG00000001703	SYT13	protein_coding	-2.81641	3.14958	-2.93516	0.0144341	0.0277546	-4.1174	TE/TP
ENSBTAG00000001703	SYT13	protein_coding	-3.82601	3.14958	-3.98733	0.00241208	0.00640927	-2.2863	HE/TP
ENSBTAG00000001704	KDM4D	protein_coding	-2.00488	4.02896	-2.95836	0.0138641	0.0268382	-4.07688	TE/TP
ENSBTAG00000001704	KDM4D	protein_coding	-3.25333	4.02896	-4.80053	0.000660306	0.00222876	-0.932282	HE/TP
ENSBTAG00000001730	ODF3	protein_coding	-2.68531	1.87832	-8.51236	5.50316e-06	5.82125e-05	4.13995	TE/TP
ENSBTAG00000001730	ODF3	protein_coding	-2.37724	1.87832	-7.53582	1.64918e-05	0.000135355	2.97428	HE/TP
ENSBTAG00000001734	MS4A10	protein_coding	-3.73462	1.42717	-23.703	2.42492e-10	3.69554e-08	14.4033	TE/TP
ENSBTAG00000001734	MS4A10	protein_coding	-3.76483	1.42717	-23.8946	2.23443e-10	3.43563e-08	14.4811	HE/TP
ENSBTAG00000001735	ADAM11	protein_coding	-2.43812	1.18638	-11.8865	2.35745e-07	6.62277e-06	7.46501	HE/TP
ENSBTAG00000001740	HAPLN3	protein_coding	2.27756	1.81656	6.91386	3.50527e-05	0.00322803	2.59414	HE/TE
ENSBTAG00000001740	HAPLN3	protein_coding	3.1723	1.81656	9.62997	1.75544e-06	2.68476e-05	5.35016	HE/TP
ENSBTAG00000001745	LUM	protein_coding	4.85564	4.70559	6.49852	5.95306e-05	0.000331236	1.61178	TE/TP
ENSBTAG00000001745	LUM	protein_coding	5.11979	4.70559	6.85203	3.78764e-05	0.00024221	2.09124	HE/TP
ENSBTAG00000001751	NA	protein_coding	-4.33608	2.2855	-4.72617	0.000740531	0.00236599	-1.05218	TE/TP
ENSBTAG00000001755	NEUROD1	protein_coding	-3.50504	2.6563	-8.00366	9.62701e-06	0.00150715	3.91702	HE/TE
ENSBTAG00000001755	NEUROD1	protein_coding	-3.97736	2.6563	-9.08218	3.03057e-06	3.9992e-05	4.77204	HE/TP
ENSBTAG00000001765	HAPLN4	protein_coding	-3.89587	1.48093	-18.2831	3.34177e-09	2.72743e-07	11.84	TE/TP
ENSBTAG00000001765	HAPLN4	protein_coding	-3.92608	1.48093	-18.4248	3.09232e-09	2.5726e-07	11.9176	HE/TP
ENSBTAG00000001772	PDCL2	protein_coding	-2.62302	2.08714	-9.89174	1.36433e-06	2.21861e-05	5.61711	TE/TP
ENSBTAG00000001772	PDCL2	protein_coding	-2.38985	2.08714	-9.0124	3.25502e-06	4.22099e-05	4.69633	HE/TP
ENSBTAG00000001783	FBXO17	protein_coding	-2.23338	4.4016	-2.54434	0.0284868	0.0496939	-4.79363	TE/TP
ENSBTAG00000001803	FHL5	protein_coding	-3.33497	5.25861	-3.55863	0.00493958	0.0115971	-3.02702	HE/TP
ENSBTAG00000001809	DUSP21	protein_coding	-3.10569	3.60684	-3.11308	0.0106021	0.0213418	-3.8061	TE/TP
ENSBTAG00000001809	DUSP21	protein_coding	-5.44132	3.60684	-5.45426	0.000249279	0.00102109	0.0943943	HE/TP
ENSBTAG00000001812	H1FOO	protein_coding	-4.69976	4.26029	-5.28788	0.000317572	0.00119968	-0.160772	TE/TP
ENSBTAG00000001812	H1FOO	protein_coding	-2.86958	4.26029	-3.22867	0.00868389	0.0184237	-3.60408	HE/TP
ENSBTAG00000001815	ARHGEF5	protein_coding	3.21453	2.05983	17.8932	4.14897e-09	3.23301e-07	11.623	TE/TP
ENSBTAG00000001815	ARHGEF5	protein_coding	2.80873	2.05983	15.6343	1.59714e-08	8.90108e-07	10.2556	HE/TP
ENSBTAG00000001823	STC2	protein_coding	4.58917	5.00877	4.68775	0.000785977	0.00248354	-1.11471	TE/TP
ENSBTAG00000001823	STC2	protein_coding	4.13587	5.00877	4.22471	0.00163737	0.00466995	-1.88317	HE/TP
ENSBTAG00000001830	LRRC46	protein_coding	-2.86209	1.62349	-8.3644	6.45789e-06	6.48841e-05	3.97021	TE/TP
ENSBTAG00000001830	LRRC46	protein_coding	-2.57847	1.62349	-7.5355	1.64979e-05	0.000135355	2.97389	HE/TP
ENSBTAG00000001838	LRRC36	protein_coding	-4.04113	4.5175	-5.33821	0.000295021	0.00113735	-0.0830181	TE/TP
ENSBTAG00000001838	LRRC36	protein_coding	-2.36449	4.5175	-3.12341	0.0104143	0.0214861	-3.78855	HE/TP
ENSBTAG00000001873	NA	protein_coding	-3.60811	1.38501	-27.5659	5.21496e-11	1.23973e-08	15.8314	TE/TP
ENSBTAG00000001873	NA	protein_coding	-3.63831	1.38501	-27.7966	4.78983e-11	1.15473e-08	15.909	HE/TP
ENSBTAG00000001880	VGLL1	protein_coding	-3.24219	3.61106	-4.2651	0.00153407	0.0382872	-1.30209	HE/TE
ENSBTAG00000001880	VGLL1	protein_coding	-4.38015	3.61106	-5.76208	0.000160919	0.000730028	0.557256	HE/TP
ENSBTAG00000001899	KCNH7	protein_coding	-3.55064	2.45674	-4.57578	0.000936067	0.00286629	-1.298	TE/TP
ENSBTAG00000001899	KCNH7	protein_coding	-2.39026	2.45674	-3.08037	0.0112196	0.0229196	-3.86395	HE/TP
ENSBTAG00000001912	TRPV5	protein_coding	-3.8398	3.56242	-5.09685	0.0004214	0.00150559	-0.459099	TE/TP
ENSBTAG00000001912	TRPV5	protein_coding	-2.07285	3.56242	-2.75144	0.0198696	0.0372211	-4.4377	HE/TP
ENSBTAG00000001917	C15H11orf16	protein_coding	-4.20031	2.65819	-12.6219	1.31571e-07	4.22723e-06	8.0752	TE/TP
ENSBTAG00000001917	C15H11orf16	protein_coding	-2.87263	2.65819	-8.63218	4.84207e-06	5.63795e-05	4.27526	HE/TP
ENSBTAG00000001927	ATP6V1C2	protein_coding	2.58705	4.69246	12.6121	1.32566e-07	4.22778e-06	8.06734	TE/TP
ENSBTAG00000001931	TRABD	protein_coding	2.45499	3.66666	11.9791	2.18678e-07	6.0447e-06	7.54407	TE/TP
ENSBTAG00000001931	TRABD	protein_coding	2.31078	3.66666	11.2754	3.92272e-07	9.30485e-06	6.93065	HE/TP
ENSBTAG00000001952	PROM2	protein_coding	5.68286	5.50837	14.1845	4.18755e-08	1.77184e-06	9.26444	TE/TP
ENSBTAG00000001952	PROM2	protein_coding	-2.92138	5.50837	-7.29181	2.2049e-05	0.00244888	3.07001	HE/TE
ENSBTAG00000001952	PROM2	protein_coding	2.76147	5.50837	6.89268	3.59935e-05	0.000234434	2.14538	HE/TP
ENSBTAG00000001959	TFAP2E	protein_coding	4.20249	2.90189	4.90452	0.000563216	0.0200395	-0.270509	HE/TE
ENSBTAG00000001959	TFAP2E	protein_coding	2.93212	2.90189	3.42194	0.00623315	0.0139622	-3.26566	HE/TP
ENSBTAG00000001981	SLC6A17	protein_coding	-2.2031	3.8966	-3.18286	0.0093977	0.019275	-3.6838	TE/TP
ENSBTAG00000001985	SRMS	protein_coding	-3.58493	3.58007	-3.91101	0.00273613	0.00693487	-2.41653	TE/TP
ENSBTAG00000001985	SRMS	protein_coding	-3.25821	3.58007	-3.55458	0.00497358	0.0116674	-3.03408	HE/TP
ENSBTAG00000001994	FAM187B	protein_coding	-3.33522	4.52644	-2.62368	0.0248168	0.0441818	-4.65768	TE/TP
ENSBTAG00000001997	MROH2B	protein_coding	-3.00818	2.45296	-7.88807	1.09722e-05	9.3927e-05	3.40752	TE/TP
ENSBTAG00000001997	MROH2B	protein_coding	-2.37425	2.45296	-6.22578	8.53114e-05	0.000443985	1.22959	HE/TP
ENSBTAG00000001998	ST6GALNAC1	protein_coding	5.76212	3.33406	5.63033	0.000193757	0.000822947	0.361292	TE/TP
ENSBTAG00000001998	ST6GALNAC1	protein_coding	-4.4629	3.33406	-4.36082	0.00131562	0.0346971	-1.1443	HE/TE
ENSBTAG00000002001	NA	protein_coding	3.75855	2.19806	4.09995	0.00200532	0.00534329	-2.09378	TE/TP
ENSBTAG00000002007	PRG3	protein_coding	4.07991	4.2762	4.73094	0.00073509	0.0023521	-1.04444	TE/TP
ENSBTAG00000002007	PRG3	protein_coding	4.47684	4.2762	5.19122	0.000366206	0.00138908	-0.311635	HE/TP
ENSBTAG00000002011	KIAA0895	protein_coding	-2.29288	1.3167	-9.99785	1.23374e-06	2.07281e-05	5.72342	TE/TP
ENSBTAG00000002011	KIAA0895	protein_coding	-2.23301	1.3167	-9.73678	1.5828e-06	2.48246e-05	5.45966	HE/TP
ENSBTAG00000002023	NOS1	protein_coding	-2.61684	1.74677	-8.19824	7.74893e-06	7.34361e-05	3.77678	TE/TP
ENSBTAG00000002023	NOS1	protein_coding	-2.20771	1.74677	-6.91651	3.4937e-05	0.000230076	2.17702	HE/TP
ENSBTAG00000002024	ASB18	protein_coding	-3.10519	1.87471	-4.24763	0.00157789	0.00438697	-1.84403	TE/TP
ENSBTAG00000002024	ASB18	protein_coding	-3.08542	1.87471	-4.22058	0.00164835	0.00469292	-1.89014	HE/TP
ENSBTAG00000002029	IGSF5	protein_coding	3.42396	5.93512	14.3789	3.66118e-08	1.61251e-06	9.40319	TE/TP
ENSBTAG00000002029	IGSF5	protein_coding	3.39197	5.93512	14.2445	4.01662e-08	1.81549e-06	9.30726	HE/TP
ENSBTAG00000002034	MFSD2B	protein_coding	2.98859	4.71804	3.88714	0.0028466	0.00717526	-2.45756	TE/TP
ENSBTAG00000002034	MFSD2B	protein_coding	2.39467	4.71804	3.11466	0.0105731	0.0217565	-3.80389	HE/TP
ENSBTAG00000002065	TFAP2C	protein_coding	-3.49312	2.41678	-3.88801	0.00284246	0.00732425	-2.4566	HE/TP
ENSBTAG00000002066	MYL7	protein_coding	-3.38777	2.5219	-3.17746	0.00948575	0.0198607	-3.69384	HE/TP
ENSBTAG00000002071	NA	protein_coding	2.11036	4.40034	2.88889	0.0156432	0.0297162	-4.19815	TE/TP
ENSBTAG00000002071	NA	protein_coding	3.25293	4.40034	4.45297	0.00113611	0.0034506	-1.50137	HE/TP
ENSBTAG00000002075	MME	protein_coding	3.58613	5.5421	13.42	7.22242e-08	2.73357e-06	8.69966	TE/TP
ENSBTAG00000002075	MME	protein_coding	3.0901	5.5421	11.5638	3.07583e-07	8.00817e-06	7.18607	HE/TP
ENSBTAG00000002081	BMPR1B	protein_coding	2.72501	2.82204	15.5842	1.64902e-08	8.79187e-07	10.2231	TE/TP
ENSBTAG00000002089	FAM217A	protein_coding	-2.45022	4.19867	-3.16901	0.00962507	0.019659	-3.70807	TE/TP
ENSBTAG00000002113	ZNF41	protein_coding	2.36624	1.64629	10.8051	5.90103e-07	1.25769e-05	6.50142	TE/TP
ENSBTAG00000002113	ZNF41	protein_coding	2.27287	1.64629	10.3788	8.65902e-07	1.62614e-05	6.09681	HE/TP
ENSBTAG00000002117	KIF18A	protein_coding	-2.62346	4.51511	-3.17743	0.00948626	0.0194202	-3.69333	TE/TP
ENSBTAG00000002121	CDK2AP2	protein_coding	2.16257	5.131	11.6732	2.80856e-07	7.54727e-06	7.28145	HE/TP
ENSBTAG00000002151	ASB15	protein_coding	-2.21807	4.00982	-6.32817	7.44467e-05	0.000392303	1.37457	TE/TP
ENSBTAG00000002157	LMOD2	protein_coding	-3.90048	3.29852	-4.00193	0.00235482	0.00611464	-2.2608	TE/TP
ENSBTAG00000002157	LMOD2	protein_coding	-3.65673	3.29852	-3.75184	0.00356683	0.00886098	-2.69148	HE/TP
ENSBTAG00000002163	PTGER2	protein_coding	3.42191	4.26316	5.87451	0.000137599	0.000628374	0.723525	TE/TP
ENSBTAG00000002163	PTGER2	protein_coding	3.3515	4.26316	5.75364	0.000162832	0.0007358	0.544746	HE/TP
ENSBTAG00000002164	AXDND1	protein_coding	-2.4646	1.8473	-7.71383	1.33997e-05	0.000109312	3.19527	TE/TP
ENSBTAG00000002166	CRISP2	protein_coding	-2.28736	6.35839	-5.80302	0.000151971	0.000680295	0.618339	TE/TP
ENSBTAG00000002167	NPHS2	protein_coding	-4.48174	2.80418	-4.56589	0.000950694	0.00289873	-1.31425	TE/TP
ENSBTAG00000002167	NPHS2	protein_coding	-3.75243	2.80418	-3.82289	0.00316759	0.00800662	-2.56875	HE/TP
ENSBTAG00000002174	RERG	protein_coding	2.02561	1.79925	16.5926	8.82935e-09	5.67351e-07	10.86	TE/TP
ENSBTAG00000002174	RERG	protein_coding	2.68057	1.79925	21.9576	5.26751e-10	6.43346e-08	13.66	HE/TP
ENSBTAG00000002178	PPL	protein_coding	2.08801	1.58678	9.36795	2.27205e-06	3.13015e-05	5.07759	TE/TP
ENSBTAG00000002181	KHDRBS3	protein_coding	-2.12295	4.50702	-12.6961	1.24258e-07	4.07552e-06	8.13486	TE/TP
ENSBTAG00000002188	C16orf89	protein_coding	4.07068	4.41733	10.0018	1.2291e-06	2.0687e-05	5.7274	TE/TP
ENSBTAG00000002188	C16orf89	protein_coding	2.38978	4.41733	5.87179	0.000138118	0.00792846	1.18089	HE/TE
ENSBTAG00000002188	C16orf89	protein_coding	6.46045	4.41733	15.8736	1.37316e-08	7.98889e-07	10.4101	HE/TP
ENSBTAG00000002231	SLC9C2	protein_coding	-2.39597	1.46189	-9.5715	1.85852e-06	2.7252e-05	5.29022	TE/TP
ENSBTAG00000002231	SLC9C2	protein_coding	-2.03215	1.46189	-8.11811	8.46933e-06	8.42092e-05	3.68195	HE/TP
ENSBTAG00000002245	NA	protein_coding	-5.40146	1.98278	-40.7915	9.43221e-13	1.47719e-09	19.1904	TE/TP
ENSBTAG00000002245	NA	protein_coding	-5.43166	1.98278	-41.0196	8.90729e-13	1.39735e-09	19.2351	HE/TP
ENSBTAG00000002247	NA	protein_coding	-4.35449	2.753	-4.45183	0.00113817	0.00334992	-1.50272	TE/TP
ENSBTAG00000002247	NA	protein_coding	-3.56424	2.753	-3.64391	0.00427624	0.010311	-2.87862	HE/TP
ENSBTAG00000002252	CHRNA2	protein_coding	-3.93624	2.44719	-4.66335	0.000816365	0.00256123	-1.15451	TE/TP
ENSBTAG00000002252	CHRNA2	protein_coding	-3.4568	2.44719	-4.09534	0.00202048	0.00553702	-2.10217	HE/TP
ENSBTAG00000002253	FKBP6	protein_coding	-3.9098	2.60224	-10.4712	7.95971e-07	1.54767e-05	6.18603	TE/TP
ENSBTAG00000002253	FKBP6	protein_coding	-3.5586	2.60224	-9.53061	1.93453e-06	2.8769e-05	5.24738	HE/TP
ENSBTAG00000002255	BHMT	protein_coding	-3.72117	4.41596	-4.3119	0.00142286	0.0040182	-1.73608	TE/TP
ENSBTAG00000002258	APOA1	protein_coding	-2.4471	2.14981	-8.18441	7.8684e-06	7.42882e-05	3.76054	TE/TP
ENSBTAG00000002258	APOA1	protein_coding	-2.95717	2.14981	-9.89038	1.3661e-06	2.2448e-05	5.61532	HE/TP
ENSBTAG00000002284	NA	protein_coding	-3.55573	2.83847	-3.39261	0.00655356	0.0142427	-3.31639	TE/TP
ENSBTAG00000002284	NA	protein_coding	-4.37516	2.83847	-4.17444	0.00177629	0.00499421	-1.96806	HE/TP
ENSBTAG00000002289	NLRP14	protein_coding	-5.10006	1.88232	-32.3871	1.00453e-11	4.55239e-09	17.2829	TE/TP
ENSBTAG00000002289	NLRP14	protein_coding	-5.13026	1.88232	-32.5789	9.45623e-12	4.28541e-09	17.3353	HE/TP
ENSBTAG00000002294	SIM1	protein_coding	3.13543	4.93514	9.46364	2.06639e-06	2.94336e-05	5.17802	TE/TP
ENSBTAG00000002294	SIM1	protein_coding	2.6646	4.93514	8.04253	9.21567e-06	8.9159e-05	3.59229	HE/TP
ENSBTAG00000002296	TMEM173	protein_coding	2.56531	1.62778	17.3723	5.5786e-09	4.05355e-07	11.3248	TE/TP
ENSBTAG00000002297	CACNB4	protein_coding	-3.29343	3.06611	-3.53908	0.0051061	0.0116082	-3.06054	TE/TP
ENSBTAG00000002299	SEL1L3	protein_coding	2.73799	1.62481	10.6648	6.68549e-07	1.35928e-05	6.36955	HE/TP
ENSBTAG00000002305	PCSK4	protein_coding	-2.04347	3.42775	-9.35222	2.30793e-06	3.27658e-05	5.06056	HE/TP
ENSBTAG00000002309	CSPG5	protein_coding	-2.58008	1.52371	-8.77745	4.15374e-06	4.79434e-05	4.43832	TE/TP
ENSBTAG00000002309	CSPG5	protein_coding	-2.26685	1.52371	-7.71184	1.34306e-05	0.000116459	3.19235	HE/TP
ENSBTAG00000002326	LGALS3	protein_coding	2.50527	7.81609	10.0372	1.18881e-06	2.01303e-05	5.76261	TE/TP
ENSBTAG00000002331	DLGAP5	protein_coding	-2.87842	4.37775	-3.50193	0.00543874	0.0122145	-3.12534	TE/TP
ENSBTAG00000002333	HOPX	protein_coding	3.84301	2.9182	16.8578	7.53622e-09	4.95348e-07	11.0205	HE/TP
ENSBTAG00000002340	STEAP4	protein_coding	3.34274	5.00877	4.51371	0.00103206	0.00308989	-1.40027	TE/TP
ENSBTAG00000002340	STEAP4	protein_coding	3.69145	5.00877	4.98456	0.000498845	0.00177565	-0.637341	HE/TP
ENSBTAG00000002369	TMEM217	protein_coding	-3.27224	2.04781	-8.05374	9.10066e-06	8.23555e-05	3.60609	TE/TP
ENSBTAG00000002369	TMEM217	protein_coding	-2.80218	2.04781	-6.8968	3.58085e-05	0.00023352	2.15085	HE/TP
ENSBTAG00000002390	CCDC184	protein_coding	-3.40811	4.43009	-4.05169	0.00217006	0.00570543	-2.17589	TE/TP
ENSBTAG00000002390	CCDC184	protein_coding	-2.1748	4.43009	-2.58548	0.0265215	0.0476451	-4.72382	HE/TP
ENSBTAG00000002407	TDRD5	protein_coding	-4.52348	5.23739	-5.08618	0.000428177	0.00152442	-0.475911	TE/TP
ENSBTAG00000002407	TDRD5	protein_coding	-3.10232	5.23739	-3.48824	0.00556687	0.0127449	-3.1498	HE/TP
ENSBTAG00000002441	PPY	protein_coding	4.48601	2.48484	5.95495	0.000123148	0.00746916	1.29933	HE/TE
ENSBTAG00000002441	PPY	protein_coding	5.75253	2.48484	7.6362	1.46633e-05	0.000123965	3.09909	HE/TP
ENSBTAG00000002483	HES5	protein_coding	-2.68076	2.41076	-3.01661	0.0125306	0.0246195	-3.97501	TE/TP
ENSBTAG00000002483	HES5	protein_coding	-3.63437	2.41076	-4.0897	0.00203917	0.00557848	-2.11175	HE/TP
ENSBTAG00000002488	LDHC	protein_coding	-3.44272	2.19754	-11.2806	3.90532e-07	9.30202e-06	6.93568	TE/TP
ENSBTAG00000002488	LDHC	protein_coding	-2.7433	2.19754	-8.98883	3.33484e-06	4.28897e-05	4.67066	HE/TP
ENSBTAG00000002489	NA	protein_coding	-5.41003	5.10939	-4.92246	0.000548055	0.00186339	-0.735819	TE/TP
ENSBTAG00000002489	NA	protein_coding	-3.08698	5.10939	-2.80877	0.0179828	0.034151	-4.33821	HE/TP
ENSBTAG00000002505	GPR3	protein_coding	-3.77219	1.66641	-6.40648	6.71434e-05	0.000362469	1.4841	TE/TP
ENSBTAG00000002505	GPR3	protein_coding	-3.00297	1.66641	-5.10008	0.000419374	0.00154548	-0.454557	HE/TP
ENSBTAG00000002526	BDH2	protein_coding	2.01135	6.17817	11.5986	2.98782e-07	7.63402e-06	7.21689	TE/TP
ENSBTAG00000002555	PDZK1IP1	protein_coding	2.58573	2.41653	5.53247	0.000222762	0.000912075	0.213785	TE/TP
ENSBTAG00000002555	PDZK1IP1	protein_coding	2.0026	2.41653	4.28481	0.00148616	0.00429428	-1.78208	HE/TP
ENSBTAG00000002580	MYH14	protein_coding	2.21936	2.16542	8.6011	5.00482e-06	5.47226e-05	4.24065	TE/TP
ENSBTAG00000002580	MYH14	protein_coding	3.33676	2.16542	12.9316	1.03842e-07	3.59088e-06	8.32168	HE/TP
ENSBTAG00000002583	DNALI1	protein_coding	-2.54679	1.67842	-9.13051	2.88501e-06	3.69663e-05	4.82463	TE/TP
ENSBTAG00000002593	GDAP1L1	protein_coding	-3.51007	3.41468	-4.29888	0.0014529	0.00409164	-1.7579	TE/TP
ENSBTAG00000002593	GDAP1L1	protein_coding	-3.86951	3.41468	-4.7391	0.000725871	0.00240066	-1.03173	HE/TP
ENSBTAG00000002595	ABCB5	protein_coding	4.77355	3.57749	22.9449	3.37279e-10	4.57991e-08	14.0888	TE/TP
ENSBTAG00000002595	ABCB5	protein_coding	4.68496	3.57749	22.5191	4.07846e-10	5.40271e-08	13.9068	HE/TP
ENSBTAG00000002596	VSTM1	protein_coding	2.05435	4.12467	5.55778	0.000214841	0.0106122	0.724617	HE/TE
ENSBTAG00000002596	VSTM1	protein_coding	3.10429	4.12467	8.39827	6.22447e-06	6.70192e-05	4.00881	HE/TP
ENSBTAG00000002599	MGARP	protein_coding	-2.73899	3.70286	-3.00145	0.0128647	0.0252012	-4.00155	TE/TP
ENSBTAG00000002609	TMIGD1	protein_coding	-3.2834	1.66277	-2.99117	0.0130962	0.0260486	-4.02008	HE/TP
ENSBTAG00000002631	SCNN1A	protein_coding	2.14388	1.44789	8.61651	4.92339e-06	5.42802e-05	4.25805	TE/TP
ENSBTAG00000002631	SCNN1A	protein_coding	-2.15765	1.44789	-8.67187	4.64246e-06	0.000880154	4.65755	HE/TE
ENSBTAG00000002647	RGS10	protein_coding	2.09997	4.78583	5.80723	0.000151081	0.000677214	0.624556	TE/TP
ENSBTAG00000002647	RGS10	protein_coding	2.36824	4.78583	6.54911	5.57462e-05	0.00032156	1.68098	HE/TP
ENSBTAG00000002669	RASSF4	protein_coding	2.0094	6.8239	6.85718	3.76323e-05	0.000236779	2.09861	TE/TP
ENSBTAG00000002669	RASSF4	protein_coding	2.23556	6.8239	7.62897	1.47874e-05	0.00012483	3.09014	HE/TP
ENSBTAG00000002674	GNGT1	protein_coding	-4.39611	2.18455	-5.55098	0.000216938	0.000894882	0.241794	TE/TP
ENSBTAG00000002674	GNGT1	protein_coding	-2.60432	2.18455	-3.28848	0.00783457	0.0168923	-3.49927	HE/TP
ENSBTAG00000002679	NA	protein_coding	3.73251	4.2123	3.24653	0.00842085	0.0179586	-3.57278	HE/TP
ENSBTAG00000002719	ORC1	protein_coding	-3.18889	4.58204	-3.95186	0.0025574	0.00654592	-2.34647	TE/TP
ENSBTAG00000002724	HORMAD1	protein_coding	-5.06858	4.50585	-7.45252	1.81967e-05	0.000137085	2.87028	TE/TP
ENSBTAG00000002724	HORMAD1	protein_coding	-3.09404	4.50585	-4.54928	0.000975843	0.00304898	-1.34215	HE/TP
ENSBTAG00000002749	CRHR1	protein_coding	-5.95347	2.80455	-6.6578	4.84636e-05	0.000285917	1.83007	TE/TP
ENSBTAG00000002749	CRHR1	protein_coding	-3.95109	2.80455	-4.41852	0.00119999	0.00360142	-1.5586	HE/TP
ENSBTAG00000002751	VSTM5	protein_coding	3.75385	4.06414	8.71857	4.41903e-06	5.03641e-05	4.37267	TE/TP
ENSBTAG00000002751	VSTM5	protein_coding	4.07187	4.06414	9.45719	2.07959e-06	3.02217e-05	5.17085	HE/TP
ENSBTAG00000002756	NA	protein_coding	-2.45915	1.879	-7.45042	1.8242e-05	0.000137241	2.86764	TE/TP
ENSBTAG00000002773	NA	protein_coding	2.77855	4.60996	3.89707	0.0028001	0.0070715	-2.44049	TE/TP
ENSBTAG00000002773	NA	protein_coding	3.31112	4.60996	4.64402	0.000841316	0.00270373	-1.18664	HE/TP
ENSBTAG00000002779	GABRP	protein_coding	2.59052	2.33994	2.88939	0.0156294	0.0296981	-4.19727	TE/TP
ENSBTAG00000002803	SULT1C3	protein_coding	-3.94194	4.15031	-4.95718	0.000519942	0.00178294	-0.680405	TE/TP
ENSBTAG00000002805	NA	protein_coding	-5.40733	1.98474	-34.0078	6.09291e-12	3.38471e-09	17.7048	TE/TP
ENSBTAG00000002805	NA	protein_coding	-5.43753	1.98474	-34.1977	5.755e-12	3.09709e-09	17.7533	HE/TP
ENSBTAG00000002820	RBBP7	protein_coding	2.05495	10.4828	14.1117	4.40556e-08	1.96042e-06	9.21172	HE/TP
ENSBTAG00000002822	CNBD2	protein_coding	-2.1424	1.99672	-8.84279	3.87947e-06	4.54787e-05	4.51075	TE/TP
ENSBTAG00000002824	DPEP3	protein_coding	-4.0295	2.66965	-4.02488	0.00226761	0.00592752	-2.2216	TE/TP
ENSBTAG00000002824	DPEP3	protein_coding	-3.26469	2.66965	-3.26095	0.00821444	0.0175968	-3.54751	HE/TP
ENSBTAG00000002849	IRF6	protein_coding	3.55695	2.64022	16.5008	9.33235e-09	5.90855e-07	10.8037	TE/TP
ENSBTAG00000002849	IRF6	protein_coding	3.1252	2.64022	14.4979	3.37482e-08	1.57929e-06	9.48699	HE/TP
ENSBTAG00000002850	HEATR9	protein_coding	-2.89756	4.66408	-3.4195	0.00625915	0.0137101	-3.26936	TE/TP
ENSBTAG00000002856	MEIG1	protein_coding	-2.68969	3.59227	-7.70793	1.34915e-05	0.000109852	3.18802	TE/TP
ENSBTAG00000002856	MEIG1	protein_coding	-2.50497	3.59227	-7.17858	2.5289e-05	0.000183014	2.52022	HE/TP
ENSBTAG00000002891	HTR5A	protein_coding	-3.6156	1.3875	-22.5593	4.00525e-10	5.22533e-08	13.924	TE/TP
ENSBTAG00000002891	HTR5A	protein_coding	-3.6458	1.3875	-22.7478	3.68122e-10	5.07155e-08	14.0052	HE/TP
ENSBTAG00000002898	UNC45B	protein_coding	-3.76641	2.23781	-5.04066	0.000458417	0.00160981	-0.547805	TE/TP
ENSBTAG00000002898	UNC45B	protein_coding	-2.97952	2.23781	-3.98754	0.00241124	0.00640801	-2.28594	HE/TP
ENSBTAG00000002908	GNG4	protein_coding	-2.83052	2.91588	-3.46431	0.00579848	0.0128896	-3.19104	TE/TP
ENSBTAG00000002908	GNG4	protein_coding	-3.58663	2.91588	-4.38973	0.0012563	0.00373592	-1.60655	HE/TP
ENSBTAG00000002924	DUPD1	protein_coding	-4.78211	2.96863	-4.54539	0.00098182	0.0029752	-1.348	TE/TP
ENSBTAG00000002924	DUPD1	protein_coding	-3.72051	2.96863	-3.53635	0.00512983	0.0119444	-3.06586	HE/TP
ENSBTAG00000002931	BEST3	protein_coding	5.3869	3.84247	4.13421	0.00189637	0.00510591	-2.03564	TE/TP
ENSBTAG00000002931	BEST3	protein_coding	4.10181	3.84247	3.14796	0.00998163	0.0207101	-3.74554	HE/TP
ENSBTAG00000002937	ADGRE3	protein_coding	-3.25902	3.25149	-5.51807	0.00022741	0.000926477	0.191959	TE/TP
ENSBTAG00000002937	ADGRE3	protein_coding	3.85428	3.25149	6.52593	5.74467e-05	0.00449985	2.08579	HE/TE
ENSBTAG00000002939	FURIN	protein_coding	2.59596	7.08592	9.86582	1.39846e-06	2.27323e-05	5.59057	HE/TP
ENSBTAG00000002942	SLC2A10	protein_coding	2.34846	4.34114	11.5229	3.1828e-07	8.19297e-06	7.15019	HE/TP
ENSBTAG00000002943	NA	protein_coding	4.01014	3.77756	3.48091	0.00563676	0.0125887	-3.16203	TE/TP
ENSBTAG00000002956	ZNF674	protein_coding	2.0122	1.53136	13.7223	5.80294e-08	2.36247e-06	8.92646	HE/TP
ENSBTAG00000002963	SAA4	protein_coding	-2.29519	2.60509	-5.10068	0.000418997	0.0014998	-0.453073	TE/TP
ENSBTAG00000002980	GPT2	protein_coding	2.21141	5.25962	8.07785	8.85835e-06	8.66759e-05	3.63427	HE/TP
ENSBTAG00000002981	PIMREG	protein_coding	-3.56291	3.15756	-5.63025	0.000193778	0.000822947	0.361179	TE/TP
ENSBTAG00000002981	PIMREG	protein_coding	3.12651	3.15756	4.94064	0.000533138	0.0195112	-0.213886	HE/TE
ENSBTAG00000003006	NA	protein_coding	5.8329	5.74634	5.08151	0.000431181	0.00153322	-0.483278	TE/TP
ENSBTAG00000003019	CRYGN	protein_coding	-3.33326	2.63416	-2.77291	0.0191409	0.0353145	-4.39991	TE/TP
ENSBTAG00000003027	EMX2	protein_coding	2.85756	2.61099	11.0191	4.89143e-07	1.09968e-05	6.69894	TE/TP
ENSBTAG00000003027	EMX2	protein_coding	3.17752	2.61099	12.2529	1.75617e-07	5.27801e-06	7.77322	HE/TP
ENSBTAG00000003030	KCNQ2	protein_coding	-3.4012	1.77881	-6.08523	0.000103088	0.000505058	1.02945	TE/TP
ENSBTAG00000003030	KCNQ2	protein_coding	-4.12557	1.77881	-7.38123	1.98074e-05	0.00015365	2.77971	HE/TP
ENSBTAG00000003060	NTRK1	protein_coding	-4.7588	1.98727	-7.74443	1.29345e-05	0.000106294	3.2328	TE/TP
ENSBTAG00000003060	NTRK1	protein_coding	-4.1329	1.98727	-6.72586	4.44297e-05	0.000271706	1.92182	HE/TP
ENSBTAG00000003079	TIGD3	protein_coding	-2.08904	1.88833	-3.12099	0.0104581	0.0210888	-3.79224	TE/TP
ENSBTAG00000003079	TIGD3	protein_coding	-3.63377	1.88833	-5.42879	0.000258626	0.00105216	0.0555026	HE/TP
ENSBTAG00000003086	NA	protein_coding	-3.38911	2.68547	-2.87456	0.0160378	0.0309627	-4.2237	HE/TP
ENSBTAG00000003093	TSGA10IP	protein_coding	-5.32758	3.88511	-6.44558	6.37887e-05	0.000349092	1.53848	TE/TP
ENSBTAG00000003093	TSGA10IP	protein_coding	-2.28715	3.88511	-2.76711	0.0193349	0.0363537	-4.41053	HE/TP
ENSBTAG00000003103	EIF4E1B	protein_coding	-3.96723	1.76836	-6.29608	7.76822e-05	0.000404892	1.32945	TE/TP
ENSBTAG00000003103	EIF4E1B	protein_coding	-3.20647	1.76836	-5.08873	0.000426546	0.00156588	-0.472426	HE/TP
ENSBTAG00000003108	SRD5A2	protein_coding	6.67778	3.25678	10.7938	5.96051e-07	0.000180081	6.70742	HE/TE
ENSBTAG00000003108	SRD5A2	protein_coding	4.80966	3.25678	7.7742	1.24986e-05	0.000111176	3.26873	HE/TP
ENSBTAG00000003109	ITM2B	protein_coding	2.14473	15.3095	11.0635	4.70636e-07	1.05807e-05	6.73914	HE/TP
ENSBTAG00000003110	FAM19A4	protein_coding	-3.21037	2.27782	-2.82835	0.0173805	0.0324842	-4.3036	TE/TP
ENSBTAG00000003110	FAM19A4	protein_coding	-3.2225	2.27782	-2.83903	0.0170602	0.0326438	-4.28557	HE/TP
ENSBTAG00000003120	ZNF385B	protein_coding	-2.89916	4.02345	-2.60534	0.0256211	0.045401	-4.68918	TE/TP
ENSBTAG00000003131	NDST4	protein_coding	-3.96541	1.77113	-6.62075	5.08238e-05	0.000296088	1.7796	TE/TP
ENSBTAG00000003131	NDST4	protein_coding	-3.19453	1.77113	-5.33367	0.000296985	0.00117491	-0.0905538	HE/TP
ENSBTAG00000003135	IQCJ	protein_coding	-2.76861	1.32093	-3.37336	0.00677296	0.0146371	-3.35007	TE/TP
ENSBTAG00000003135	IQCJ	protein_coding	-2.79881	1.32093	-3.41015	0.00635991	0.0141889	-3.28626	HE/TP
ENSBTAG00000003155	IFI27L2	protein_coding	2.08541	5.01102	12.0584	2.05117e-07	5.75472e-06	7.61109	TE/TP
ENSBTAG00000003163	RBBP8NL	protein_coding	2.0374	1.74647	7.59402	1.54034e-05	0.000121014	3.04727	TE/TP
ENSBTAG00000003199	SLC35C1	protein_coding	2.00631	1.19325	6.31513	7.57443e-05	0.000397438	1.35625	TE/TP
ENSBTAG00000003202	OPRD1	protein_coding	-3.15156	3.26362	-3.00784	0.0127228	0.0254619	-3.99093	HE/TP
ENSBTAG00000003231	LIM2	protein_coding	-3.15363	2.36574	-3.297	0.00772073	0.016288	-3.48378	TE/TP
ENSBTAG00000003244	NA	protein_coding	-2.51008	4.26764	-3.05859	0.011651	0.0231021	-3.90153	TE/TP
ENSBTAG00000003249	NA	protein_coding	-3.49214	1.90393	-5.40194	0.000268887	0.00105767	0.014934	TE/TP
ENSBTAG00000003249	NA	protein_coding	-4.35872	1.90393	-6.74245	4.35023e-05	0.000267651	1.94421	HE/TP
ENSBTAG00000003250	NA	protein_coding	3.34343	2.66925	2.91166	0.0150359	0.0287352	-4.15843	TE/TP
ENSBTAG00000003278	HOXC10	protein_coding	-3.99041	4.55231	-4.84307	0.000618601	0.021221	-0.367261	HE/TE
ENSBTAG00000003278	HOXC10	protein_coding	-3.77983	4.55231	-4.58749	0.000919034	0.00290398	-1.27929	HE/TP
ENSBTAG00000003282	SLCO1A2	protein_coding	2.11512	1.83757	9.41311	2.17234e-06	3.13054e-05	5.12466	HE/TP
ENSBTAG00000003329	FST	protein_coding	3.23306	4.12287	3.10678	0.0107183	0.0215164	-3.81713	TE/TP
ENSBTAG00000003331	NEUROG1	protein_coding	-3.98386	1.51026	-19.61	1.65127e-09	1.55391e-07	12.5418	TE/TP
ENSBTAG00000003331	NEUROG1	protein_coding	-4.01406	1.51026	-19.7587	1.53022e-09	1.43999e-07	12.6171	HE/TP
ENSBTAG00000003335	VSX1	protein_coding	-3.26609	2.69193	-7.06475	2.90707e-05	0.000195895	2.37271	TE/TP
ENSBTAG00000003335	VSX1	protein_coding	-2.5185	2.69193	-5.44766	0.000251667	0.00102798	0.0843188	HE/TP
ENSBTAG00000003336	TPD52L1	protein_coding	2.14042	5.02247	3.12628	0.0103628	0.0209384	-3.78297	TE/TP
ENSBTAG00000003336	TPD52L1	protein_coding	3.33939	5.02247	4.87749	0.0005869	0.0205427	-0.313002	HE/TE
ENSBTAG00000003336	TPD52L1	protein_coding	5.47981	5.02247	8.00377	9.62585e-06	9.22464e-05	3.54605	HE/TP
ENSBTAG00000003364	DEFB119	protein_coding	-3.25889	5.23715	-6.88633	3.62808e-05	0.000230806	2.13744	TE/TP
ENSBTAG00000003364	DEFB119	protein_coding	4.61101	5.23715	9.74349	1.57259e-06	0.000370981	5.74582	HE/TE
ENSBTAG00000003369	SYT12	protein_coding	-2.36872	3.66194	-2.61315	0.0252758	0.0458233	-4.67636	HE/TP
ENSBTAG00000003370	GPR135	protein_coding	-2.31908	1.80053	-7.20219	2.45732e-05	0.000172936	2.55121	TE/TP
ENSBTAG00000003370	GPR135	protein_coding	-2.21506	1.80053	-6.87915	3.6609e-05	0.000237276	2.12738	HE/TP
ENSBTAG00000003377	TMEM174	protein_coding	-3.50732	1.62045	-4.98046	0.000501947	0.00173401	-0.643329	TE/TP
ENSBTAG00000003377	TMEM174	protein_coding	-2.61108	1.62045	-3.70778	0.0038404	0.00943984	-2.76778	HE/TP
ENSBTAG00000003382	RIMS4	protein_coding	-5.61179	2.29923	-8.89147	3.68789e-06	4.37994e-05	4.56444	TE/TP
ENSBTAG00000003382	RIMS4	protein_coding	-4.78369	2.29923	-7.57941	1.56691e-05	0.00013078	3.02863	HE/TP
ENSBTAG00000003387	PIP5KL1	protein_coding	-2.72732	2.15659	-2.79579	0.0183937	0.0341187	-4.36019	TE/TP
ENSBTAG00000003392	GABRA5	protein_coding	-4.34334	1.97925	-10.9592	5.15348e-07	1.15108e-05	6.64402	TE/TP
ENSBTAG00000003392	GABRA5	protein_coding	-4.8973	1.97925	-12.357	1.61754e-07	4.97423e-06	7.85919	HE/TP
ENSBTAG00000003393	CCDC157	protein_coding	-2.47675	1.74207	-6.6497	4.89689e-05	0.000293728	1.81855	HE/TP
ENSBTAG00000003408	NA	protein_coding	2.3322	4.83936	3.36446	0.00687699	0.0151231	-3.36621	HE/TP
ENSBTAG00000003422	SNX5	protein_coding	2.06303	8.2292	13.9623	4.89275e-08	2.11337e-06	9.1032	HE/TP
ENSBTAG00000003430	EPO	protein_coding	-5.26547	2.5017	-6.77319	4.18385e-05	0.000255951	1.98611	TE/TP
ENSBTAG00000003430	EPO	protein_coding	-3.4836	2.5017	-4.4811	0.0010866	0.00333198	-1.45474	HE/TP
ENSBTAG00000003432	ZAN	protein_coding	-2.87528	1.65398	-7.27792	2.24214e-05	0.000161353	2.64854	TE/TP
ENSBTAG00000003432	ZAN	protein_coding	-2.54697	1.65398	-6.44689	6.3679e-05	0.000354892	1.5398	HE/TP
ENSBTAG00000003434	CERS4	protein_coding	2.0296	2.14056	9.08688	3.01608e-06	3.79677e-05	4.77756	TE/TP
ENSBTAG00000003434	CERS4	protein_coding	2.11508	2.14056	9.46963	2.05421e-06	3.00812e-05	5.18385	HE/TP
ENSBTAG00000003435	FAM189A1	protein_coding	-2.29825	3.74767	-3.46106	0.00583062	0.012956	-3.1967	TE/TP
ENSBTAG00000003442	LRIT1	protein_coding	-2.78422	2.86182	-2.61136	0.0253544	0.0450225	-4.67885	TE/TP
ENSBTAG00000003442	LRIT1	protein_coding	-2.80646	2.86182	-2.63222	0.024451	0.0445092	-4.64357	HE/TP
ENSBTAG00000003445	ODF1	protein_coding	-2.54238	4.25249	-5.50065	0.000233168	0.000943023	0.165527	TE/TP
ENSBTAG00000003470	TTYH1	protein_coding	-2.23361	1.59272	-6.46122	6.24974e-05	0.000343526	1.56018	TE/TP
ENSBTAG00000003470	TTYH1	protein_coding	-2.45419	1.59272	-7.09932	2.78614e-05	0.000195929	2.41734	HE/TP
ENSBTAG00000003474	RAB15	protein_coding	3.54839	2.65134	14.8943	2.58429e-08	1.26789e-06	9.76211	TE/TP
ENSBTAG00000003474	RAB15	protein_coding	3.54455	2.65134	14.8782	2.61214e-08	1.29636e-06	9.75088	HE/TP
ENSBTAG00000003479	MATN1	protein_coding	-3.05239	3.97941	-3.94704	0.00257785	0.00658847	-2.35473	TE/TP
ENSBTAG00000003505	DCN	protein_coding	2.07691	8.92937	18.1217	3.65286e-09	2.95333e-07	11.7508	HE/TP
ENSBTAG00000003521	KIAA0895L	protein_coding	-2.56738	4.49174	-3.21205	0.00893628	0.0184589	-3.63265	TE/TP
ENSBTAG00000003521	KIAA0895L	protein_coding	-3.41956	4.49174	-4.27822	0.001502	0.0043341	-1.79314	HE/TP
ENSBTAG00000003529	ASAH2	protein_coding	-2.31014	4.3675	-2.83463	0.0171915	0.0328694	-4.29323	HE/TP
ENSBTAG00000003531	ABCA13	protein_coding	-2.4224	1.42888	-8.78705	4.11216e-06	4.93488e-05	4.44854	HE/TP
ENSBTAG00000003539	ROPN1L	protein_coding	-3.05241	3.0697	-13.9691	4.86924e-08	2.0157e-06	9.10844	TE/TP
ENSBTAG00000003539	ROPN1L	protein_coding	-2.37196	3.0697	-10.8551	5.64639e-07	1.20898e-05	6.54749	HE/TP
ENSBTAG00000003572	F11	protein_coding	-3.22003	3.34127	-4.7699	0.000692181	0.00223686	-0.981273	TE/TP
ENSBTAG00000003592	CNTN6	protein_coding	-3.82089	1.61632	-8.24083	7.3933e-06	7.12081e-05	3.82665	TE/TP
ENSBTAG00000003592	CNTN6	protein_coding	-3.25062	1.61632	-7.01089	3.1069e-05	0.000212401	2.30162	HE/TP
ENSBTAG00000003594	RIBC2	protein_coding	-3.33014	5.20695	-3.28888	0.00782921	0.0164764	-3.49801	TE/TP
ENSBTAG00000003595	FAM216B	protein_coding	-3.84204	2.38885	-3.94764	0.00257528	0.00658387	-2.3537	TE/TP
ENSBTAG00000003595	FAM216B	protein_coding	-3.89454	2.38885	-4.00158	0.00235616	0.00629662	-2.26194	HE/TP
ENSBTAG00000003625	VSTM2A	protein_coding	-4.38678	2.29362	-5.7754	0.000157947	0.000701577	0.577508	TE/TP
ENSBTAG00000003625	VSTM2A	protein_coding	-5.39057	2.29362	-7.09693	2.79432e-05	0.000196332	2.41423	HE/TP
ENSBTAG00000003628	PRSS58	protein_coding	-3.72699	5.56782	-3.69615	0.00391616	0.00934462	-2.78737	TE/TP
ENSBTAG00000003636	LIPA	protein_coding	2.30645	5.28959	9.37561	2.2548e-06	3.12276e-05	5.08565	TE/TP
ENSBTAG00000003636	LIPA	protein_coding	2.6952	5.28959	10.9559	5.16859e-07	1.13613e-05	6.64057	HE/TP
ENSBTAG00000003645	FSIP2	protein_coding	-3.37599	3.43352	-5.4909	0.000236458	0.000954086	0.150721	TE/TP
ENSBTAG00000003645	FSIP2	protein_coding	-2.57611	3.43352	-4.18993	0.00173222	0.00488946	-1.94188	HE/TP
ENSBTAG00000003661	NA	protein_coding	3.17986	4.83811	3.8585	0.00298525	0.00744973	-2.50682	TE/TP
ENSBTAG00000003661	NA	protein_coding	2.74584	4.83811	3.33185	0.00727234	0.0158448	-3.4233	HE/TP
ENSBTAG00000003668	CXHXorf57	protein_coding	-2.88688	4.70701	-3.23254	0.00862622	0.0178935	-3.59674	TE/TP
ENSBTAG00000003671	SOWAHA	protein_coding	3.77429	4.46419	5.84485	0.000143376	0.000650613	0.679979	TE/TP
ENSBTAG00000003671	SOWAHA	protein_coding	3.02592	4.46419	4.68593	0.000788206	0.00256883	-1.11822	HE/TP
ENSBTAG00000003684	LRFN5	protein_coding	-3.1646	3.65085	-4.18706	0.00174031	0.00476241	-1.94618	TE/TP
ENSBTAG00000003700	SLC5A10	protein_coding	-2.08712	3.97217	-2.73876	0.0203129	0.0379485	-4.45967	HE/TP
ENSBTAG00000003724	BRDT	protein_coding	-4.77722	4.34046	-5.2943	0.000314594	0.00119384	-0.150827	TE/TP
ENSBTAG00000003724	BRDT	protein_coding	-2.4829	4.34046	-2.75164	0.0198627	0.0372163	-4.43736	HE/TP
ENSBTAG00000003743	NA	protein_coding	2.9791	4.80314	3.3711	0.0067993	0.0149732	-3.35459	HE/TP
ENSBTAG00000003746	SCP2	protein_coding	2.18117	6.60637	15.7818	1.4548e-08	8.09447e-07	10.3512	TE/TP
ENSBTAG00000003746	SCP2	protein_coding	2.25295	6.60637	16.3011	1.05374e-08	6.52747e-07	10.68	HE/TP
ENSBTAG00000003751	MACC1	protein_coding	-3.24005	3.36201	-3.74574	0.00360347	0.00872423	-2.70148	TE/TP
ENSBTAG00000003763	MYO5C	protein_coding	2.85582	5.28218	13.9519	4.92879e-08	2.03546e-06	9.09586	TE/TP
ENSBTAG00000003763	MYO5C	protein_coding	3.21104	5.28218	15.6873	1.54438e-08	8.71991e-07	10.29	HE/TP
ENSBTAG00000003781	MPL	protein_coding	2.22681	2.13402	4.82666	0.000634345	0.00209433	-0.889585	TE/TP
ENSBTAG00000003802	TEKT3	protein_coding	-2.54908	1.62922	-11.4688	3.33041e-07	8.27284e-06	7.10295	TE/TP
ENSBTAG00000003802	TEKT3	protein_coding	-2.19267	1.62922	-9.86524	1.39924e-06	2.27323e-05	5.58999	HE/TP
ENSBTAG00000003827	RIMS2	protein_coding	-2.50791	2.79402	-4.41073	0.00121495	0.00353305	-1.57101	TE/TP
ENSBTAG00000003827	RIMS2	protein_coding	-2.83153	2.79402	-4.97989	0.00050238	0.00178713	-0.644774	HE/TP
ENSBTAG00000003871	CYP2B6	protein_coding	2.68713	3.022	2.84716	0.0168208	0.0316097	-4.27086	TE/TP
ENSBTAG00000003887	ECHDC1	protein_coding	2.17808	4.81085	11.4889	3.27471e-07	8.31768e-06	7.1203	HE/TP
ENSBTAG00000003910	SH2D4B	protein_coding	-4.23679	2.87902	-5.29033	0.000316434	0.00119716	-0.156983	TE/TP
ENSBTAG00000003910	SH2D4B	protein_coding	-2.13036	2.87902	-2.6601	0.0232934	0.0426286	-4.59558	HE/TP
ENSBTAG00000003944	CATIP	protein_coding	-3.39227	4.62115	-4.17492	0.0017749	0.00483327	-1.96669	TE/TP
ENSBTAG00000003955	MYO7A	protein_coding	-2.06701	1.42443	-6.66005	4.83237e-05	0.000285483	1.83314	TE/TP
ENSBTAG00000003961	SNX20	protein_coding	2.38075	1.8642	9.76858	1.53504e-06	2.40239e-05	5.49247	TE/TP
ENSBTAG00000003962	C13H20orf144	protein_coding	-2.55957	2.26615	-6.40046	6.76761e-05	0.000364528	1.47572	TE/TP
ENSBTAG00000003962	C13H20orf144	protein_coding	-2.14547	2.26615	-5.36498	0.000283726	0.00113182	-0.0423313	HE/TP
ENSBTAG00000003977	SLC52A3	protein_coding	-4.02512	4.3737	-4.85556	0.000606891	0.00202397	-0.843073	TE/TP
ENSBTAG00000003977	SLC52A3	protein_coding	-5.77561	4.3737	-6.9672	3.27988e-05	0.000220895	2.24408	HE/TP
ENSBTAG00000004023	KIAA1324L	protein_coding	-2.70766	1.48319	-14.4208	3.55748e-08	1.60375e-06	9.43284	TE/TP
ENSBTAG00000004052	EPGN	protein_coding	3.41791	4.39128	3.88174	0.0028722	0.00722498	-2.46683	TE/TP
ENSBTAG00000004052	EPGN	protein_coding	3.57895	4.39128	4.06464	0.00212451	0.00577798	-2.15439	HE/TP
ENSBTAG00000004063	SERPINA5	protein_coding	-3.58592	1.65514	-14.4484	3.4907e-08	1.58942e-06	9.4524	TE/TP
ENSBTAG00000004063	SERPINA5	protein_coding	-3.43063	1.65514	-13.8228	5.40127e-08	2.26867e-06	9.0008	HE/TP
ENSBTAG00000004085	ASF1B	protein_coding	-2.47869	1.53355	-7.91867	1.05973e-05	9.16145e-05	3.44444	TE/TP
ENSBTAG00000004085	ASF1B	protein_coding	-2.17326	1.53355	-6.94295	3.38035e-05	0.000224935	2.21204	HE/TP
ENSBTAG00000004086	SPINT1	protein_coding	2.05587	2.82493	7.30742	2.16388e-05	0.00015677	2.68627	TE/TP
ENSBTAG00000004086	SPINT1	protein_coding	2.03744	2.82493	7.24192	2.34177e-05	0.000173526	2.60187	HE/TP
ENSBTAG00000004088	CRYBB2	protein_coding	-3.16084	4.78363	-3.68492	0.00399083	0.00948993	-2.80686	TE/TP
ENSBTAG00000004094	SPARCL1	protein_coding	2.24735	8.24875	15.3271	1.94524e-08	1.01976e-06	10.0538	TE/TP
ENSBTAG00000004095	FAM166A	protein_coding	-2.00068	1.54955	-5.0019	0.00048596	0.00173625	-0.609788	HE/TP
ENSBTAG00000004105	TMEM247	protein_coding	-5.98808	3.32747	-5.79727	0.000153195	0.000684884	0.609846	TE/TP
ENSBTAG00000004105	TMEM247	protein_coding	-4.71894	3.32747	-4.56857	0.000946706	0.00297667	-1.31039	HE/TP
ENSBTAG00000004129	CCL11	protein_coding	5.35895	3.61642	17.0406	6.76568e-09	4.6419e-07	11.1299	TE/TP
ENSBTAG00000004129	CCL11	protein_coding	5.05485	3.61642	16.0736	1.2122e-08	7.17365e-07	10.5373	HE/TP
ENSBTAG00000004130	C15H11orf87	protein_coding	5.28481	2.03014	16.5596	9.00663e-09	5.72336e-07	10.8398	TE/TP
ENSBTAG00000004130	C15H11orf87	protein_coding	-4.91464	2.03014	-15.3997	1.85608e-08	1.27854e-05	9.99363	HE/TE
ENSBTAG00000004134	C8H8orf74	protein_coding	-3.11208	2.73868	-6.67722	4.72736e-05	0.000280434	1.85646	TE/TP
ENSBTAG00000004134	C8H8orf74	protein_coding	-2.55592	2.73868	-5.48394	0.000238841	0.000987059	0.139595	HE/TP
ENSBTAG00000004140	STKLD1	protein_coding	-2.12509	1.46683	-8.30488	6.89135e-06	7.22994e-05	3.9008	HE/TP
ENSBTAG00000004148	SLPI	protein_coding	-6.11991	2.57803	-7.67677	1.39876e-05	0.000112719	3.14967	TE/TP
ENSBTAG00000004148	SLPI	protein_coding	-5.08282	2.57803	-6.37584	6.99043e-05	0.000381318	1.44084	HE/TP
ENSBTAG00000004151	NA	protein_coding	-4.03492	2.30697	-4.70137	0.000769543	0.00244237	-1.09253	TE/TP
ENSBTAG00000004151	NA	protein_coding	-4.01464	2.30697	-4.67774	0.000798291	0.00259238	-1.13157	HE/TP
ENSBTAG00000004153	SCGB3A2	protein_coding	-3.72419	2.85453	-2.92553	0.0146778	0.0281478	-4.13423	TE/TP
ENSBTAG00000004155	SPATA20	protein_coding	-2.01212	5.62966	-9.75978	1.5481e-06	2.44362e-05	5.4831	HE/TP
ENSBTAG00000004167	TTC29	protein_coding	-2.56172	1.87436	-12.3462	1.63133e-07	4.97223e-06	7.85064	TE/TP
ENSBTAG00000004167	TTC29	protein_coding	-2.05167	1.87436	-9.88801	1.36918e-06	2.24631e-05	5.61294	HE/TP
ENSBTAG00000004175	HPD	protein_coding	3.7297	4.19755	5.15813	0.000384627	0.00139799	-0.362852	TE/TP
ENSBTAG00000004175	HPD	protein_coding	-3.85115	4.19755	-5.3261	0.000300286	0.013397	0.378762	HE/TE
ENSBTAG00000004181	NA	protein_coding	-4.69131	1.74607	-22.9207	3.40913e-10	4.57991e-08	14.0785	TE/TP
ENSBTAG00000004181	NA	protein_coding	-4.72152	1.74607	-23.0682	3.19424e-10	4.4722e-08	14.141	HE/TP
ENSBTAG00000004192	LRRC43	protein_coding	-5.05236	3.09378	-4.51964	0.00102245	0.00306753	-1.39048	TE/TP
ENSBTAG00000004192	LRRC43	protein_coding	-4.06783	3.09378	-3.63892	0.00431239	0.0103815	-2.88729	HE/TP
ENSBTAG00000004197	B3GNT4	protein_coding	2.03737	0.925098	7.95921	1.01219e-05	8.90693e-05	3.49317	TE/TP
ENSBTAG00000004197	B3GNT4	protein_coding	-2.03238	0.925098	-7.9397	1.03478e-05	0.00160426	3.84344	HE/TE
ENSBTAG00000004212	NA	protein_coding	-3.11818	2.55911	-6.58975	5.28941e-05	0.000303836	1.73722	TE/TP
ENSBTAG00000004212	NA	protein_coding	-2.40913	2.55911	-5.09129	0.000424915	0.00156156	-0.46839	HE/TP
ENSBTAG00000004218	SYNDIG1L	protein_coding	3.76928	3.86568	6.04798	0.000108439	0.000526186	0.975816	TE/TP
ENSBTAG00000004218	SYNDIG1L	protein_coding	3.68131	3.86568	5.90682	0.000131588	0.000625986	0.770316	HE/TP
ENSBTAG00000004232	TMIE	protein_coding	-3.48208	4.59175	-4.50794	0.0010415	0.0300934	-0.904008	HE/TE
ENSBTAG00000004237	BTC	protein_coding	2.59662	3.68538	7.49883	1.72264e-05	0.000131486	2.92848	TE/TP
ENSBTAG00000004237	BTC	protein_coding	2.17098	3.68538	6.26962	8.04644e-05	0.000424404	1.29162	HE/TP
ENSBTAG00000004247	RPH3A	protein_coding	-3.17185	2.40998	-6.15508	9.38022e-05	0.000470404	1.12951	TE/TP
ENSBTAG00000004247	RPH3A	protein_coding	-2.89201	2.40998	-5.61204	0.000198856	0.000853563	0.333294	HE/TP
ENSBTAG00000004263	ATP6V0A4	protein_coding	2.37809	4.2172	8.45225	5.8712e-06	6.4441e-05	4.07081	HE/TP
ENSBTAG00000004266	DDX25	protein_coding	-3.12667	3.98466	-9.63414	1.74831e-06	2.62034e-05	5.35489	TE/TP
ENSBTAG00000004266	DDX25	protein_coding	-2.59447	3.98466	-7.9943	9.72905e-06	9.30799e-05	3.53473	HE/TP
ENSBTAG00000004292	CRMP1	protein_coding	-2.06304	3.48236	-3.25442	0.00830729	0.0177493	-3.55896	HE/TP
ENSBTAG00000004293	CLEC12B	protein_coding	-3.97076	4.28734	-5.21649	0.000352766	0.0149954	0.212419	HE/TE
ENSBTAG00000004293	CLEC12B	protein_coding	-5.85819	4.28734	-7.69606	1.36782e-05	0.000117953	3.17295	HE/TP
ENSBTAG00000004296	MORN5	protein_coding	-3.04566	2.12987	-7.76084	1.26921e-05	0.000104931	3.25289	TE/TP
ENSBTAG00000004296	MORN5	protein_coding	-2.37189	2.12987	-6.04397	0.000109032	0.000538777	0.969525	HE/TP
ENSBTAG00000004297	ACOXL	protein_coding	3.3626	3.35551	9.77246	1.52933e-06	2.40239e-05	5.49642	TE/TP
ENSBTAG00000004351	IL31RA	protein_coding	-3.20648	3.01709	-3.61688	0.00447584	0.0107068	-2.9256	HE/TP
ENSBTAG00000004355	ROBO3	protein_coding	-2.90152	3.21503	-3.51454	0.00532337	0.0120102	-3.10333	TE/TP
ENSBTAG00000004355	ROBO3	protein_coding	-2.791	3.21503	-3.38067	0.00668873	0.0147808	-3.33783	HE/TP
ENSBTAG00000004374	CNPY2	protein_coding	2.08556	7.24469	11.6427	2.88035e-07	7.65471e-06	7.25497	HE/TP
ENSBTAG00000004375	ESRP2	protein_coding	2.21073	2.02567	7.80055	1.2126e-05	0.000108592	3.30087	HE/TP
ENSBTAG00000004381	TACSTD2	protein_coding	2.20998	4.08926	5.16929	0.000378305	0.00138084	-0.345378	TE/TP
ENSBTAG00000004414	SLC30A10	protein_coding	-4.61925	2.32826	-6.57882	5.36452e-05	0.000307224	1.72225	TE/TP
ENSBTAG00000004414	SLC30A10	protein_coding	-5.55877	2.32826	-7.9169	1.06187e-05	9.94909e-05	3.44182	HE/TP
ENSBTAG00000004456	TECTA	protein_coding	-3.29065	2.87675	-4.47826	0.00109151	0.00323971	-1.45891	TE/TP
ENSBTAG00000004456	TECTA	protein_coding	-3.56021	2.87675	-4.8451	0.000616676	0.00210334	-0.86043	HE/TP
ENSBTAG00000004462	NPAS3	protein_coding	-2.66569	3.70216	-3.17069	0.00959733	0.0200577	-3.70571	HE/TP
ENSBTAG00000004464	C19H17orf53	protein_coding	-3.21818	4.19749	-4.56998	0.000944612	0.0029728	-1.30807	HE/TP
ENSBTAG00000004474	BANF2	protein_coding	-4.25181	5.60355	-4.16341	0.00180839	0.00491044	-1.98616	TE/TP
ENSBTAG00000004475	CDK5R1	protein_coding	-3.24989	4.77772	-3.89958	0.00278845	0.00720479	-2.43672	HE/TP
ENSBTAG00000004476	ADHFE1	protein_coding	2.4911	1.72199	12.7608	1.18243e-07	3.93101e-06	8.18631	HE/TP
ENSBTAG00000004488	MEI1	protein_coding	-2.62812	1.72334	-7.74973	1.28557e-05	0.00010608	3.23929	TE/TP
ENSBTAG00000004488	MEI1	protein_coding	-2.38549	1.72334	-7.03426	3.01843e-05	0.000207921	2.3323	HE/TP
ENSBTAG00000004498	ESR2	protein_coding	3.52334	5.84079	13.0993	9.15424e-08	3.30493e-06	8.45323	TE/TP
ENSBTAG00000004498	ESR2	protein_coding	2.76419	5.84079	10.2769	9.50853e-07	1.74013e-05	5.99805	HE/TP
ENSBTAG00000004503	NPY	protein_coding	-3.70105	3.1772	-3.09582	0.0109236	0.0223786	-3.8369	HE/TP
ENSBTAG00000004515	KCNK1	protein_coding	4.78585	4.34165	13.6181	6.25473e-08	2.45359e-06	8.84898	TE/TP
ENSBTAG00000004515	KCNK1	protein_coding	4.82353	4.34165	13.7253	5.79068e-08	2.36247e-06	8.92865	HE/TP
ENSBTAG00000004518	GRHL2	protein_coding	2.53998	3.1392	13.6919	5.93104e-08	2.35342e-06	8.90409	TE/TP
ENSBTAG00000004518	GRHL2	protein_coding	2.56065	3.1392	13.8033	5.47665e-08	2.28852e-06	8.98644	HE/TP
ENSBTAG00000004519	ALPI	protein_coding	-3.16836	1.71161	-5.47831	0.000240784	0.000967945	0.131562	TE/TP
ENSBTAG00000004519	ALPI	protein_coding	-3.90836	1.71161	-6.75781	4.26621e-05	0.000263516	1.96492	HE/TP
ENSBTAG00000004542	FAM78A	protein_coding	-2.03976	1.31673	-8.13809	8.28318e-06	7.72305e-05	3.70601	TE/TP
ENSBTAG00000004553	TPM4	protein_coding	2.38349	7.65521	13.9254	5.02178e-08	2.0689e-06	9.07651	TE/TP
ENSBTAG00000004553	TPM4	protein_coding	2.12039	7.65521	12.3883	1.57825e-07	4.88833e-06	7.88489	HE/TP
ENSBTAG00000004555	LRP2	protein_coding	3.1883	2.68744	10.0523	1.1721e-06	1.98864e-05	5.77757	TE/TP
ENSBTAG00000004556	SLC2A3	protein_coding	-2.48294	4.1073	-15.8043	1.43429e-08	8.02903e-07	10.3657	TE/TP
ENSBTAG00000004556	SLC2A3	protein_coding	-2.58786	4.1073	-16.4722	9.49534e-09	6.07878e-07	10.786	HE/TP
ENSBTAG00000004561	PAX6	protein_coding	-3.22071	2.13307	-3.99557	0.00237956	0.00616367	-2.27165	TE/TP
ENSBTAG00000004561	PAX6	protein_coding	-2.30667	2.13307	-2.86163	0.0164025	0.0315571	-4.24622	HE/TP
ENSBTAG00000004563	NA	protein_coding	-3.63378	3.39346	-2.97868	0.0133833	0.0260363	-4.04136	TE/TP
ENSBTAG00000004563	NA	protein_coding	-3.95051	3.39346	-3.23831	0.00854096	0.0181765	-3.58719	HE/TP
ENSBTAG00000004569	GLIPR1L1	protein_coding	-2.47492	2.35422	-5.98553	0.00011809	0.000561463	0.885483	TE/TP
ENSBTAG00000004569	GLIPR1L1	protein_coding	-2.37156	2.35422	-5.73555	0.000167018	0.000747847	0.517883	HE/TP
ENSBTAG00000004574	UGT8	protein_coding	-3.74205	3.55353	-5.24399	0.00033874	0.00130385	-0.229395	HE/TP
ENSBTAG00000004581	MS4A14	protein_coding	-2.39641	1.87961	-8.10664	8.57827e-06	7.92505e-05	3.66885	TE/TP
ENSBTAG00000004583	MS4A5	protein_coding	-3.59811	4.95653	-2.76034	0.0195643	0.03603	-4.42171	TE/TP
ENSBTAG00000004583	MS4A5	protein_coding	-3.4813	4.95653	-2.67072	0.0228668	0.041955	-4.57727	HE/TP
ENSBTAG00000004588	KCNN4	protein_coding	3.29783	3.7485	4.31609	0.00141332	0.00399456	-1.72906	TE/TP
ENSBTAG00000004588	KCNN4	protein_coding	2.9323	3.7485	3.8377	0.00309039	0.00785413	-2.54321	HE/TP
ENSBTAG00000004594	MMP7	protein_coding	7.45908	4.62853	15.2621	2.02913e-08	1.04309e-06	10.0105	TE/TP
ENSBTAG00000004594	MMP7	protein_coding	5.99104	4.62853	12.2583	1.74864e-07	5.2738e-06	7.77772	HE/TP
ENSBTAG00000004595	GML	protein_coding	-5.97788	4.33344	-4.09027	0.00203726	0.00557415	-2.11077	HE/TP
ENSBTAG00000004596	NA	protein_coding	-3.39675	1.64278	-4.36631	0.00130413	0.00374121	-1.64507	TE/TP
ENSBTAG00000004596	NA	protein_coding	-2.44225	1.64278	-3.13937	0.0101309	0.0209843	-3.76059	HE/TP
ENSBTAG00000004602	PITX1	protein_coding	-6.03013	2.58617	-6.09315	0.000101987	0.000501088	1.04083	TE/TP
ENSBTAG00000004602	PITX1	protein_coding	-4.87883	2.58617	-4.92982	0.000541963	0.00190007	-0.724595	HE/TP
ENSBTAG00000004607	GSG1L	protein_coding	-3.75392	2.05528	-5.22136	0.000350238	0.0012996	-0.264079	TE/TP
ENSBTAG00000004607	GSG1L	protein_coding	-3.68064	2.05528	-5.11944	0.000407429	0.00150921	-0.424101	HE/TP
ENSBTAG00000004612	SORCS3	protein_coding	-2.79265	1.55579	-15.1245	2.21985e-08	1.11778e-06	9.91834	TE/TP
ENSBTAG00000004612	SORCS3	protein_coding	-2.12188	1.55579	-11.4917	3.26688e-07	8.3124e-06	7.12282	HE/TP
ENSBTAG00000004617	KIF19	protein_coding	-3.8094	3.85262	-3.96397	0.00250676	0.00643641	-2.32572	TE/TP
ENSBTAG00000004617	KIF19	protein_coding	-3.88399	3.85262	-4.04159	0.00220628	0.0059627	-2.19365	HE/TP
ENSBTAG00000004629	SLC9A3	protein_coding	-2.0059	1.33339	-7.30972	2.1579e-05	0.000163778	2.68872	HE/TP
ENSBTAG00000004630	COMP	protein_coding	-2.70791	4.437	-3.35698	0.00696566	0.0149587	-3.37874	TE/TP
ENSBTAG00000004630	COMP	protein_coding	-3.55967	4.437	-4.41291	0.00121076	0.00362681	-1.56795	HE/TP
ENSBTAG00000004637	2019-03-10	protein_coding	-3.36845	2.21536	-9.66132	1.70274e-06	2.58351e-05	5.38283	TE/TP
ENSBTAG00000004637	2019-03-10	protein_coding	-2.54554	2.21536	-7.30106	2.18049e-05	0.000164766	2.67766	HE/TP
ENSBTAG00000004647	UCP1	protein_coding	5.18832	3.76613	4.38193	0.00127202	0.00366997	-1.619	TE/TP
ENSBTAG00000004647	UCP1	protein_coding	3.32075	3.76613	2.80462	0.018113	0.0343793	-4.34541	HE/TP
ENSBTAG00000004657	FBLL1	protein_coding	-3.12949	4.16306	-2.70495	0.0215446	0.0392348	-4.51761	TE/TP
ENSBTAG00000004657	FBLL1	protein_coding	-3.09035	4.16306	-2.67111	0.0228513	0.041931	-4.57659	HE/TP
ENSBTAG00000004662	SLC16A12	protein_coding	2.60474	3.98861	10.3714	8.71787e-07	1.63755e-05	6.09006	TE/TP
ENSBTAG00000004662	SLC16A12	protein_coding	2.37619	3.98861	9.46135	2.07107e-06	3.01997e-05	5.1752	HE/TP
ENSBTAG00000004667	NA	protein_coding	6.19217	4.50463	24.7789	1.54438e-10	2.60744e-08	14.829	TE/TP
ENSBTAG00000004667	NA	protein_coding	6.88628	4.50463	27.5565	5.23316e-11	1.17039e-08	15.8287	HE/TP
ENSBTAG00000004675	ZNF18	protein_coding	-2.39309	5.38242	-14.073	4.5263e-08	1.88279e-06	9.18401	TE/TP
ENSBTAG00000004675	ZNF18	protein_coding	-2.31367	5.38242	-13.606	6.30925e-08	2.51508e-06	8.83971	HE/TP
ENSBTAG00000004693	CCDC60	protein_coding	-2.63487	1.87465	-7.45281	1.81904e-05	0.000137085	2.87064	TE/TP
ENSBTAG00000004693	CCDC60	protein_coding	-2.45869	1.87465	-6.95448	3.33217e-05	0.000223021	2.22728	HE/TP
ENSBTAG00000004694	RPGRIP1	protein_coding	-2.51136	2.14451	-7.55834	1.6061e-05	0.000124612	3.00287	TE/TP
ENSBTAG00000004702	NA	protein_coding	-4.51778	1.68823	-27.5907	5.1674e-11	1.23973e-08	15.8397	TE/TP
ENSBTAG00000004702	NA	protein_coding	-4.54798	1.68823	-27.7751	4.82784e-11	1.15473e-08	15.9018	HE/TP
ENSBTAG00000004705	ILDR1	protein_coding	5.80388	5.42227	11.2127	4.13865e-07	9.68581e-06	6.87469	TE/TP
ENSBTAG00000004705	ILDR1	protein_coding	5.21045	5.42227	10.0662	1.15682e-06	2.0184e-05	5.79102	HE/TP
ENSBTAG00000004716	RETN	protein_coding	-3.23566	2.33436	-2.68693	0.0222307	0.0402586	-4.54873	TE/TP
ENSBTAG00000004716	RETN	protein_coding	-3.15635	2.33436	-2.62107	0.0249299	0.0452438	-4.66275	HE/TP
ENSBTAG00000004721	GSG1	protein_coding	-2.8719	5.56865	-5.7018	0.000175136	0.000761281	0.468187	TE/TP
ENSBTAG00000004743	NA	protein_coding	3.46979	1.56863	4.15281	0.00183982	0.0417989	-1.48856	HE/TE
ENSBTAG00000004743	NA	protein_coding	3.87015	1.56863	4.63199	0.000857256	0.00274657	-1.20633	HE/TP
ENSBTAG00000004754	DSCAM	protein_coding	-2.06548	2.99243	-2.7751	0.0190681	0.0352027	-4.39611	TE/TP
ENSBTAG00000004754	DSCAM	protein_coding	-3.28389	2.99243	-4.41212	0.00121228	0.0036301	-1.56926	HE/TP
ENSBTAG00000004760	PPYR1	protein_coding	4.91963	4.81492	6.73333	4.40093e-05	0.000265738	1.93241	TE/TP
ENSBTAG00000004760	PPYR1	protein_coding	6.47355	4.81492	8.86014	3.80999e-06	4.69468e-05	4.52946	HE/TP
ENSBTAG00000004761	FOXH1	protein_coding	-3.00416	3.27239	-2.68542	0.0222891	0.0410613	-4.5519	HE/TP
ENSBTAG00000004770	SCN4A	protein_coding	-3.66062	3.24994	-4.60666	0.00089186	0.00275345	-1.24728	TE/TP
ENSBTAG00000004770	SCN4A	protein_coding	-3.43437	3.24994	-4.32194	0.00140012	0.00408945	-1.71981	HE/TP
ENSBTAG00000004777	S100B	protein_coding	2.13647	7.90182	6.56492	5.46173e-05	0.000317122	1.70269	HE/TP
ENSBTAG00000004778	NA	protein_coding	-3.93488	4.11915	-3.51821	0.00529031	0.0119497	-3.09694	TE/TP
ENSBTAG00000004778	NA	protein_coding	-3.36025	4.11915	-3.00443	0.0127982	0.0255831	-3.99689	HE/TP
ENSBTAG00000004789	LGR6	protein_coding	-2.41195	3.46486	-2.5655	0.0274588	0.0481928	-4.75747	TE/TP
ENSBTAG00000004789	LGR6	protein_coding	-2.44719	3.46486	-2.60298	0.0257269	0.0465133	-4.69382	HE/TP
ENSBTAG00000004796	GRP	protein_coding	4.10873	4.70938	4.24108	0.00159464	0.0044264	-1.85504	TE/TP
ENSBTAG00000004796	GRP	protein_coding	3.8705	4.70938	3.99518	0.00238112	0.00634534	-2.27289	HE/TP
ENSBTAG00000004826	ACP5	protein_coding	4.60264	6.71771	22.691	3.77566e-10	5.00159e-08	13.9806	TE/TP
ENSBTAG00000004826	ACP5	protein_coding	3.86375	6.71771	19.0483	2.21277e-09	1.95416e-07	12.2514	HE/TP
ENSBTAG00000004830	ADAM18	protein_coding	-3.54813	4.55493	-4.22479	0.00163718	0.00452332	-1.8825	TE/TP
ENSBTAG00000004830	ADAM18	protein_coding	-2.39029	4.55493	-2.84614	0.0168505	0.0323	-4.27319	HE/TP
ENSBTAG00000004835	HOXD3	protein_coding	2.71922	5.24264	18.9613	2.31714e-09	2.04633e-07	12.2056	TE/TP
ENSBTAG00000004835	HOXD3	protein_coding	2.58839	5.24264	18.049	3.80327e-09	3.00441e-07	11.7103	HE/TP
ENSBTAG00000004836	NRK	protein_coding	2.13206	1.78429	5.62518	0.000195176	0.000827517	0.353573	TE/TP
ENSBTAG00000004836	NRK	protein_coding	-2.47174	1.78429	-6.52138	5.77873e-05	0.00450297	2.0797	HE/TE
ENSBTAG00000004838	IRX5	protein_coding	-2.33969	3.61975	-2.66101	0.0232563	0.0425744	-4.594	HE/TP
ENSBTAG00000004860	SLC27A6	protein_coding	-3.00974	1.90154	-3.82604	0.003151	0.00778305	-2.56276	TE/TP
ENSBTAG00000004860	SLC27A6	protein_coding	-3.06193	1.90154	-3.89239	0.0028219	0.0072803	-2.44908	HE/TP
ENSBTAG00000004878	CAMKV	protein_coding	-2.26662	1.07303	-11.4675	3.33392e-07	8.27284e-06	7.10185	TE/TP
ENSBTAG00000004884	SLC4A5	protein_coding	-2.74335	1.88074	-9.33429	2.3496e-06	3.3275e-05	5.04162	HE/TP
ENSBTAG00000004903	KRT15	protein_coding	5.58199	4.91428	8.43782	5.96345e-06	6.16796e-05	4.05473	TE/TP
ENSBTAG00000004903	KRT15	protein_coding	4.9024	4.91428	7.41054	1.91273e-05	0.000150065	2.81682	HE/TP
ENSBTAG00000004905	KRT19	protein_coding	4.27494	2.85623	14.6325	3.08006e-08	1.44528e-06	9.58144	TE/TP
ENSBTAG00000004905	KRT19	protein_coding	2.87725	2.85623	9.84843	1.42189e-06	2.29703e-05	5.57301	HE/TP
ENSBTAG00000004909	GP1BA	protein_coding	2.38353	1.96644	5.27485	0.000323704	0.00121874	-0.180955	TE/TP
ENSBTAG00000004936	TMIGD2	protein_coding	-2.66385	3.71873	-3.0695	0.011433	0.0227431	-3.88244	TE/TP
ENSBTAG00000004940	CELF4	protein_coding	-2.7365	2.82012	-3.14119	0.010099	0.0204871	-3.75683	TE/TP
ENSBTAG00000004940	CELF4	protein_coding	-2.31895	2.82012	-2.6619	0.0232205	0.0425223	-4.59247	HE/TP
ENSBTAG00000004941	TEX35	protein_coding	-2.99303	1.89563	-10.4967	7.7776e-07	1.52722e-05	6.21043	TE/TP
ENSBTAG00000004941	TEX35	protein_coding	-2.47532	1.89563	-8.68106	4.59755e-06	5.40809e-05	4.33022	HE/TP
ENSBTAG00000004944	ANXA10	protein_coding	3.98891	4.59548	15.7239	1.50895e-08	8.24941e-07	10.3139	TE/TP
ENSBTAG00000004944	ANXA10	protein_coding	3.32726	4.59548	13.1157	9.04279e-08	3.24846e-06	8.46569	HE/TP
ENSBTAG00000004955	SYTL5	protein_coding	4.25188	3.78974	6.00152	0.000115534	0.000552821	0.908668	TE/TP
ENSBTAG00000004955	SYTL5	protein_coding	4.11182	3.78974	5.80384	0.000151798	0.000698498	0.619022	HE/TP
ENSBTAG00000004971	GRAMD1C	protein_coding	2.31866	1.50809	14.6996	2.94391e-08	1.4206e-06	9.62779	HE/TP
ENSBTAG00000004988	CCKAR	protein_coding	-3.75715	3.19112	-4.75524	0.000708008	0.00228005	-1.00502	TE/TP
ENSBTAG00000005003	RBP3	protein_coding	-2.81752	1.81735	-3.83396	0.0031097	0.00769136	-2.5491	TE/TP
ENSBTAG00000005003	RBP3	protein_coding	-2.86966	1.81735	-3.90492	0.0027639	0.00714993	-2.42756	HE/TP
ENSBTAG00000005019	NA	protein_coding	-3.49408	3.945	-3.62299	0.00442995	0.0106192	-2.91499	HE/TP
ENSBTAG00000005033	FAM57B	protein_coding	-2.92343	1.97045	-7.91707	1.06166e-05	9.17354e-05	3.4425	TE/TP
ENSBTAG00000005033	FAM57B	protein_coding	-2.91836	1.97045	-7.90335	1.07833e-05	0.000100705	3.42548	HE/TP
ENSBTAG00000005041	CIB4	protein_coding	-3.46204	4.00292	-2.87499	0.0160259	0.030318	-4.22238	TE/TP
ENSBTAG00000005041	CIB4	protein_coding	-4.56916	4.00292	-3.79438	0.00332187	0.00835855	-2.61794	HE/TP
ENSBTAG00000005060	NA	protein_coding	-3.98176	1.50955	-16.2079	1.11573e-08	6.63409e-07	10.622	TE/TP
ENSBTAG00000005060	NA	protein_coding	-4.01196	1.50955	-16.3309	1.03476e-08	6.47983e-07	10.6985	HE/TP
ENSBTAG00000005062	TEC	protein_coding	2.10148	5.10863	12.5008	1.44528e-07	4.57114e-06	7.97683	HE/TP
ENSBTAG00000005098	NA	protein_coding	6.06436	4.39597	25.7199	1.05689e-10	1.94808e-08	15.1829	TE/TP
ENSBTAG00000005098	NA	protein_coding	6.68808	4.39597	28.3651	3.89577e-11	1.01149e-08	16.0954	HE/TP
ENSBTAG00000005104	MGAT5B	protein_coding	-3.5334	3.67903	-5.38989	0.000273632	0.00107169	-0.00354195	TE/TP
ENSBTAG00000005104	MGAT5B	protein_coding	3.11224	3.67903	4.74744	0.000716581	0.0236221	-0.518864	HE/TE
ENSBTAG00000005108	SLIT2	protein_coding	2.13727	1.87331	9.90911	1.34195e-06	2.19466e-05	5.63458	TE/TP
ENSBTAG00000005108	SLIT2	protein_coding	2.06554	1.87331	9.57653	1.8494e-06	2.78397e-05	5.29499	HE/TP
ENSBTAG00000005122	KNG1	protein_coding	-2.98689	2.74608	-2.99353	0.0130426	0.0255003	-4.01539	TE/TP
ENSBTAG00000005122	KNG1	protein_coding	-2.69336	2.74608	-2.69936	0.0217551	0.0402238	-4.52783	HE/TP
ENSBTAG00000005128	VPREB3	protein_coding	3.96189	4.10189	3.00744	0.0127316	0.0249744	-3.99106	TE/TP
ENSBTAG00000005129	CEP55	protein_coding	-3.54473	4.72545	-4.52463	0.00101444	0.00304935	-1.38225	TE/TP
ENSBTAG00000005143	NA	protein_coding	-2.63032	3.3403	-3.80273	0.00327588	0.00805108	-2.60296	TE/TP
ENSBTAG00000005154	APCDD1	protein_coding	2.10243	3.13392	11.893	2.3449e-07	6.38947e-06	7.47094	TE/TP
ENSBTAG00000005154	APCDD1	protein_coding	2.48393	3.13392	14.0511	4.59651e-08	2.02446e-06	9.16784	HE/TP
ENSBTAG00000005163	S100A1	protein_coding	-3.41424	4.3683	-3.19446	0.00921149	0.0193783	-3.66404	HE/TP
ENSBTAG00000005193	CRTAM	protein_coding	2.15794	4.48518	2.61351	0.0252596	0.0458036	-4.67572	HE/TP
ENSBTAG00000005202	SCP2D1	protein_coding	-2.32131	1.80559	-7.59001	1.54759e-05	0.000121472	3.04229	TE/TP
ENSBTAG00000005202	SCP2D1	protein_coding	-2.44128	1.80559	-7.98228	9.86164e-06	9.4035e-05	3.52036	HE/TP
ENSBTAG00000005217	NA	protein_coding	-3.22896	3.48684	-4.24852	0.00157562	0.00438206	-1.84252	TE/TP
ENSBTAG00000005217	NA	protein_coding	4.0082	3.48684	5.27382	0.000324198	0.0141701	0.299632	HE/TE
ENSBTAG00000005228	CNGA4	protein_coding	-4.45082	1.66591	-18.7139	2.64438e-09	2.2544e-07	12.0739	TE/TP
ENSBTAG00000005228	CNGA4	protein_coding	-4.48103	1.66591	-18.8409	2.47049e-09	2.12798e-07	12.1418	HE/TP
ENSBTAG00000005230	SHOX2	protein_coding	-3.65514	2.52253	-3.7602	0.00351724	0.00854791	-2.67646	TE/TP
ENSBTAG00000005230	SHOX2	protein_coding	-2.73153	2.52253	-2.81004	0.0179429	0.0340866	-4.33599	HE/TP
ENSBTAG00000005231	NA	protein_coding	-2.48416	2.23594	-5.62858	0.000194238	0.000838796	0.358145	HE/TP
ENSBTAG00000005235	DPP10	protein_coding	-2.8159	2.76387	-4.40887	0.00121855	0.0333381	-1.06551	HE/TE
ENSBTAG00000005235	DPP10	protein_coding	-3.14236	2.76387	-4.92002	0.00055009	0.00192074	-0.740257	HE/TP
ENSBTAG00000005236	CCKBR	protein_coding	-4.50066	3.03503	-8.96813	3.40673e-06	4.14312e-05	4.6485	TE/TP
ENSBTAG00000005236	CCKBR	protein_coding	4.23867	3.03503	8.44608	5.91045e-06	0.00101784	4.41294	HE/TE
ENSBTAG00000005243	OVOS2	protein_coding	-2.06114	1.23086	-6.64031	4.95628e-05	0.000290808	1.80626	TE/TP
ENSBTAG00000005243	OVOS2	protein_coding	-2.31336	1.23086	-7.45288	1.81889e-05	0.000145216	2.87025	HE/TP
ENSBTAG00000005255	NA	protein_coding	3.23296	3.33447	2.8774	0.0159588	0.0308412	-4.21874	HE/TP
ENSBTAG00000005259	UCP3	protein_coding	-4.54835	3.19975	-4.5114	0.00103583	0.00309957	-1.40409	TE/TP
ENSBTAG00000005260	SPP1	protein_coding	2.73124	3.82075	3.18355	0.00938648	0.0192595	-3.68259	TE/TP
ENSBTAG00000005260	SPP1	protein_coding	3.05576	3.82075	3.56181	0.00491297	0.0115519	-3.02147	HE/TP
ENSBTAG00000005261	NA	protein_coding	2.95366	1.87545	8.28324	7.05665e-06	6.89772e-05	3.87611	TE/TP
ENSBTAG00000005268	PLA2G4D	protein_coding	-4.28365	2.1945	-6.46491	6.21973e-05	0.000342473	1.56529	TE/TP
ENSBTAG00000005268	PLA2G4D	protein_coding	-5.19032	2.1945	-7.83326	1.16801e-05	0.000105977	3.34065	HE/TP
ENSBTAG00000005269	CCNB2	protein_coding	-2.76848	1.98349	-9.86823	1.39525e-06	2.26249e-05	5.59341	TE/TP
ENSBTAG00000005269	CCNB2	protein_coding	-2.0873	1.98349	-7.44016	1.84655e-05	0.000146423	2.85422	HE/TP
ENSBTAG00000005270	NT5C1B	protein_coding	-2.59538	2.88615	-5.09899	0.000420058	0.00150204	-0.455738	TE/TP
ENSBTAG00000005287	CYP7A1	protein_coding	3.91941	4.21301	5.04642	0.000454467	0.0178277	-0.0491203	HE/TE
ENSBTAG00000005287	CYP7A1	protein_coding	3.23836	4.21301	4.16955	0.00179045	0.00502706	-1.97633	HE/TP
ENSBTAG00000005288	GFRA3	protein_coding	-2.13414	4.20689	-2.56229	0.0276121	0.0484322	-4.76295	TE/TP
ENSBTAG00000005290	CLDN2	protein_coding	5.31918	3.18468	5.40698	0.000266928	0.0010783	0.0221238	HE/TP
ENSBTAG00000005306	TRH	protein_coding	-3.92655	2.2637	-4.63326	0.000855554	0.00265899	-1.2037	TE/TP
ENSBTAG00000005306	TRH	protein_coding	-3.97555	2.2637	-4.69109	0.000781913	0.00255122	-1.10981	HE/TP
ENSBTAG00000005308	ANGPTL5	protein_coding	-2.48188	2.32436	-2.65346	0.0235641	0.042319	-4.60645	TE/TP
ENSBTAG00000005308	ANGPTL5	protein_coding	-3.1888	2.32436	-3.40926	0.00636961	0.014205	-3.28782	HE/TP
ENSBTAG00000005319	NA	protein_coding	-3.37169	3.69767	-3.63824	0.00431734	0.0101224	-2.88792	TE/TP
ENSBTAG00000005319	NA	protein_coding	-2.96952	3.69767	-3.20428	0.00905683	0.0190903	-3.64683	HE/TP
ENSBTAG00000005330	KRTDAP	protein_coding	-5.657	3.83299	-18.2467	3.40926e-09	3.26172e-06	11.4792	HE/TE
ENSBTAG00000005330	KRTDAP	protein_coding	-5.35546	3.83299	-17.2741	5.90438e-09	4.23664e-07	11.2674	HE/TP
ENSBTAG00000005333	MB	protein_coding	2.93497	2.27748	10.3665	8.75712e-07	1.6392e-05	6.08532	TE/TP
ENSBTAG00000005343	TPH1	protein_coding	2.40385	4.47431	10.3646	8.77265e-07	1.64389e-05	6.08305	HE/TP
ENSBTAG00000005353	DES	protein_coding	2.4984	8.41416	9.46713	2.05927e-06	2.93996e-05	5.18167	TE/TP
ENSBTAG00000005363	GGN	protein_coding	-2.45273	1.27522	-9.61948	1.77347e-06	2.64195e-05	5.33977	TE/TP
ENSBTAG00000005363	GGN	protein_coding	-2.48067	1.27522	-9.72903	1.59468e-06	2.49654e-05	5.45175	HE/TP
ENSBTAG00000005377	SOSTDC1	protein_coding	3.6549	3.51709	3.37672	0.00673419	0.0148641	-3.34476	HE/TP
ENSBTAG00000005378	XKRX	protein_coding	3.74773	3.39797	6.23148	8.4664e-05	0.000433026	1.23818	TE/TP
ENSBTAG00000005378	XKRX	protein_coding	4.05562	3.39797	6.74342	4.34486e-05	0.000267569	1.94552	HE/TP
ENSBTAG00000005404	MSC	protein_coding	-4.1381	3.11134	-4.13238	0.00190202	0.00526773	-2.03929	HE/TP
ENSBTAG00000005419	AOC1	protein_coding	3.3653	3.5423	4.80413	0.000656663	0.00214774	-0.925927	TE/TP
ENSBTAG00000005419	AOC1	protein_coding	2.49718	3.5423	3.56485	0.00488775	0.0115099	-3.01618	HE/TP
ENSBTAG00000005424	KCNC1	protein_coding	-2.96328	2.17186	-4.18159	0.0017558	0.00479522	-1.95542	TE/TP
ENSBTAG00000005424	KCNC1	protein_coding	-3.66375	2.17186	-5.17003	0.000377888	0.00142087	-0.34475	HE/TP
ENSBTAG00000005425	GATA4	protein_coding	-5.81734	3.05782	-6.50452	5.90677e-05	0.000329512	1.62007	TE/TP
ENSBTAG00000005425	GATA4	protein_coding	-4.99566	3.05782	-5.58578	0.000206427	0.000878397	0.29378	HE/TP
ENSBTAG00000005432	CAPG	protein_coding	2.72211	3.43295	10.7828	6.01895e-07	1.27447e-05	6.48058	TE/TP
ENSBTAG00000005433	SSUH2	protein_coding	-2.66441	4.13946	-3.31736	0.00745548	0.0158219	-3.44812	TE/TP
ENSBTAG00000005435	NA	protein_coding	-3.92204	2.43213	-3.74128	0.0036305	0.00877855	-2.7092	TE/TP
ENSBTAG00000005435	NA	protein_coding	-3.76443	2.43213	-3.59092	0.00467666	0.0110917	-2.97078	HE/TP
ENSBTAG00000005437	SMCP	protein_coding	-2.34276	5.74973	-4.41607	0.00120468	0.00350793	-1.56214	TE/TP
ENSBTAG00000005456	TTK	protein_coding	-2.35994	1.62923	-7.32051	2.13011e-05	0.000155238	2.70298	TE/TP
ENSBTAG00000005471	RHCG	protein_coding	-6.37059	4.34061	-4.3843	0.00126721	0.00365907	-1.61505	TE/TP
ENSBTAG00000005475	TCAF2	protein_coding	2.82699	4.20687	14.7571	2.83225e-08	1.36241e-06	9.66783	TE/TP
ENSBTAG00000005475	TCAF2	protein_coding	2.55388	4.20687	13.3314	7.70717e-08	2.86663e-06	8.63189	HE/TP
ENSBTAG00000005479	LIPC	protein_coding	3.52293	4.35684	19.8997	1.42431e-09	1.38576e-07	12.6879	TE/TP
ENSBTAG00000005479	LIPC	protein_coding	2.28222	4.35684	12.8914	1.07047e-07	3.64165e-06	8.29	HE/TP
ENSBTAG00000005491	NA	protein_coding	-2.555	4.21185	-3.2677	0.00811955	0.0169982	-3.53511	TE/TP
ENSBTAG00000005491	NA	protein_coding	-3.39785	4.21185	-4.34567	0.0013479	0.0349151	-1.1692	HE/TE
ENSBTAG00000005491	NA	protein_coding	-5.95285	4.21185	-7.61337	1.5059e-05	0.000126937	3.07081	HE/TP
ENSBTAG00000005499	ZPBP	protein_coding	-2.44244	1.77139	-8.38942	6.28455e-06	6.37375e-05	3.99908	TE/TP
ENSBTAG00000005499	ZPBP	protein_coding	-2.09695	1.77139	-7.20274	2.4557e-05	0.00017927	2.55142	HE/TP
ENSBTAG00000005527	GIPR	protein_coding	-2.44804	2.42382	-2.64797	0.02379	0.0434359	-4.61646	HE/TP
ENSBTAG00000005546	HOXB7	protein_coding	5.66639	5.94913	6.06553	0.000105881	0.000515221	1.00112	TE/TP
ENSBTAG00000005546	HOXB7	protein_coding	5.81735	5.94913	6.22713	8.51581e-05	0.000443321	1.2315	HE/TP
ENSBTAG00000005560	ST18	protein_coding	-2.71917	3.14895	-2.6639	0.02314	0.0416879	-4.58846	TE/TP
ENSBTAG00000005568	FRMPD2	protein_coding	-3.0815	3.06797	-3.13214	0.0102583	0.0212101	-3.77326	HE/TP
ENSBTAG00000005574	CLU	protein_coding	2.20935	15.2285	4.65237	0.000830438	0.0257928	-0.670826	HE/TE
ENSBTAG00000005574	CLU	protein_coding	2.11115	15.2285	4.44558	0.0011495	0.00348328	-1.51363	HE/TP
ENSBTAG00000005585	NA	protein_coding	-2.15907	1.53146	-4.96849	0.00051111	0.00175896	-0.662372	TE/TP
ENSBTAG00000005596	IGFBP2	protein_coding	-2.5754	1.75985	-8.09552	8.68529e-06	7.96853e-05	3.65568	TE/TP
ENSBTAG00000005596	IGFBP2	protein_coding	-2.04899	1.75985	-6.44079	6.41897e-05	0.000356699	1.53132	HE/TP
ENSBTAG00000005623	SOAT2	protein_coding	3.71154	2.71297	4.0801	0.00207141	0.0445654	-1.61006	HE/TE
ENSBTAG00000005623	SOAT2	protein_coding	2.93622	2.71297	3.2278	0.00869697	0.0184446	-3.60561	HE/TP
ENSBTAG00000005628	CD52	protein_coding	5.16238	10.3652	12.7355	1.20557e-07	4.00022e-06	8.16641	TE/TP
ENSBTAG00000005628	CD52	protein_coding	-3.7455	10.3652	-9.24009	2.58232e-06	0.000577533	5.24902	HE/TE
ENSBTAG00000005629	CRYBG2	protein_coding	-2.71759	1.58189	-13.0852	9.25167e-08	4.19271e-05	8.50663	HE/TE
ENSBTAG00000005633	ARHGEF28	protein_coding	2.07316	4.70438	16.5689	8.95626e-09	5.71244e-07	10.8455	TE/TP
ENSBTAG00000005633	ARHGEF28	protein_coding	2.01307	4.70438	16.0886	1.20096e-08	7.13166e-07	10.5468	HE/TP
ENSBTAG00000005650	SKAP2	protein_coding	2.07111	4.40763	15.7697	1.46587e-08	8.11698e-07	10.3435	TE/TP
ENSBTAG00000005667	NA	protein_coding	-2.84799	2.00885	-9.14395	2.8459e-06	3.66136e-05	4.83909	TE/TP
ENSBTAG00000005667	NA	protein_coding	-2.52738	2.00885	-8.11458	8.50272e-06	8.44055e-05	3.67777	HE/TP
ENSBTAG00000005668	SLC39A8	protein_coding	2.50246	2.16569	11.0758	4.65656e-07	0.000154213	6.94969	HE/TE
ENSBTAG00000005668	SLC39A8	protein_coding	3.78187	2.16569	16.7384	8.09085e-09	5.25205e-07	10.9485	HE/TP
ENSBTAG00000005671	UBQLNL	protein_coding	-2.77628	2.6368	-6.17901	9.0831e-05	0.000458979	1.16363	TE/TP
ENSBTAG00000005672	CDH22	protein_coding	-5.03816	2.57195	-8.90778	3.62604e-06	4.33669e-05	4.58237	TE/TP
ENSBTAG00000005672	CDH22	protein_coding	2.31193	2.57195	4.08762	0.0020461	0.0443219	-1.59747	HE/TE
ENSBTAG00000005672	CDH22	protein_coding	-2.72624	2.57195	-4.82015	0.000640708	0.00217416	-0.900617	HE/TP
ENSBTAG00000005675	SLC44A4	protein_coding	3.1107	5.91933	11.2498	4.00944e-07	9.45844e-06	6.90803	TE/TP
ENSBTAG00000005675	SLC44A4	protein_coding	3.3456	5.91933	12.0993	1.985e-07	5.8334e-06	7.64508	HE/TP
ENSBTAG00000005702	CNGB1	protein_coding	-3.84486	4.10156	-4.97745	0.000504232	0.00173911	-0.648111	TE/TP
ENSBTAG00000005702	CNGB1	protein_coding	3.13692	4.10156	4.06097	0.0021373	0.0454962	-1.64213	HE/TE
ENSBTAG00000005704	IL1RL2	protein_coding	-2.45578	2.29091	-2.59399	0.026132	0.0461558	-4.70866	TE/TP
ENSBTAG00000005704	IL1RL2	protein_coding	-3.25583	2.29091	-3.43907	0.00605346	0.013627	-3.2357	HE/TP
ENSBTAG00000005714	ACTC1	protein_coding	-4.61433	1.72041	-29.5952	2.52537e-11	7.90715e-09	16.4815	TE/TP
ENSBTAG00000005714	ACTC1	protein_coding	-4.64452	1.72041	-29.7889	2.36253e-11	7.26519e-09	16.5411	HE/TP
ENSBTAG00000005725	IDO2	protein_coding	3.52212	3.69616	2.9567	0.013904	0.0274085	-4.08034	HE/TP
ENSBTAG00000005728	CDHR4	protein_coding	-2.26919	3.93113	-2.98426	0.0132543	0.0258321	-4.03161	TE/TP
ENSBTAG00000005738	ATP8B1	protein_coding	2.85729	2.68041	16.2748	1.07089e-08	6.52935e-07	10.6638	TE/TP
ENSBTAG00000005749	NA	protein_coding	-4.01949	1.52214	-20.5231	1.04326e-09	1.0996e-07	12.9942	TE/TP
ENSBTAG00000005749	NA	protein_coding	-4.04969	1.52214	-20.6773	9.67274e-10	1.00954e-07	13.0684	HE/TP
ENSBTAG00000005766	IL4I1	protein_coding	-2.57797	2.44704	-11.5257	3.1753e-07	8.01787e-06	7.15302	TE/TP
ENSBTAG00000005766	IL4I1	protein_coding	-2.55353	2.44704	-11.4164	3.48062e-07	8.64932e-06	7.05627	HE/TP
ENSBTAG00000005772	SPDYC	protein_coding	2.42457	4.93426	7.47711	1.76743e-05	0.000142429	2.90073	HE/TP
ENSBTAG00000005774	VRTN	protein_coding	2.81136	4.04298	3.66286	0.00414185	0.00977346	-2.84515	TE/TP
ENSBTAG00000005774	VRTN	protein_coding	2.33133	4.04298	3.03743	0.0120862	0.0243891	-3.93914	HE/TP
ENSBTAG00000005776	ZNF185	protein_coding	2.16922	3.38806	7.94768	1.02548e-05	8.97802e-05	3.47932	TE/TP
ENSBTAG00000005776	ZNF185	protein_coding	3.24474	3.38806	11.8882	2.35422e-07	6.62277e-06	7.46644	HE/TP
ENSBTAG00000005779	FTMT	protein_coding	-3.86192	4.37777	-4.97786	0.000503921	0.00173873	-0.64746	TE/TP
ENSBTAG00000005779	FTMT	protein_coding	-2.96952	4.37777	-3.8276	0.0031428	0.00795212	-2.56062	HE/TP
ENSBTAG00000005784	CSMD2	protein_coding	-3.10919	3.08745	-5.67673	0.000181439	0.000782706	0.430777	TE/TP
ENSBTAG00000005784	CSMD2	protein_coding	-2.07279	3.08745	-3.78448	0.00337727	0.00847195	-2.63504	HE/TP
ENSBTAG00000005798	TRIM50	protein_coding	-4.83125	1.79271	-24.7153	1.5853e-10	2.65053e-08	14.8045	TE/TP
ENSBTAG00000005798	TRIM50	protein_coding	-4.86145	1.79271	-24.8698	1.48794e-10	2.51214e-08	14.8643	HE/TP
ENSBTAG00000005800	GRIA1	protein_coding	-2.71634	3.58886	-2.77193	0.0191735	0.0353633	-4.40161	TE/TP
ENSBTAG00000005800	GRIA1	protein_coding	-2.78382	3.58886	-2.84079	0.0170081	0.0325622	-4.28251	HE/TP
ENSBTAG00000005805	EPHX4	protein_coding	-2.84885	3.69477	-3.43709	0.00607395	0.013666	-3.23916	HE/TP
ENSBTAG00000005810	PDZK1	protein_coding	2.73382	5.45477	16.7979	7.80907e-09	6.40381e-06	10.7645	HE/TE
ENSBTAG00000005810	PDZK1	protein_coding	3.53038	5.45477	21.6923	5.95755e-10	7.03348e-08	13.5408	HE/TP
ENSBTAG00000005859	LALBA	protein_coding	-3.12864	1.77186	-2.55319	0.0280524	0.0490946	-4.77852	TE/TP
ENSBTAG00000005864	ASB17	protein_coding	-4.12977	5.37783	-4.25607	0.00155655	0.00433604	-1.82982	TE/TP
ENSBTAG00000005864	ASB17	protein_coding	-2.98375	5.37783	-3.075	0.0113245	0.0231038	-3.87337	HE/TP
ENSBTAG00000005917	PARD6G	protein_coding	2.51767	1.4891	16.5718	8.94089e-09	5.71244e-07	10.8472	TE/TP
ENSBTAG00000005936	DMC1	protein_coding	-3.83011	4.97784	-4.74776	0.000716225	0.00230243	-1.01714	TE/TP
ENSBTAG00000005938	BARHL2	protein_coding	-3.89651	1.48114	-17.2424	6.0139e-09	4.24448e-07	11.249	TE/TP
ENSBTAG00000005938	BARHL2	protein_coding	-3.92671	1.48114	-17.3761	5.56651e-09	4.0619e-07	11.3269	HE/TP
ENSBTAG00000005950	GPR50	protein_coding	6.79727	3.17152	9.56986	1.86151e-06	2.72594e-05	5.28851	TE/TP
ENSBTAG00000005950	GPR50	protein_coding	-6.3345	3.17152	-8.91833	3.58662e-06	0.000753233	4.91823	HE/TE
ENSBTAG00000005953	ESX1	protein_coding	-6.43564	2.32751	-44.2629	4.07587e-13	1.47719e-09	19.8085	TE/TP
ENSBTAG00000005953	ESX1	protein_coding	-6.46584	2.32751	-44.4706	3.88438e-13	1.39735e-09	19.8447	HE/TP
ENSBTAG00000005954	TERB2	protein_coding	-5.73194	3.80495	-5.21297	0.000354609	0.00131214	-0.27716	TE/TP
ENSBTAG00000005954	TERB2	protein_coding	-3.56582	3.80495	-3.24296	0.00847271	0.0180535	-3.57903	HE/TP
ENSBTAG00000005963	MAT1A	protein_coding	2.10647	5.91509	11.3392	3.71544e-07	8.9991e-06	6.98805	TE/TP
ENSBTAG00000005963	MAT1A	protein_coding	2.00339	5.91509	10.7844	6.01041e-07	1.27023e-05	6.48169	HE/TP
ENSBTAG00000005965	ADGRA1	protein_coding	-3.01134	4.46622	-4.08691	0.00204849	0.00543392	-2.11594	TE/TP
ENSBTAG00000005966	NA	protein_coding	-4.42335	4.51815	-5.52407	0.00022546	0.000920275	0.201062	TE/TP
ENSBTAG00000005966	NA	protein_coding	-3.1489	4.51815	-3.93248	0.00264061	0.00688998	-2.38024	HE/TP
ENSBTAG00000005971	PRPH2	protein_coding	-4.23719	3.21845	-4.1666	0.00179904	0.00504172	-1.98132	HE/TP
ENSBTAG00000005976	HSD17B7	protein_coding	2.08537	2.64445	15.9067	1.34498e-08	7.85147e-07	10.4312	HE/TP
ENSBTAG00000005985	CBLN2	protein_coding	-4.52379	1.90675	-7.13127	2.67919e-05	0.000184112	2.4594	TE/TP
ENSBTAG00000005985	CBLN2	protein_coding	-3.78513	1.90675	-5.96686	0.000121152	0.000585233	0.857841	HE/TP
ENSBTAG00000005994	SPESP1	protein_coding	-3.00283	2.85808	-6.14967	9.44876e-05	0.000472603	1.12179	TE/TP
ENSBTAG00000005994	SPESP1	protein_coding	-2.18132	2.85808	-4.46725	0.00111068	0.00339373	-1.47769	HE/TP
ENSBTAG00000005996	LRRC18	protein_coding	-2.30349	1.35838	-7.63051	1.47609e-05	0.000117304	3.09253	TE/TP
ENSBTAG00000006010	STAB2	protein_coding	-2.49929	1.5775	-11.6688	2.81877e-07	7.54931e-06	7.27764	HE/TP
ENSBTAG00000006019	FAM178B	protein_coding	-2.79945	1.72637	-9.68666	1.6614e-06	2.53869e-05	5.40882	TE/TP
ENSBTAG00000006019	FAM178B	protein_coding	-2.91613	1.72637	-10.0904	1.13092e-06	1.98123e-05	5.81494	HE/TP
ENSBTAG00000006043	NA	protein_coding	-2.04401	2.22816	-7.67999	1.39353e-05	0.000112509	3.15365	TE/TP
ENSBTAG00000006080	MAST1	protein_coding	2.20315	3.69335	7.45363	1.81727e-05	0.000145154	2.8712	HE/TP
ENSBTAG00000006083	KLF1	protein_coding	2.53613	4.21956	3.3035	0.00763494	0.0165323	-3.47295	HE/TP
ENSBTAG00000006147	GPR149	protein_coding	-3.51857	2.21374	-3.72124	0.00375458	0.00902788	-2.74389	TE/TP
ENSBTAG00000006147	GPR149	protein_coding	-3.77811	2.21374	-3.99573	0.00237896	0.00634182	-2.27195	HE/TP
ENSBTAG00000006156	BST1	protein_coding	-3.09818	2.75407	-3.03506	0.0121362	0.0244555	-3.9433	HE/TP
ENSBTAG00000006159	KCNJ3	protein_coding	-4.68035	1.74242	-26.9468	6.57425e-11	1.3802e-08	15.6203	TE/TP
ENSBTAG00000006159	KCNJ3	protein_coding	-4.71056	1.74242	-27.1207	6.15695e-11	1.27746e-08	15.6807	HE/TP
ENSBTAG00000006173	CCDC116	protein_coding	-3.64032	4.637	-4.41699	0.00120292	0.00350583	-1.5606	TE/TP
ENSBTAG00000006173	CCDC116	protein_coding	-2.69604	4.637	-3.27124	0.00807029	0.0173506	-3.52948	HE/TP
ENSBTAG00000006174	TMEM212	protein_coding	-5.22252	1.92314	-35.0862	4.42497e-12	2.62767e-09	17.9697	TE/TP
ENSBTAG00000006174	TMEM212	protein_coding	-5.25272	1.92314	-35.2891	4.17103e-12	2.39431e-09	18.0193	HE/TP
ENSBTAG00000006176	GRIA4	protein_coding	2.4615	2.56026	6.72702	4.43637e-05	0.000266993	1.9239	TE/TP
ENSBTAG00000006176	GRIA4	protein_coding	2.19775	2.56026	6.00621	0.000114796	0.000562578	0.914937	HE/TP
ENSBTAG00000006179	DNAJB8	protein_coding	-2.86484	2.72593	-5.9361	0.000126382	0.000590938	0.813589	TE/TP
ENSBTAG00000006179	DNAJB8	protein_coding	-2.00754	2.72593	-4.15974	0.00181921	0.00508005	-1.99293	HE/TP
ENSBTAG00000006194	FOSL1	protein_coding	-3.73263	5.01547	-4.00058	0.00236004	0.00612535	-2.2631	TE/TP
ENSBTAG00000006205	DNAJB7	protein_coding	-3.46536	5.28361	-3.71926	0.00376706	0.00904777	-2.74732	TE/TP
ENSBTAG00000006221	ADGRG3	protein_coding	-2.49722	2.76469	-2.57753	0.0268904	0.0482073	-4.73744	HE/TP
ENSBTAG00000006231	ACSBG1	protein_coding	-4.40072	4.29356	-4.08631	0.00205049	0.00543671	-2.11695	TE/TP
ENSBTAG00000006231	ACSBG1	protein_coding	-3.67618	4.29356	-3.41354	0.00632321	0.0141253	-3.28034	HE/TP
ENSBTAG00000006240	TLR4	protein_coding	2.64105	2.03913	13.7404	5.72842e-08	2.28884e-06	8.94012	TE/TP
ENSBTAG00000006240	TLR4	protein_coding	2.24243	2.03913	11.6665	2.82407e-07	7.55142e-06	7.27567	HE/TP
ENSBTAG00000006241	MAN2B1	protein_coding	2.50368	7.56974	11.8492	2.43023e-07	9.43826e-05	7.58256	HE/TE
ENSBTAG00000006241	MAN2B1	protein_coding	3.42367	7.56974	16.2032	1.11898e-08	6.76141e-07	10.6189	HE/TP
ENSBTAG00000006264	UMOD	protein_coding	-3.44994	1.56542	-6.09972	0.000101084	0.000498358	1.05026	TE/TP
ENSBTAG00000006264	UMOD	protein_coding	-2.78072	1.56542	-4.91649	0.000553051	0.00192762	-0.745905	HE/TP
ENSBTAG00000006273	SULT4A1	protein_coding	-4.17793	3.5208	-8.88635	3.70753e-06	0.000760088	4.88478	HE/TE
ENSBTAG00000006273	SULT4A1	protein_coding	-5.89797	3.5208	-12.5448	1.39658e-07	4.47867e-06	8.01263	HE/TP
ENSBTAG00000006293	PLAC1	protein_coding	-7.25123	2.59937	-43.7828	4.55926e-13	1.47719e-09	19.7279	TE/TP
ENSBTAG00000006293	PLAC1	protein_coding	-7.28143	2.59937	-43.9651	4.36861e-13	1.39735e-09	19.7604	HE/TP
ENSBTAG00000006341	SLC35F4	protein_coding	-3.56317	3.36037	-3.36228	0.00690274	0.014846	-3.36946	TE/TP
ENSBTAG00000006341	SLC35F4	protein_coding	-2.73924	3.36037	-2.5848	0.0265526	0.0476812	-4.72498	HE/TP
ENSBTAG00000006343	IL1R2	protein_coding	-2.77016	3.17285	-2.72865	0.0206739	0.0378186	-4.47661	TE/TP
ENSBTAG00000006352	MYT1	protein_coding	-3.37015	1.30568	-10.4252	8.29967e-07	1.5881e-05	6.14192	TE/TP
ENSBTAG00000006352	MYT1	protein_coding	-3.40035	1.30568	-10.5186	7.62453e-07	1.49207e-05	6.231	HE/TP
ENSBTAG00000006373	TSACC	protein_coding	-3.27671	5.92359	-11.9667	2.2088e-07	6.08605e-06	7.53357	TE/TP
ENSBTAG00000006373	TSACC	protein_coding	-2.61147	5.92359	-9.53723	1.922e-06	2.86321e-05	5.25425	HE/TP
ENSBTAG00000006380	NA	protein_coding	-3.85339	1.89255	-8.06276	9.00912e-06	8.16558e-05	3.61682	TE/TP
ENSBTAG00000006380	NA	protein_coding	-4.52227	1.89255	-9.46232	2.06909e-06	3.01965e-05	5.17621	HE/TP
ENSBTAG00000006385	ADGRB1	protein_coding	-2.35152	3.21088	-2.58865	0.0263756	0.0474276	-4.71838	HE/TP
ENSBTAG00000006386	NA	protein_coding	-3.14143	2.37871	-3.02022	0.0124525	0.0244855	-3.9687	TE/TP
ENSBTAG00000006387	TSNAXIP1	protein_coding	-2.21895	1.3346	-15.1584	2.17111e-08	1.10178e-06	9.94113	TE/TP
ENSBTAG00000006415	LRRIQ4	protein_coding	-2.30139	3.71932	-2.87274	0.0160886	0.0310504	-4.22687	HE/TP
ENSBTAG00000006421	OR5AR1	protein_coding	3.38182	2.0926	2.73976	0.0202778	0.037177	-4.45737	TE/TP
ENSBTAG00000006424	TNNI3	protein_coding	-2.35836	1.47411	-9.79954	1.49005e-06	2.36206e-05	5.52392	TE/TP
ENSBTAG00000006424	TNNI3	protein_coding	-2.47422	1.47411	-10.2809	9.47342e-07	1.7374e-05	6.00195	HE/TP
ENSBTAG00000006438	ACTL8	protein_coding	-5.03712	3.04411	-4.92731	0.000544036	0.00185228	-0.728073	TE/TP
ENSBTAG00000006438	ACTL8	protein_coding	-4.4006	3.04411	-4.30466	0.00143947	0.0041821	-1.74876	HE/TP
ENSBTAG00000006439	DOCK11	protein_coding	2.25684	4.13052	13.8493	5.30028e-08	2.24266e-06	9.02036	HE/TP
ENSBTAG00000006445	NA	protein_coding	-2.7219	2.0364	-2.54655	0.0283778	0.0495683	-4.78986	TE/TP
ENSBTAG00000006451	GAP43	protein_coding	-2.61222	3.22995	-2.62069	0.0249465	0.0443897	-4.66283	TE/TP
ENSBTAG00000006451	GAP43	protein_coding	-4.75085	3.22995	-4.76625	0.000696083	0.00232311	-0.98772	HE/TP
ENSBTAG00000006468	PIWIL1	protein_coding	-3.6859	2.7555	-8.63316	4.83703e-06	5.36718e-05	4.27682	TE/TP
ENSBTAG00000006468	PIWIL1	protein_coding	-3.06488	2.7555	-7.1786	2.52884e-05	0.000183014	2.52025	HE/TP
ENSBTAG00000006494	CLDN16	protein_coding	2.48168	3.03125	2.73628	0.0204008	0.0373628	-4.46339	TE/TP
ENSBTAG00000006494	CLDN16	protein_coding	4.24969	3.03125	4.68569	0.0007885	0.0025693	-1.11862	HE/TP
ENSBTAG00000006508	NA	protein_coding	7.39999	6.64785	5.37944	0.000277818	0.00108439	-0.0195791	TE/TP
ENSBTAG00000006508	NA	protein_coding	4.11221	6.64785	2.98938	0.013137	0.0261238	-4.02322	HE/TP
ENSBTAG00000006515	ESPN	protein_coding	2.20323	3.76084	7.58235	1.56153e-05	0.00199193	3.42328	HE/TE
ENSBTAG00000006535	IRS4	protein_coding	3.85116	2.52041	12.1524	1.90241e-07	5.53211e-06	7.68988	TE/TP
ENSBTAG00000006535	IRS4	protein_coding	-2.35465	2.52041	-7.43014	1.86866e-05	0.00228166	3.23954	HE/TE
ENSBTAG00000006549	CALHM6	protein_coding	2.08589	4.42285	6.47059	6.17377e-05	0.000340983	1.57316	TE/TP
ENSBTAG00000006558	NA	protein_coding	-5.40958	2.80048	-6.10556	0.000100287	0.000495422	1.05865	TE/TP
ENSBTAG00000006558	NA	protein_coding	-5.44065	2.80048	-6.14063	9.5646e-05	0.000487169	1.10836	HE/TP
ENSBTAG00000006569	SEZ6L	protein_coding	-4.36523	2.53525	-5.39529	0.000271493	0.00106501	0.004744	TE/TP
ENSBTAG00000006569	SEZ6L	protein_coding	-3.63456	2.53525	-4.4922	0.0010677	0.0032863	-1.43637	HE/TP
ENSBTAG00000006589	CFTR	protein_coding	2.27326	1.43046	15.4389	1.80977e-08	9.62336e-07	10.1276	HE/TP
ENSBTAG00000006594	TMEM211	protein_coding	-3.77165	2.74879	-3.14097	0.0101028	0.0209388	-3.75778	HE/TP
ENSBTAG00000006605	NA	protein_coding	5.73221	4.34796	7.60953	1.51266e-05	0.000119544	3.06654	TE/TP
ENSBTAG00000006605	NA	protein_coding	4.37307	4.34796	5.80526	0.000151496	0.000697758	0.62113	HE/TP
ENSBTAG00000006608	GGT5	protein_coding	2.16921	2.71835	8.22415	7.53043e-06	7.20854e-05	3.80714	TE/TP
ENSBTAG00000006608	GGT5	protein_coding	2.06648	2.71835	7.83468	1.16612e-05	0.000105957	3.34238	HE/TP
ENSBTAG00000006620	SLC24A4	protein_coding	-3.56433	1.37041	-20.2301	1.20627e-09	1.21481e-07	12.8516	TE/TP
ENSBTAG00000006620	SLC24A4	protein_coding	-3.59454	1.37041	-20.4015	1.10778e-09	1.11562e-07	12.9354	HE/TP
ENSBTAG00000006624	SLC36A3	protein_coding	-2.89709	5.14389	-8.6256	4.87605e-06	5.39309e-05	4.2683	TE/TP
ENSBTAG00000006624	SLC36A3	protein_coding	-2.22221	5.14389	-6.61626	5.11179e-05	0.000302821	1.77297	HE/TP
ENSBTAG00000006626	TMEM132B	protein_coding	-3.77508	3.85451	-3.85319	0.00301174	0.00750065	-2.51597	TE/TP
ENSBTAG00000006626	TMEM132B	protein_coding	-3.48941	3.85451	-3.56161	0.00491469	0.0115544	-3.02183	HE/TP
ENSBTAG00000006630	SLC12A3	protein_coding	-3.20783	2.26266	-3.46333	0.00580815	0.0129078	-3.19275	TE/TP
ENSBTAG00000006630	SLC12A3	protein_coding	-2.37695	2.26266	-2.56627	0.0274217	0.0490221	-4.75671	HE/TP
ENSBTAG00000006649	TSSK6	protein_coding	-2.84535	3.56299	-8.31552	6.81158e-06	6.72727e-05	3.91362	TE/TP
ENSBTAG00000006649	TSSK6	protein_coding	-2.07504	3.56299	-6.06429	0.00010606	0.000527572	0.998814	HE/TP
ENSBTAG00000006651	INSL6	protein_coding	-3.74476	5.33183	-4.04565	0.00219163	0.0057516	-2.18617	TE/TP
ENSBTAG00000006655	PIP	protein_coding	-4.78275	3.04256	-3.43451	0.00610075	0.0134267	-3.24311	TE/TP
ENSBTAG00000006655	PIP	protein_coding	-4.73081	3.04256	-3.39722	0.00650207	0.0144461	-3.30888	HE/TP
ENSBTAG00000006662	NA	protein_coding	-2.40057	4.54836	-2.67608	0.0226546	0.0416321	-4.56802	HE/TP
ENSBTAG00000006689	TECTB	protein_coding	-2.32307	3.15653	-3.30444	0.00762273	0.0161128	-3.47076	TE/TP
ENSBTAG00000006691	GABRA3	protein_coding	-3.06973	3.29173	-2.88228	0.015824	0.0300115	-4.20967	TE/TP
ENSBTAG00000006692	IL19	protein_coding	3.59386	1.46649	4.14484	0.00186384	0.00503169	-2.01762	TE/TP
ENSBTAG00000006704	CCDC185	protein_coding	-3.32389	2.01129	-7.56813	1.58777e-05	0.000123556	3.01506	TE/TP
ENSBTAG00000006704	CCDC185	protein_coding	-3.44697	2.01129	-7.84834	1.14805e-05	0.000104965	3.35896	HE/TP
ENSBTAG00000006717	NA	protein_coding	-3.26484	1.86448	-9.31459	2.39631e-06	3.24935e-05	5.02121	TE/TP
ENSBTAG00000006717	NA	protein_coding	-2.69395	1.86448	-7.68587	1.38407e-05	0.000118997	3.1604	HE/TP
ENSBTAG00000006730	SUSD2	protein_coding	-3.0291	3.18907	-2.97067	0.0135706	0.026859	-4.05592	HE/TP
ENSBTAG00000006732	NRCAM	protein_coding	2.30494	1.60135	8.65983	4.70206e-06	0.000880154	4.64464	HE/TE
ENSBTAG00000006732	NRCAM	protein_coding	2.88037	1.60135	10.8218	5.81492e-07	1.23781e-05	6.51652	HE/TP
ENSBTAG00000006739	KRT81	protein_coding	-3.39398	3.58042	-3.28048	0.00794303	0.0166868	-3.51272	TE/TP
ENSBTAG00000006739	KRT81	protein_coding	-4.15569	3.58042	-4.01673	0.00229819	0.00617331	-2.23607	HE/TP
ENSBTAG00000006753	MBD3L1	protein_coding	-4.21021	3.98883	-3.39438	0.00653373	0.0145053	-3.31385	HE/TP
ENSBTAG00000006769	HSD3B1	protein_coding	-2.9512	4.04011	-2.60285	0.0257327	0.0455533	-4.69347	TE/TP
ENSBTAG00000006769	HSD3B1	protein_coding	-3.99407	4.04011	-3.52262	0.00525083	0.0121702	-3.08981	HE/TP
ENSBTAG00000006802	BPIFA3	protein_coding	-2.54017	2.9176	-5.93075	0.000127317	0.00059434	0.805784	TE/TP
ENSBTAG00000006806	KRT17	protein_coding	5.97692	3.90007	23.6572	2.47295e-10	3.70319e-08	14.3846	TE/TP
ENSBTAG00000006806	KRT17	protein_coding	5.28782	3.90007	20.9297	8.55663e-10	9.1567e-08	13.1884	HE/TP
ENSBTAG00000006810	ODAM	protein_coding	-4.19039	2.18761	-5.28168	0.000320475	0.00120928	-0.170373	TE/TP
ENSBTAG00000006810	ODAM	protein_coding	-2.39506	2.18761	-3.0188	0.0124832	0.0250493	-3.97175	HE/TP
ENSBTAG00000006820	FATE1	protein_coding	-5.01233	5.58479	-5.24102	0.000340228	0.0012671	-0.233488	TE/TP
ENSBTAG00000006820	FATE1	protein_coding	-4.03361	5.58479	-4.21764	0.00165621	0.00471275	-1.8951	HE/TP
ENSBTAG00000006828	RAPGEF3	protein_coding	2.03683	5.38809	9.60918	1.79136e-06	2.72517e-05	5.32873	HE/TP
ENSBTAG00000006840	ASPDH	protein_coding	-2.99541	3.45742	-2.57333	0.0270875	0.0485101	-4.74463	HE/TP
ENSBTAG00000006841	LRRC4B	protein_coding	-3.236	3.28662	-5.29604	0.000313797	0.0137854	0.333309	HE/TE
ENSBTAG00000006841	LRRC4B	protein_coding	-4.28029	3.28662	-7.00512	3.12916e-05	0.000213499	2.29404	HE/TP
ENSBTAG00000006855	TDRD1	protein_coding	-4.8171	4.17188	-6.86775	3.71362e-05	0.000234601	2.1127	TE/TP
ENSBTAG00000006855	TDRD1	protein_coding	-3.61363	4.17188	-5.15196	0.00038817	0.00145161	-0.373055	HE/TP
ENSBTAG00000006861	C11H2orf73	protein_coding	-5.81982	3.9718	-8.53189	5.38902e-06	5.74834e-05	4.16219	TE/TP
ENSBTAG00000006861	C11H2orf73	protein_coding	3.10189	3.9718	4.54739	0.00097874	0.0289603	-0.840039	HE/TE
ENSBTAG00000006861	C11H2orf73	protein_coding	-2.71793	3.9718	-3.9845	0.00242334	0.00642729	-2.29114	HE/TP
ENSBTAG00000006868	OTUD7A	protein_coding	-2.38513	2.76776	-3.18601	0.0093468	0.0191963	-3.67829	TE/TP
ENSBTAG00000006868	OTUD7A	protein_coding	-5.10097	2.76776	-6.81377	3.97462e-05	0.000251361	2.04008	HE/TP
ENSBTAG00000006879	HOXC11	protein_coding	-2.59642	1.74601	-2.92352	0.014729	0.028224	-4.13772	TE/TP
ENSBTAG00000006879	HOXC11	protein_coding	-3.67398	1.74601	-4.13683	0.00188829	0.00523474	-2.03174	HE/TP
ENSBTAG00000006899	JPH3	protein_coding	-2.96854	2.17987	-4.46781	0.00110971	0.00328355	-1.47622	TE/TP
ENSBTAG00000006899	JPH3	protein_coding	-4.51083	2.17987	-6.78904	4.10074e-05	0.000256477	2.00691	HE/TP
ENSBTAG00000006902	KCNJ5	protein_coding	-3.66972	1.40554	-21.5132	6.479e-10	7.69482e-08	13.4592	TE/TP
ENSBTAG00000006902	KCNJ5	protein_coding	-3.69992	1.40554	-21.6903	5.96313e-10	7.03348e-08	13.5399	HE/TP
ENSBTAG00000006903	NA	protein_coding	-4.65242	2.87945	-4.59014	0.00091522	0.00281447	-1.27439	TE/TP
ENSBTAG00000006903	NA	protein_coding	-3.55062	2.87945	-3.50309	0.00542805	0.0125035	-3.12388	HE/TP
ENSBTAG00000006912	CCDC33	protein_coding	-2.97041	3.82162	-2.95766	0.0138809	0.0268618	-4.07811	TE/TP
ENSBTAG00000006912	CCDC33	protein_coding	-2.65085	3.82162	-2.63947	0.0241445	0.0440177	-4.6311	HE/TP
ENSBTAG00000006943	EFCAB3	protein_coding	-3.72552	4.1232	-3.43875	0.00605673	0.0133568	-3.23569	TE/TP
ENSBTAG00000006943	EFCAB3	protein_coding	-3.32655	4.1232	-3.07049	0.0114132	0.0232408	-3.88126	HE/TP
ENSBTAG00000006947	ROPN1	protein_coding	-3.75712	2.84956	-9.08097	3.03433e-06	3.80761e-05	4.77117	TE/TP
ENSBTAG00000006947	ROPN1	protein_coding	-2.70999	2.84956	-6.55003	5.56797e-05	0.000321555	1.68224	HE/TP
ENSBTAG00000006949	SPAG4	protein_coding	-2.29654	1.1476	-10.5082	7.69669e-07	1.52001e-05	6.22146	TE/TP
ENSBTAG00000006949	SPAG4	protein_coding	-2.34287	1.1476	-10.7202	6.3629e-07	1.31228e-05	6.42166	HE/TP
ENSBTAG00000006951	LMO2	protein_coding	2.52178	3.97161	9.90946	1.34151e-06	2.21498e-05	5.63451	HE/TP
ENSBTAG00000006961	NA	protein_coding	-3.59423	2.82823	-4.46981	0.0011062	0.00327486	-1.47291	TE/TP
ENSBTAG00000006961	NA	protein_coding	-2.66643	2.82823	-3.31599	0.00747295	0.0162387	-3.45107	HE/TP
ENSBTAG00000006965	NLRP8	protein_coding	-2.7405	2.32659	-3.406	0.00640517	0.0139642	-3.29296	TE/TP
ENSBTAG00000006965	NLRP8	protein_coding	-3.64114	2.32659	-4.52536	0.00101328	0.00314588	-1.38159	HE/TP
ENSBTAG00000006984	CD55	protein_coding	2.52198	1.64491	11.2958	3.85519e-07	9.20246e-06	6.9489	HE/TP
ENSBTAG00000006987	CERS3	protein_coding	-2.24024	2.07926	-6.08646	0.000102916	0.000504472	1.03122	TE/TP
ENSBTAG00000006987	CERS3	protein_coding	-2.56795	2.07926	-6.9768	3.24097e-05	0.000219045	2.25675	HE/TP
ENSBTAG00000006988	M1AP	protein_coding	-2.76191	5.00781	-3.11685	0.0105332	0.0216951	-3.80006	HE/TP
ENSBTAG00000007011	TEX36	protein_coding	-2.6813	4.83112	-3.73629	0.003661	0.00884608	-2.71783	TE/TP
ENSBTAG00000007011	TEX36	protein_coding	-4.10098	4.83112	-5.71456	0.000172018	0.000764666	0.486671	HE/TP
ENSBTAG00000007019	LRIT3	protein_coding	2.28413	3.4504	3.34584	0.00709992	0.015181	-3.39824	TE/TP
ENSBTAG00000007035	CCER1	protein_coding	-3.12389	1.71465	-8.60953	4.96009e-06	5.44624e-05	4.25017	TE/TP
ENSBTAG00000007035	CCER1	protein_coding	-2.74884	1.71465	-7.57588	1.5734e-05	0.00013115	3.02424	HE/TP
ENSBTAG00000007036	SLC17A7	protein_coding	-3.5317	2.27189	-4.0312	0.0022442	0.00587436	-2.21081	TE/TP
ENSBTAG00000007036	SLC17A7	protein_coding	-3.29579	2.27189	-3.76192	0.00350713	0.00874275	-2.67404	HE/TP
ENSBTAG00000007043	SERPINA3	protein_coding	-2.59605	2.51921	-2.64517	0.0239065	0.0428357	-4.62073	TE/TP
ENSBTAG00000007051	CLDN23	protein_coding	5.82059	4.41132	9.48593	2.02145e-06	2.90094e-05	5.20129	TE/TP
ENSBTAG00000007051	CLDN23	protein_coding	5.15606	4.41132	8.40293	6.1931e-06	6.6908e-05	4.01418	HE/TP
ENSBTAG00000007079	LCP1	protein_coding	2.6545	7.65695	14.2262	4.06791e-08	1.7383e-06	9.29439	TE/TP
ENSBTAG00000007079	LCP1	protein_coding	2.72946	7.65695	14.628	3.08954e-08	1.48203e-06	9.57805	HE/TP
ENSBTAG00000007083	SPATA32	protein_coding	-2.03052	1.42641	-6.84047	3.84312e-05	0.000245029	2.0758	HE/TP
ENSBTAG00000007101	F3	protein_coding	2.10194	1.81095	10.1546	1.06503e-06	1.86484e-05	5.87874	TE/TP
ENSBTAG00000007101	F3	protein_coding	2.07898	1.81095	10.0437	1.18157e-06	2.03682e-05	5.76866	HE/TP
ENSBTAG00000007131	GADL1	protein_coding	-2.36833	4.08202	-2.99207	0.0130758	0.0255506	-4.01795	TE/TP
ENSBTAG00000007135	REG3G	protein_coding	-3.39624	1.53016	-3.3796	0.00670102	0.0145082	-3.33915	TE/TP
ENSBTAG00000007135	REG3G	protein_coding	-3.42645	1.53016	-3.40966	0.00636529	0.0141972	-3.28713	HE/TP
ENSBTAG00000007146	CPVL	protein_coding	-3.36685	4.04683	-3.18694	0.00933173	0.0191745	-3.67665	TE/TP
ENSBTAG00000007146	CPVL	protein_coding	-2.83851	4.04683	-2.68684	0.0222342	0.0409812	-4.54945	HE/TP
ENSBTAG00000007148	F2	protein_coding	-2.85017	1.49821	-10.0808	1.14115e-06	1.95237e-05	5.80584	TE/TP
ENSBTAG00000007148	F2	protein_coding	-2.8193	1.49821	-9.9716	1.26473e-06	2.12903e-05	5.6968	HE/TP
ENSBTAG00000007159	ESR1	protein_coding	2.67978	1.98078	17.6099	4.86872e-09	3.6454e-07	11.4621	TE/TP
ENSBTAG00000007194	GUCA2B	protein_coding	-3.54574	1.48313	-3.5749	0.00480523	0.0110674	-2.99811	TE/TP
ENSBTAG00000007194	GUCA2B	protein_coding	-3.57594	1.48313	-3.60535	0.00456391	0.0108767	-2.94566	HE/TP
ENSBTAG00000007200	COX6B2	protein_coding	-4.5449	5.48001	-4.70833	0.00076128	0.00242105	-1.0812	TE/TP
ENSBTAG00000007200	COX6B2	protein_coding	-3.14139	5.48001	-3.25435	0.0083082	0.0177493	-3.55907	HE/TP
ENSBTAG00000007216	DPF1	protein_coding	-3.7513	3.77636	-5.24805	0.000336723	0.00129725	-0.223094	HE/TP
ENSBTAG00000007239	TNFAIP6	protein_coding	3.31502	3.15542	2.72853	0.020678	0.0385511	-4.47738	HE/TP
ENSBTAG00000007243	CFAP58	protein_coding	-4.05558	4.33924	-4.04873	0.00218058	0.00572786	-2.18092	TE/TP
ENSBTAG00000007258	GAD1	protein_coding	-2.92976	1.93092	-3.9729	0.00247013	0.00636513	-2.31044	TE/TP
ENSBTAG00000007258	GAD1	protein_coding	-2.21704	1.93092	-3.00642	0.0127541	0.0255098	-3.99341	HE/TP
ENSBTAG00000007259	ELFN2	protein_coding	-2.9646	3.83709	-4.34084	0.00135835	0.00398865	-1.68817	HE/TP
ENSBTAG00000007273	TF	protein_coding	-2.0804	2.6468	-7.74424	1.29372e-05	0.000106294	3.23258	TE/TP
ENSBTAG00000007298	TEX29	protein_coding	-3.74558	5.37609	-3.48168	0.00562937	0.0125773	-3.16069	TE/TP
ENSBTAG00000007298	TEX29	protein_coding	-2.96789	5.37609	-2.75879	0.0196172	0.0368284	-4.42497	HE/TP
ENSBTAG00000007302	SLC2A5	protein_coding	-3.94475	3.85618	-3.41928	0.00626147	0.0137134	-3.26973	TE/TP
ENSBTAG00000007302	SLC2A5	protein_coding	-5.8087	3.85618	-5.03495	0.000462372	0.00166754	-0.55739	HE/TP
ENSBTAG00000007325	TPSB2	protein_coding	5.13804	3.12497	5.5414	0.000219933	0.000904578	0.227296	TE/TP
ENSBTAG00000007325	TPSB2	protein_coding	3.80142	3.12497	4.09985	0.00200565	0.00550603	-2.0945	HE/TP
ENSBTAG00000007335	TPD52	protein_coding	2.45211	6.48964	17.4605	5.30271e-09	3.8947e-07	11.376	TE/TP
ENSBTAG00000007335	TPD52	protein_coding	2.04058	6.48964	14.5302	3.30149e-08	1.56625e-06	9.50965	HE/TP
ENSBTAG00000007340	NA	protein_coding	2.42951	5.04236	10.7716	6.0786e-07	1.27038e-05	6.46981	HE/TP
ENSBTAG00000007344	FRMD7	protein_coding	4.02958	3.93879	7.26403	2.28002e-05	0.000163533	2.63075	TE/TP
ENSBTAG00000007344	FRMD7	protein_coding	4.34194	3.93879	7.82712	1.17624e-05	0.000106565	3.3332	HE/TP
ENSBTAG00000007347	ST8SIA3	protein_coding	-3.66718	1.40469	-16.757	8.00138e-09	5.20314e-07	10.9599	TE/TP
ENSBTAG00000007347	ST8SIA3	protein_coding	-3.69738	1.40469	-16.895	7.37174e-09	4.92049e-07	11.0429	HE/TP
ENSBTAG00000007379	ALK	protein_coding	-2.75092	2.39734	-3.12787	0.0103343	0.0208931	-3.78018	TE/TP
ENSBTAG00000007379	ALK	protein_coding	-2.29653	2.39734	-2.61122	0.0253606	0.0459528	-4.67966	HE/TP
ENSBTAG00000007399	LAMP2	protein_coding	2.11047	9.50688	13.7067	5.86824e-08	2.33388e-06	8.91513	TE/TP
ENSBTAG00000007399	LAMP2	protein_coding	2.38201	9.50688	15.4703	1.77366e-08	9.58779e-07	10.1483	HE/TP
ENSBTAG00000007411	F7	protein_coding	-4.83382	3.84428	-4.56085	0.000958256	0.00291866	-1.32255	TE/TP
ENSBTAG00000007411	F7	protein_coding	-3.60249	3.84428	-3.39905	0.0064817	0.0144102	-3.30567	HE/TP
ENSBTAG00000007431	CEMIP	protein_coding	-2.46477	4.26525	-3.00479	0.0127902	0.02557	-3.99626	HE/TP
ENSBTAG00000007437	TEKT1	protein_coding	-3.07186	2.86009	-6.30849	7.64137e-05	0.000400219	1.34691	TE/TP
ENSBTAG00000007437	TEKT1	protein_coding	-2.41963	2.86009	-4.96904	0.000510686	0.00181032	-0.662036	HE/TP
ENSBTAG00000007439	TENM4	protein_coding	-2.62072	4.15919	-3.27978	0.00795264	0.0167033	-3.51395	TE/TP
ENSBTAG00000007444	MAP3K7CL	protein_coding	2.90315	2.43512	8.91017	3.61706e-06	4.33167e-05	4.58499	TE/TP
ENSBTAG00000007444	MAP3K7CL	protein_coding	3.27836	2.43512	10.0617	1.16171e-06	2.02079e-05	5.78656	HE/TP
ENSBTAG00000007445	CD28	protein_coding	-4.82259	4.71226	-5.04414	0.000456029	0.00160369	-0.542304	TE/TP
ENSBTAG00000007477	NA	protein_coding	3.42464	3.73063	3.06298	0.0115628	0.0234933	-3.89441	HE/TP
ENSBTAG00000007486	CEL	protein_coding	4.80659	4.62996	6.60723	5.17155e-05	0.000299561	1.76113	TE/TP
ENSBTAG00000007486	CEL	protein_coding	2.41282	4.62996	3.31672	0.00746369	0.016221	-3.44981	HE/TP
ENSBTAG00000007496	P2RX2	protein_coding	2.48976	1.79173	6.46651	6.20671e-05	0.000342163	1.56751	TE/TP
ENSBTAG00000007502	CKMT1A	protein_coding	2.85298	3.99726	3.8739	0.00290982	0.00729616	-2.48031	TE/TP
ENSBTAG00000007502	CKMT1A	protein_coding	-3.62248	3.99726	-4.91875	0.000551152	0.0198565	-0.248172	HE/TE
ENSBTAG00000007509	CACNG8	protein_coding	-3.75896	2.88692	-17.7146	4.5881e-09	3.45125e-07	11.5218	TE/TP
ENSBTAG00000007509	CACNG8	protein_coding	4.53605	2.88692	21.3767	6.9102e-10	9.01964e-07	12.783	HE/TE
ENSBTAG00000007517	CHRNB2	protein_coding	2.88415	3.01599	2.91869	0.0148534	0.0284306	-4.14617	TE/TP
ENSBTAG00000007518	TRIM69	protein_coding	-5.15293	4.49383	-3.70252	0.00387449	0.00926575	-2.77634	TE/TP
ENSBTAG00000007530	TRIM10	protein_coding	-3.87043	2.10917	-5.35948	0.000286007	0.00110956	-0.0502556	TE/TP
ENSBTAG00000007531	NCF4	protein_coding	-2.64	4.82888	-2.90614	0.0151809	0.0289577	-4.16806	TE/TP
ENSBTAG00000007544	MARVELD3	protein_coding	2.58453	4.4756	11.4658	3.33877e-07	8.27295e-06	7.10032	TE/TP
ENSBTAG00000007554	IFI6	protein_coding	2.03203	6.56442	7.05514	2.94167e-05	0.000197345	2.36015	TE/TP
ENSBTAG00000007556	DYRK4	protein_coding	-4.15259	3.05603	-4.58577	0.000921516	0.00283029	-1.28158	TE/TP
ENSBTAG00000007556	DYRK4	protein_coding	-4.08881	3.05603	-4.51533	0.00102942	0.00318728	-1.39814	HE/TP
ENSBTAG00000007558	IL9R	protein_coding	2.04174	4.20858	2.54056	0.0286745	0.0499804	-4.80008	TE/TP
ENSBTAG00000007558	IL9R	protein_coding	2.14354	4.20858	2.66723	0.0230061	0.0421835	-4.58328	HE/TP
ENSBTAG00000007578	SHTN1	protein_coding	2.10213	4.80806	11.4084	3.50423e-07	8.67635e-06	7.04917	HE/TP
ENSBTAG00000007580	ZSWIM2	protein_coding	-3.45478	4.48325	-2.83989	0.0170347	0.0319454	-4.2835	TE/TP
ENSBTAG00000007580	ZSWIM2	protein_coding	-3.59327	4.48325	-2.95374	0.0139757	0.0275152	-4.08552	HE/TP
ENSBTAG00000007603	HOXB1	protein_coding	4.14994	2.75708	3.09789	0.0108844	0.021798	-3.8327	TE/TP
ENSBTAG00000007603	HOXB1	protein_coding	3.68585	2.75708	2.75146	0.0198691	0.0372211	-4.43768	HE/TP
ENSBTAG00000007646	PIGA	protein_coding	2.15407	5.40203	18.0612	3.77757e-09	3.00441e-07	11.7171	HE/TP
ENSBTAG00000007650	SLC38A11	protein_coding	-2.97077	2.6164	-2.99591	0.0129888	0.025868	-4.01179	HE/TP
ENSBTAG00000007694	NA	protein_coding	-2.00565	1.16435	-8.07334	8.90316e-06	8.09084e-05	3.62938	TE/TP
ENSBTAG00000007694	NA	protein_coding	-2.27255	1.16435	-9.14768	2.83514e-06	3.82034e-05	4.84267	HE/TP
ENSBTAG00000007704	ELOVL7	protein_coding	2.71657	5.06392	8.50046	5.57398e-06	5.88171e-05	4.12639	TE/TP
ENSBTAG00000007719	MFSD6	protein_coding	2.65605	3.4912	15.0218	2.37496e-08	1.20389e-06	9.84875	HE/TP
ENSBTAG00000007724	SAMD13	protein_coding	-3.66773	3.98745	-3.45234	0.00591802	0.0131069	-3.21195	TE/TP
ENSBTAG00000007724	SAMD13	protein_coding	-4.89987	3.98745	-4.61211	0.000884296	0.00281644	-1.2389	HE/TP
ENSBTAG00000007758	PDE10A	protein_coding	-2.7139	2.0267	-6.36949	7.04926e-05	0.000383556	1.43195	HE/TP
ENSBTAG00000007767	TBX15	protein_coding	-3.06081	2.59719	-4.00458	0.00234455	0.0483539	-1.73687	HE/TE
ENSBTAG00000007767	TBX15	protein_coding	-4.24428	2.59719	-5.55296	0.000216327	0.00091241	0.244246	HE/TP
ENSBTAG00000007782	MYOT	protein_coding	-5.27324	3.83913	-6.57295	5.40536e-05	0.000308814	1.7142	TE/TP
ENSBTAG00000007782	MYOT	protein_coding	-2.32849	3.83913	-2.9024	0.0152799	0.0296691	-4.17515	HE/TP
ENSBTAG00000007799	MTFR2	protein_coding	-2.28045	4.1857	-2.86059	0.0164324	0.0310017	-4.24747	TE/TP
ENSBTAG00000007800	TBC1D21	protein_coding	-3.09035	2.81326	-6.51853	5.80017e-05	0.000325252	1.63939	TE/TP
ENSBTAG00000007800	TBC1D21	protein_coding	-2.62779	2.81326	-5.54283	0.000219482	0.000921428	0.22894	HE/TP
ENSBTAG00000007821	NPHS1	protein_coding	-2.94486	2.8808	-3.04526	0.0119234	0.0241199	-3.92544	HE/TP
ENSBTAG00000007823	TG	protein_coding	-3.09267	3.2545	-4.57303	0.000940099	0.00287608	-1.3025	TE/TP
ENSBTAG00000007826	KIRREL2	protein_coding	-3.32606	1.92245	-4.70962	0.000759759	0.00241756	-1.0791	TE/TP
ENSBTAG00000007826	KIRREL2	protein_coding	-3.37481	1.92245	-4.77865	0.000682907	0.00228845	-0.967645	HE/TP
ENSBTAG00000007829	CSAD	protein_coding	2.15205	4.13265	16.1924	1.12646e-08	6.63409e-07	10.6122	TE/TP
ENSBTAG00000007829	CSAD	protein_coding	2.13922	4.13265	16.0959	1.19559e-08	7.1243e-07	10.5514	HE/TP
ENSBTAG00000007851	IL24	protein_coding	4.42759	3.71441	3.45663	0.00587484	0.0130341	-3.20445	TE/TP
ENSBTAG00000007859	VSIG1	protein_coding	-4.62911	4.89339	-6.47771	6.11662e-05	0.000338152	1.58302	TE/TP
ENSBTAG00000007859	VSIG1	protein_coding	-2.3622	4.89339	-3.30554	0.00760829	0.016487	-3.46939	HE/TP
ENSBTAG00000007866	HS3ST3B1	protein_coding	2.04562	3.69177	11.4803	3.29849e-07	8.22045e-06	7.11307	TE/TP
ENSBTAG00000007870	FKBP14	protein_coding	2.04346	1.71155	7.61121	1.5097e-05	0.000127132	3.06814	HE/TP
ENSBTAG00000007887	GRIN2A	protein_coding	-4.37023	2.64302	-4.50221	0.00105095	0.00313773	-1.41927	TE/TP
ENSBTAG00000007887	GRIN2A	protein_coding	-3.19728	2.64302	-3.29384	0.00776268	0.0167604	-3.48987	HE/TP
ENSBTAG00000007888	EFR3B	protein_coding	-2.05515	1.1763	-7.93043	1.0457e-05	9.0882e-05	3.45859	TE/TP
ENSBTAG00000007890	SEC14L5	protein_coding	2.25114	1.99442	7.88178	1.10511e-05	0.000102578	3.39944	HE/TP
ENSBTAG00000007916	FOXJ1	protein_coding	-2.81129	4.52373	-3.16631	0.00967011	0.0197379	-3.71281	TE/TP
ENSBTAG00000007955	SEZ6L2	protein_coding	-3.19475	1.8341	-3.72495	0.00373128	0.0092124	-2.73803	HE/TP
ENSBTAG00000007975	ALDH8A1	protein_coding	-2.49482	1.86727	-3.32213	0.00739462	0.016085	-3.44032	HE/TP
ENSBTAG00000007976	FAM3C	protein_coding	2.26954	4.02421	12.1743	1.86946e-07	5.49589e-06	7.70817	TE/TP
ENSBTAG00000007977	LAMP5	protein_coding	-2.48202	2.19463	-2.89675	0.0154307	0.0293853	-4.18444	TE/TP
ENSBTAG00000007977	LAMP5	protein_coding	-3.27162	2.19463	-3.81829	0.00319198	0.00806472	-2.57668	HE/TP
ENSBTAG00000007996	HTR6	protein_coding	2.17909	1.85794	9.12704	2.89521e-06	3.87701e-05	4.82046	HE/TP
ENSBTAG00000008005	DRC7	protein_coding	-4.9678	4.32663	-5.95973	0.000122343	0.00057661	0.847997	TE/TP
ENSBTAG00000008005	DRC7	protein_coding	-2.87136	4.32663	-3.44469	0.00599572	0.0135305	-3.22588	HE/TP
ENSBTAG00000008009	PLD6	protein_coding	-4.13202	3.99825	-3.52156	0.00526025	0.011899	-3.09109	TE/TP
ENSBTAG00000008009	PLD6	protein_coding	-4.7508	3.99825	-4.04892	0.00217992	0.00590444	-2.18116	HE/TP
ENSBTAG00000008013	LRRC2	protein_coding	2.58672	5.50873	13.5894	6.38555e-08	2.53962e-06	8.82723	HE/TP
ENSBTAG00000008026	OXT	protein_coding	-4.4245	1.65714	-15.4323	1.81748e-08	9.60086e-07	10.1235	TE/TP
ENSBTAG00000008026	OXT	protein_coding	-4.4547	1.65714	-15.5377	1.69869e-08	9.37603e-07	10.1925	HE/TP
ENSBTAG00000008059	CHRM3	protein_coding	-3.18711	3.77445	-3.6733	0.00406965	0.00963213	-2.82702	TE/TP
ENSBTAG00000008074	C1QTNF6	protein_coding	-3.59673	3.772	-3.04021	0.0120282	0.0237326	-3.93372	TE/TP
ENSBTAG00000008077	SLC37A4	protein_coding	2.01036	7.32806	11.3039	3.82858e-07	9.18273e-06	6.95617	HE/TP
ENSBTAG00000008079	NRBP2	protein_coding	2.27769	2.34694	19.0454	2.21622e-09	1.98779e-07	12.2499	TE/TP
ENSBTAG00000008079	NRBP2	protein_coding	2.17861	2.34694	18.2169	3.46574e-09	2.84208e-07	11.8035	HE/TP
ENSBTAG00000008085	CRISP1	protein_coding	4.89705	6.20324	20.5542	1.02742e-09	1.09217e-07	13.0092	TE/TP
ENSBTAG00000008085	CRISP1	protein_coding	5.60546	6.20324	23.5276	2.61483e-10	3.94999e-08	14.3319	HE/TP
ENSBTAG00000008088	KIF18B	protein_coding	-2.83559	3.90809	-3.76025	0.00351696	0.00854791	-2.67637	TE/TP
ENSBTAG00000008113	OSR1	protein_coding	-2.19853	3.87137	-3.12639	0.0103608	0.0209368	-3.78277	TE/TP
ENSBTAG00000008113	OSR1	protein_coding	-3.03762	3.87137	-4.31962	0.00140533	0.00410148	-1.72369	HE/TP
ENSBTAG00000008121	RSPO3	protein_coding	3.41799	5.5943	16.2252	1.10394e-08	6.63409e-07	10.6328	TE/TP
ENSBTAG00000008121	RSPO3	protein_coding	3.2708	5.5943	15.5265	1.71093e-08	9.38341e-07	10.1852	HE/TP
ENSBTAG00000008124	GK	protein_coding	2.52616	5.25674	13.8819	5.17881e-08	2.1285e-06	9.04463	TE/TP
ENSBTAG00000008124	GK	protein_coding	3.74977	5.25674	20.606	1.00161e-09	1.03286e-07	13.0343	HE/TP
ENSBTAG00000008134	BDNF	protein_coding	-4.52836	2.97236	-5.3453	0.000291984	0.00112893	-0.0720913	TE/TP
ENSBTAG00000008134	BDNF	protein_coding	-3.03007	2.97236	-3.57671	0.00479054	0.011329	-2.99552	HE/TP
ENSBTAG00000008138	HOXA2	protein_coding	4.77657	4.96105	5.77989	0.000156959	0.000698085	0.584155	TE/TP
ENSBTAG00000008138	HOXA2	protein_coding	4.21894	4.96105	5.10513	0.000416221	0.00153583	-0.446603	HE/TP
ENSBTAG00000008139	HOXA3	protein_coding	2.33069	1.55842	14.6269	3.09175e-08	1.44682e-06	9.57753	TE/TP
ENSBTAG00000008140	FAP	protein_coding	2.16594	3.91675	3.17235	0.00956985	0.0200124	-3.7028	HE/TP
ENSBTAG00000008155	SUN3	protein_coding	-2.8882	2.15253	-7.79376	1.22208e-05	0.000102063	3.29308	TE/TP
ENSBTAG00000008155	SUN3	protein_coding	-2.29655	2.15253	-6.1972	8.86394e-05	0.000458809	1.18901	HE/TP
ENSBTAG00000008168	STARD6	protein_coding	-2.45989	4.77149	-2.63354	0.0243949	0.0435433	-4.64073	TE/TP
ENSBTAG00000008201	CCDC151	protein_coding	-2.12326	1.33634	-7.4074	1.91988e-05	0.000142791	2.81334	TE/TP
ENSBTAG00000008201	CCDC151	protein_coding	-2.14693	1.33634	-7.48999	1.74073e-05	0.000140606	2.9169	HE/TP
ENSBTAG00000008226	NA	protein_coding	-4.4421	2.61151	-4.43812	0.0011632	0.0034096	-1.52548	TE/TP
ENSBTAG00000008226	NA	protein_coding	-4.67026	2.61151	-4.66607	0.000812912	0.00263192	-1.15061	HE/TP
ENSBTAG00000008248	NA	protein_coding	2.42976	6.19827	20.9792	8.35451e-10	9.34804e-08	13.2116	TE/TP
ENSBTAG00000008280	HNF4G	protein_coding	3.78158	4.74176	6.34978	7.23497e-05	0.000384785	1.40488	TE/TP
ENSBTAG00000008280	HNF4G	protein_coding	4.37903	4.74176	7.35297	2.04881e-05	0.000157582	2.74382	HE/TP
ENSBTAG00000008295	ACTL6B	protein_coding	-3.13508	2.71366	-3.0116	0.01264	0.0253168	-3.98434	HE/TP
ENSBTAG00000008307	PLCH1	protein_coding	2.08113	3.82969	7.41138	1.9108e-05	0.00015005	2.81789	HE/TP
ENSBTAG00000008308	NA	protein_coding	3.10293	3.9138	3.58661	0.00471092	0.0108763	-2.97773	TE/TP
ENSBTAG00000008308	NA	protein_coding	3.07265	3.9138	3.55161	0.00499872	0.0117104	-3.03926	HE/TP
ENSBTAG00000008309	ATP13A2	protein_coding	2.15586	1.58573	8.646	4.77152e-06	5.57465e-05	4.29083	HE/TP
ENSBTAG00000008312	NA	protein_coding	-2.64013	1.44938	-2.69904	0.021767	0.0395829	-4.52781	TE/TP
ENSBTAG00000008323	SNAP25	protein_coding	-2.90759	3.95879	-4.0218	0.00227915	0.0475748	-1.70791	HE/TE
ENSBTAG00000008329	CYTIP	protein_coding	2.81809	5.83881	17.7563	4.48119e-09	3.41462e-07	11.5455	TE/TP
ENSBTAG00000008329	CYTIP	protein_coding	2.48861	5.83881	15.6803	1.55121e-08	8.72989e-07	10.2855	HE/TP
ENSBTAG00000008331	TMEM54	protein_coding	5.25535	4.25337	7.09626	2.79662e-05	0.000190291	2.41385	TE/TP
ENSBTAG00000008331	TMEM54	protein_coding	4.54135	4.25337	6.13215	9.67474e-05	0.000491181	1.09622	HE/TP
ENSBTAG00000008342	TMPRSS13	protein_coding	-4.18836	1.76557	-6.98814	3.19571e-05	0.000209634	2.27218	TE/TP
ENSBTAG00000008342	TMPRSS13	protein_coding	-3.5378	1.76557	-5.90269	0.00013234	0.000628713	0.764273	HE/TP
ENSBTAG00000008343	NA	protein_coding	-5.30935	2.14257	-10.5859	7.17573e-07	1.44025e-05	6.29535	TE/TP
ENSBTAG00000008343	NA	protein_coding	-4.64877	2.14257	-9.26881	2.50883e-06	3.48986e-05	4.97218	HE/TP
ENSBTAG00000008351	C5H12orf60	protein_coding	-3.49593	5.00912	-4.14172	0.00187331	0.00519993	-2.02345	HE/TP
ENSBTAG00000008359	NA	protein_coding	-4.08871	2.33249	-3.97581	0.0024583	0.00650598	-2.30601	HE/TP
ENSBTAG00000008376	MYORG	protein_coding	-2.70885	2.21019	-7.23972	2.34801e-05	0.000167193	2.59954	TE/TP
ENSBTAG00000008376	MYORG	protein_coding	-2.49033	2.21019	-6.6557	4.85942e-05	0.000292193	1.82671	HE/TP
ENSBTAG00000008380	ITGA11	protein_coding	-2.94271	3.75763	-4.50188	0.0010515	0.00324455	-1.42036	HE/TP
ENSBTAG00000008394	MYL3	protein_coding	3.44068	1.7408	3.1829	0.00939701	0.019275	-3.68373	TE/TP
ENSBTAG00000008433	PGAP2	protein_coding	2.43642	8.16865	11.7502	2.63569e-07	6.94554e-06	7.34842	TE/TP
ENSBTAG00000008433	PGAP2	protein_coding	2.49039	8.16865	12.0105	2.13197e-07	6.13957e-06	7.57031	HE/TP
ENSBTAG00000008434	GCAT	protein_coding	2.31711	4.45733	10.811	5.87039e-07	1.25427e-05	6.5069	TE/TP
ENSBTAG00000008449	NA	protein_coding	-3.70548	2.34595	-9.6782	1.67507e-06	2.55334e-05	5.40015	TE/TP
ENSBTAG00000008449	NA	protein_coding	-2.39797	2.34595	-6.26315	8.11606e-05	0.000426768	1.28248	HE/TP
ENSBTAG00000008463	SLC22A14	protein_coding	-3.89113	4.65038	-4.99717	0.00048944	0.00169917	-0.616763	TE/TP
ENSBTAG00000008463	SLC22A14	protein_coding	-2.69909	4.65038	-3.4663	0.00577882	0.0131428	-3.18812	HE/TP
ENSBTAG00000008471	MX2	protein_coding	2.38707	1.96329	7.68539	1.38484e-05	0.000112122	3.1603	TE/TP
ENSBTAG00000008471	MX2	protein_coding	2.34407	1.96329	7.54695	1.62774e-05	0.000134249	2.98818	HE/TP
ENSBTAG00000008493	AQP3	protein_coding	2.41132	3.62041	2.93343	0.0144776	0.0278289	-4.12042	TE/TP
ENSBTAG00000008493	AQP3	protein_coding	-4.03755	3.62041	-4.91178	0.00055703	0.0199322	-0.259115	HE/TE
ENSBTAG00000008494	TMEM171	protein_coding	-3.05582	2.51175	-3.54326	0.00506997	0.0115428	-3.05324	TE/TP
ENSBTAG00000008500	CTRB1	protein_coding	-4.44394	2.82874	-4.05306	0.00216518	0.00569347	-2.17355	TE/TP
ENSBTAG00000008500	CTRB1	protein_coding	-3.77812	2.82874	-3.44581	0.0059843	0.0135084	-3.22393	HE/TP
ENSBTAG00000008509	SLC38A3	protein_coding	3.23346	2.51064	7.24858	2.323e-05	0.000165787	2.61091	TE/TP
ENSBTAG00000008509	SLC38A3	protein_coding	2.96244	2.51064	6.64103	4.95168e-05	0.000296003	1.80674	HE/TP
ENSBTAG00000008511	NA	protein_coding	-4.25298	3.60274	-5.59948	0.000202438	0.000849045	0.314941	TE/TP
ENSBTAG00000008511	NA	protein_coding	-2.70847	3.60274	-3.56598	0.00487844	0.0114974	-3.01422	HE/TP
ENSBTAG00000008512	KCNV1	protein_coding	-4.63425	1.97622	-8.10819	8.56339e-06	7.91573e-05	3.67069	TE/TP
ENSBTAG00000008512	KCNV1	protein_coding	-3.91696	1.97622	-6.85322	3.78202e-05	0.00024221	2.09282	HE/TP
ENSBTAG00000008519	NA	protein_coding	3.44629	3.17715	5.57093	0.000210845	0.000875984	0.271915	TE/TP
ENSBTAG00000008519	NA	protein_coding	3.83026	3.17715	6.19163	8.93049e-05	0.00046156	1.18108	HE/TP
ENSBTAG00000008538	DNAI1	protein_coding	-2.60018	4.66537	-3.14679	0.0100018	0.0203282	-3.74702	TE/TP
ENSBTAG00000008538	DNAI1	protein_coding	-3.56786	4.66537	-4.31789	0.00140924	0.00411191	-1.72659	HE/TP
ENSBTAG00000008545	ATF3	protein_coding	2.03951	4.54591	8.67283	4.63776e-06	5.22006e-05	4.32144	TE/TP
ENSBTAG00000008545	ATF3	protein_coding	2.02004	4.54591	8.59004	5.0642e-06	5.8218e-05	4.22769	HE/TP
ENSBTAG00000008546	SYNGR4	protein_coding	-3.03961	2.2282	-8.09603	8.68031e-06	7.96821e-05	3.65629	TE/TP
ENSBTAG00000008546	SYNGR4	protein_coding	-3.03782	2.2282	-8.09126	8.72669e-06	8.57776e-05	3.65017	HE/TP
ENSBTAG00000008553	B4GALNT3	protein_coding	2.4333	4.10364	8.40535	6.17681e-06	0.00103273	4.36822	HE/TE
ENSBTAG00000008553	B4GALNT3	protein_coding	3.7728	4.10364	13.0324	9.62506e-08	3.38964e-06	8.40073	HE/TP
ENSBTAG00000008571	CUX2	protein_coding	-2.9791	2.49069	-10.3839	8.61892e-07	0.000221532	6.34359	HE/TE
ENSBTAG00000008576	PLEKHD1	protein_coding	2.45234	4.66163	8.31558	6.81117e-06	6.72727e-05	3.91369	TE/TP
ENSBTAG00000008583	PALD1	protein_coding	2.20903	4.46013	10.6594	6.71749e-07	1.36902e-05	6.3649	TE/TP
ENSBTAG00000008583	PALD1	protein_coding	2.11251	4.46013	10.1937	1.02705e-06	1.8443e-05	5.91668	HE/TP
ENSBTAG00000008587	GSTT2	protein_coding	-2.31631	1.71955	-8.12046	8.4472e-06	8.40377e-05	3.68472	HE/TP
ENSBTAG00000008600	TRAF3IP2	protein_coding	2.17146	1.77994	11.4061	3.51081e-07	8.60025e-06	7.04756	TE/TP
ENSBTAG00000008600	TRAF3IP2	protein_coding	2.39523	1.77994	12.5815	1.35739e-07	4.40102e-06	8.04234	HE/TP
ENSBTAG00000008605	DNAH2	protein_coding	-3.12367	2.07728	-7.59137	1.54513e-05	0.000121335	3.04398	TE/TP
ENSBTAG00000008637	TRIML2	protein_coding	-5.63393	2.06028	-41.3485	8.20599e-13	1.47719e-09	19.2953	TE/TP
ENSBTAG00000008637	TRIML2	protein_coding	-5.66413	2.06028	-41.5701	7.76752e-13	1.39735e-09	19.3379	HE/TP
ENSBTAG00000008639	TRIML1	protein_coding	-5.37972	3.11057	-5.55795	0.000214789	0.000888088	0.252316	TE/TP
ENSBTAG00000008639	TRIML1	protein_coding	-4.43504	3.11057	-4.58198	0.00092701	0.00292542	-1.28835	HE/TP
ENSBTAG00000008644	KCNK4	protein_coding	-4.13671	1.5612	-15.3339	1.93679e-08	1.01976e-06	10.0583	TE/TP
ENSBTAG00000008644	KCNK4	protein_coding	-4.16691	1.5612	-15.4458	1.80182e-08	9.62336e-07	10.1322	HE/TP
ENSBTAG00000008647	KLHL1	protein_coding	-4.402	2.80994	-4.23245	0.00161703	0.00447844	-1.86959	TE/TP
ENSBTAG00000008647	KLHL1	protein_coding	-3.63737	2.80994	-3.49727	0.00548204	0.0125955	-3.13404	HE/TP
ENSBTAG00000008652	DUSP27	protein_coding	-3.08267	2.16508	-3.3606	0.00692266	0.0148851	-3.37241	TE/TP
ENSBTAG00000008652	DUSP27	protein_coding	-2.50899	2.16508	-2.7352	0.0204394	0.038164	-4.46584	HE/TP
ENSBTAG00000008656	KBTBD6	protein_coding	2.09479	2.22367	10.881	5.51915e-07	1.19254e-05	6.57149	HE/TP
ENSBTAG00000008661	C15H11orf52	protein_coding	4.95667	6.01432	6.74098	4.35832e-05	0.00026372	1.94274	TE/TP
ENSBTAG00000008661	C15H11orf52	protein_coding	5.09408	6.01432	6.92785	3.44459e-05	0.000227713	2.19205	HE/TP
ENSBTAG00000008673	ICA1L	protein_coding	-2.35013	1.3575	-9.85784	1.40916e-06	2.27123e-05	5.58293	TE/TP
ENSBTAG00000008678	NA	protein_coding	-2.82506	2.85057	-5.47671	0.000241338	0.000969234	0.129133	TE/TP
ENSBTAG00000008678	NA	protein_coding	-2.10799	2.85057	-4.08658	0.00204959	0.00560433	-2.11705	HE/TP
ENSBTAG00000008700	CRCT1	protein_coding	-4.03069	1.77104	-6.02584	0.00011176	0.000539262	0.94385	TE/TP
ENSBTAG00000008700	CRCT1	protein_coding	-3.20606	1.77104	-4.79303	0.000667965	0.00224888	-0.944401	HE/TP
ENSBTAG00000008707	SULT6B1	protein_coding	2.32746	4.96699	2.64054	0.0240997	0.0431112	-4.62869	TE/TP
ENSBTAG00000008707	SULT6B1	protein_coding	2.9172	4.96699	3.30961	0.0075553	0.0163887	-3.46226	HE/TP
ENSBTAG00000008708	GPC5	protein_coding	-3.02871	2.09592	-7.87813	1.1097e-05	9.48129e-05	3.39551	TE/TP
ENSBTAG00000008718	GALNT17	protein_coding	-2.24193	1.40852	-10.8393	5.72531e-07	0.000176063	6.747	HE/TE
ENSBTAG00000008720	C18H16orf78	protein_coding	-4.36984	4.45409	-4.80227	0.000658543	0.00215195	-0.928932	TE/TP
ENSBTAG00000008747	DCXR	protein_coding	2.87598	6.73137	17.2254	6.07342e-09	4.269e-07	11.239	TE/TP
ENSBTAG00000008756	ELF3	protein_coding	4.55842	5.65317	5.64161	0.000190682	0.000813007	0.378214	TE/TP
ENSBTAG00000008756	ELF3	protein_coding	3.25167	5.65317	4.02435	0.00226961	0.0061118	-2.22306	HE/TP
ENSBTAG00000008773	GUCY2D	protein_coding	2.75854	2.40201	9.79408	1.49788e-06	2.36868e-05	5.51839	TE/TP
ENSBTAG00000008773	GUCY2D	protein_coding	2.4224	2.40201	8.60061	5.00743e-06	5.77969e-05	4.23964	HE/TP
ENSBTAG00000008779	ALOX15B	protein_coding	2.85096	4.68742	6.93422	3.41731e-05	0.000220327	2.20099	TE/TP
ENSBTAG00000008779	ALOX15B	protein_coding	-2.6903	4.68742	-6.54345	5.61566e-05	0.00445656	2.10918	HE/TE
ENSBTAG00000008793	RNASE1	protein_coding	4.19616	4.94801	5.84159	0.000144027	0.000653158	0.675179	TE/TP
ENSBTAG00000008793	RNASE1	protein_coding	5.97527	4.94801	8.31832	6.79074e-06	7.16125e-05	3.91641	HE/TP
ENSBTAG00000008797	NA	protein_coding	2.70673	1.88082	16.3488	1.0235e-08	6.36305e-07	10.7098	TE/TP
ENSBTAG00000008797	NA	protein_coding	2.07503	1.88082	12.5333	1.40917e-07	4.49869e-06	8.00326	HE/TP
ENSBTAG00000008819	BTBD16	protein_coding	-2.97892	2.29725	-6.65578	4.85889e-05	0.000286264	1.82733	TE/TP
ENSBTAG00000008819	BTBD16	protein_coding	-2.78442	2.29725	-6.22119	8.58369e-05	0.00044645	1.22308	HE/TP
ENSBTAG00000008827	SPOCK2	protein_coding	-2.02147	2.62925	-8.26825	7.17371e-06	7.42419e-05	3.85818	HE/TP
ENSBTAG00000008828	IGDCC3	protein_coding	-2.55365	3.96511	-3.61243	0.00450962	0.0107772	-2.93335	HE/TP
ENSBTAG00000008851	NA	protein_coding	-3.43724	2.07374	-3.2527	0.00833188	0.0177931	-3.56197	HE/TP
ENSBTAG00000008857	GALR3	protein_coding	3.10583	4.27402	4.56543	0.000951394	0.00290033	-1.31502	TE/TP
ENSBTAG00000008857	GALR3	protein_coding	2.36152	4.27402	3.47132	0.00572957	0.013048	-3.17934	HE/TP
ENSBTAG00000008862	GOLGB1	protein_coding	2.00818	8.35328	12.0604	2.04793e-07	5.75472e-06	7.61275	TE/TP
ENSBTAG00000008862	GOLGB1	protein_coding	2.15412	8.35328	12.9369	1.0343e-07	3.59088e-06	8.32581	HE/TP
ENSBTAG00000008871	DDX4	protein_coding	-3.80702	5.47298	-3.73356	0.00367778	0.00887667	-2.72256	TE/TP
ENSBTAG00000008876	EFCAB9	protein_coding	-2.21776	4.91195	-7.8419	1.15652e-05	9.79661e-05	3.35162	TE/TP
ENSBTAG00000008876	EFCAB9	protein_coding	-2.23005	4.91195	-7.88534	1.10063e-05	0.000102399	3.40375	HE/TP
ENSBTAG00000008916	CYFIP2	protein_coding	2.4434	1.99164	11.0398	4.80426e-07	1.08433e-05	6.71786	TE/TP
ENSBTAG00000008920	ATP1B4	protein_coding	3.08311	3.27115	2.88362	0.0157871	0.0299614	-4.20733	TE/TP
ENSBTAG00000008924	TNFSF11	protein_coding	2.23868	4.68956	4.56855	0.000946745	0.00289025	-1.30989	TE/TP
ENSBTAG00000008934	ESPL1	protein_coding	-2.2986	1.13417	-10.1541	1.06556e-06	1.86484e-05	5.87821	TE/TP
ENSBTAG00000008934	ESPL1	protein_coding	-2.02243	1.13417	-8.9341	3.52856e-06	4.45493e-05	4.61081	HE/TP
ENSBTAG00000008945	SDSL	protein_coding	-3.7132	2.41368	-5.6489	0.000188723	0.000808056	0.389137	TE/TP
ENSBTAG00000008945	SDSL	protein_coding	-5.23387	2.41368	-7.96229	1.00867e-05	9.56518e-05	3.49639	HE/TP
ENSBTAG00000008946	CAPN13	protein_coding	-2.47112	4.53281	-8.03675	9.27563e-06	8.95641e-05	3.5854	HE/TP
ENSBTAG00000008950	TRMT9B	protein_coding	2.08627	4.71942	10.3557	8.8438e-07	1.65183e-05	6.07493	TE/TP
ENSBTAG00000008966	TSPAN7	protein_coding	2.33325	1.64592	12.0956	1.99083e-07	5.68233e-06	7.64235	TE/TP
ENSBTAG00000009017	NR5A1	protein_coding	-5.64037	3.31263	-6.44661	6.37025e-05	0.000349036	1.53991	TE/TP
ENSBTAG00000009017	NR5A1	protein_coding	-4.21207	3.31263	-4.81416	0.000646629	0.00218817	-0.910285	HE/TP
ENSBTAG00000009030	NOX5	protein_coding	-3.28919	2.01546	-4.6325	0.000856563	0.00266165	-1.20494	TE/TP
ENSBTAG00000009030	NOX5	protein_coding	-2.5127	2.01546	-3.53889	0.00510772	0.0119074	-3.06142	HE/TP
ENSBTAG00000009033	TEX37	protein_coding	-2.84017	1.98581	-7.43633	1.85495e-05	0.000139009	2.84988	TE/TP
ENSBTAG00000009033	TEX37	protein_coding	-2.33947	1.98581	-6.12535	9.76389e-05	0.000494966	1.0865	HE/TP
ENSBTAG00000009057	CFAP221	protein_coding	-2.83703	2.51923	-5.32354	0.000301411	0.00115655	-0.105641	TE/TP
ENSBTAG00000009057	CFAP221	protein_coding	-2.17104	2.51923	-4.07384	0.00209274	0.00570147	-2.13872	HE/TP
ENSBTAG00000009062	DMRTB1	protein_coding	-6.1799	2.55283	-8.57086	5.16891e-06	5.58781e-05	4.20643	TE/TP
ENSBTAG00000009062	DMRTB1	protein_coding	-5.27839	2.55283	-7.32056	2.12998e-05	0.000162303	2.70255	HE/TP
ENSBTAG00000009070	NPFFR2	protein_coding	-2.68052	1.45083	-2.73749	0.0203582	0.0373007	-4.46131	TE/TP
ENSBTAG00000009073	NA	protein_coding	-3.88933	1.47874	-15.7402	1.49344e-08	8.21679e-07	10.3244	TE/TP
ENSBTAG00000009073	NA	protein_coding	-3.91953	1.47874	-15.8625	1.38281e-08	8.01768e-07	10.4029	HE/TP
ENSBTAG00000009076	ADD2	protein_coding	-2.10005	2.84795	-2.59471	0.0260991	0.0470581	-4.70799	HE/TP
ENSBTAG00000009080	ITGB6	protein_coding	2.8625	4.48942	9.07011	3.06818e-06	4.01498e-05	4.75897	HE/TP
ENSBTAG00000009105	ACSBG2	protein_coding	-2.73432	2.02625	-9.93817	1.30542e-06	2.15609e-05	5.66375	TE/TP
ENSBTAG00000009126	YBX2	protein_coding	-2.22602	7.59851	-9.88288	1.37589e-06	2.25445e-05	5.60777	HE/TP
ENSBTAG00000009132	TMPRSS2	protein_coding	3.86117	5.33853	13.3417	7.64907e-08	2.84502e-06	8.64003	TE/TP
ENSBTAG00000009132	TMPRSS2	protein_coding	3.04292	5.33853	10.5144	7.6539e-07	1.49612e-05	6.22695	HE/TP
ENSBTAG00000009155	SCN5A	protein_coding	-2.37455	2.88283	-3.07149	0.0113936	0.0226727	-3.87895	TE/TP
ENSBTAG00000009155	SCN5A	protein_coding	-2.88703	2.88283	-3.73438	0.0036727	0.00908208	-2.72169	HE/TP
ENSBTAG00000009182	CLCN1	protein_coding	-2.35193	2.10395	-2.95321	0.0139886	0.0270338	-4.08588	TE/TP
ENSBTAG00000009182	CLCN1	protein_coding	-3.06986	2.10395	-3.85468	0.00300426	0.0076726	-2.51395	HE/TP
ENSBTAG00000009186	PAX9	protein_coding	-4.91604	2.77183	-5.88231	0.000136121	0.000623771	0.734961	TE/TP
ENSBTAG00000009186	PAX9	protein_coding	-4.31379	2.77183	-5.16168	0.000382605	0.00143454	-0.35783	HE/TP
ENSBTAG00000009192	SKINT1	protein_coding	3.98423	3.55034	6.4953	5.97805e-05	0.000332305	1.60734	TE/TP
ENSBTAG00000009192	SKINT1	protein_coding	4.15723	3.55034	6.77733	4.16197e-05	0.000259216	1.99118	HE/TP
ENSBTAG00000009198	ASB9	protein_coding	-2.15783	1.7613	-8.33496	6.66845e-06	6.64952e-05	3.93616	TE/TP
ENSBTAG00000009198	ASB9	protein_coding	-2.11965	1.7613	-8.18748	7.84172e-06	7.95302e-05	3.76368	HE/TP
ENSBTAG00000009223	SFN	protein_coding	-2.00486	3.97405	-3.33497	0.00723356	0.0157722	-3.41784	HE/TP
ENSBTAG00000009230	FBLN7	protein_coding	3.24287	4.15198	4.63526	0.00085289	0.0261346	-0.698307	HE/TE
ENSBTAG00000009254	ITPRID1	protein_coding	-2.09842	1.80515	-3.29632	0.0077297	0.0163029	-3.48497	TE/TP
ENSBTAG00000009254	ITPRID1	protein_coding	-3.51369	1.80515	-5.51952	0.000226938	0.000946957	0.193627	HE/TP
ENSBTAG00000009257	CERKL	protein_coding	-2.93247	4.36846	-3.83809	0.00308836	0.00765623	-2.54198	TE/TP
ENSBTAG00000009277	RGS17	protein_coding	-4.49363	1.68018	-20.9119	8.63045e-10	9.58871e-08	13.1799	TE/TP
ENSBTAG00000009277	RGS17	protein_coding	-4.52383	1.68018	-21.0525	8.06532e-10	8.84668e-08	13.2461	HE/TP
ENSBTAG00000009287	EBP	protein_coding	2.10674	3.63087	9.95319	1.28697e-06	2.14756e-05	5.67838	HE/TP
ENSBTAG00000009291	CFAP61	protein_coding	-3.05545	1.69298	-19.7892	1.5066e-09	1.4414e-07	12.6325	TE/TP
ENSBTAG00000009296	SLC26A5	protein_coding	-4.51476	2.05673	-10.9509	5.19123e-07	1.15384e-05	6.63634	TE/TP
ENSBTAG00000009296	SLC26A5	protein_coding	-5.09922	2.05673	-12.3685	1.60293e-07	4.94695e-06	7.86868	HE/TP
ENSBTAG00000009297	PANX2	protein_coding	2.74498	4.65513	8.71417	4.43958e-06	5.05065e-05	4.36775	TE/TP
ENSBTAG00000009297	PANX2	protein_coding	2.31338	4.65513	7.344	2.07093e-05	0.000158786	2.73242	HE/TP
ENSBTAG00000009328	NWD1	protein_coding	-3.03056	2.30374	-3.27201	0.00805967	0.0169077	-3.52757	TE/TP
ENSBTAG00000009328	NWD1	protein_coding	-3.37436	2.30374	-3.6432	0.0042814	0.0103191	-2.87986	HE/TP
ENSBTAG00000009338	LRRC7	protein_coding	3.38993	2.28037	14.8416	2.67663e-08	1.58945e-05	9.66086	HE/TE
ENSBTAG00000009355	SNAP91	protein_coding	-2.58779	4.78156	-3.11171	0.0106272	0.0218572	-3.80905	HE/TP
ENSBTAG00000009365	FSCN3	protein_coding	-3.37864	2.59269	-9.07013	3.06812e-06	3.8287e-05	4.75944	TE/TP
ENSBTAG00000009365	FSCN3	protein_coding	-2.28683	2.59269	-6.13911	9.58423e-05	0.000487881	1.10618	HE/TP
ENSBTAG00000009371	CCDC36	protein_coding	-2.73316	1.26073	-14.3171	3.82008e-08	1.65593e-06	9.35932	TE/TP
ENSBTAG00000009371	CCDC36	protein_coding	-2.68997	1.26073	-14.0909	4.47016e-08	1.97894e-06	9.19667	HE/TP
ENSBTAG00000009387	MYOM2	protein_coding	-4.44189	2.84463	-5.75355	0.000162855	0.000718739	0.545124	TE/TP
ENSBTAG00000009387	MYOM2	protein_coding	-2.80788	2.84463	-3.63702	0.00432625	0.0104068	-2.8906	HE/TP
ENSBTAG00000009393	GAL	protein_coding	-3.98557	2.14616	-4.66068	0.000819768	0.00264862	-1.15942	HE/TP
ENSBTAG00000009396	EXO1	protein_coding	-2.12928	3.90165	-2.74427	0.0201191	0.0369293	-4.44955	TE/TP
ENSBTAG00000009406	NA	protein_coding	-4.30952	2.16089	-6.80078	4.04034e-05	0.000249297	2.02317	TE/TP
ENSBTAG00000009406	NA	protein_coding	-5.15285	2.16089	-8.13164	8.3428e-06	8.33668e-05	3.69793	HE/TP
ENSBTAG00000009408	ADAM2	protein_coding	-3.43307	2.51386	-7.93019	1.04598e-05	9.0882e-05	3.4583	TE/TP
ENSBTAG00000009408	ADAM2	protein_coding	-2.61664	2.51386	-6.04429	0.000108985	0.0005387	0.969979	HE/TP
ENSBTAG00000009418	FAM131B	protein_coding	-3.93456	4.6584	-4.14995	0.0018484	0.00500255	-2.00895	TE/TP
ENSBTAG00000009419	TRIM29	protein_coding	2.67984	1.52064	9.84905	1.42104e-06	2.29703e-05	5.57365	HE/TP
ENSBTAG00000009421	CD1E	protein_coding	2.87982	3.20287	2.8964	0.0154401	0.0299195	-4.18562	HE/TP
ENSBTAG00000009438	EPHA5	protein_coding	-2.24489	3.70799	-2.86948	0.0161803	0.0312098	-4.23256	HE/TP
ENSBTAG00000009457	NA	protein_coding	-3.59428	3.45244	-3.31102	0.00753707	0.015967	-3.45923	TE/TP
ENSBTAG00000009474	NA	protein_coding	-3.47452	3.06699	-7.67624	1.39963e-05	0.000112736	3.14902	TE/TP
ENSBTAG00000009474	NA	protein_coding	-2.46685	3.06699	-5.44999	0.000250821	0.00102501	0.0878792	HE/TP
ENSBTAG00000009489	CACNA2D2	protein_coding	-3.58822	3.21569	-5.38604	0.000275168	0.00110381	-0.00998808	HE/TP
ENSBTAG00000009494	CBLC	protein_coding	2.20988	5.20983	12.086	2.00623e-07	5.70119e-06	7.63429	TE/TP
ENSBTAG00000009501	KLKB1	protein_coding	-2.59748	2.95555	-3.45193	0.00592216	0.0131137	-3.21267	TE/TP
ENSBTAG00000009501	KLKB1	protein_coding	3.50581	2.95555	4.65905	0.000821841	0.0256394	-0.660106	HE/TE
ENSBTAG00000009515	CA6	protein_coding	-2.45461	4.3326	-2.73933	0.020293	0.037197	-4.45812	TE/TP
ENSBTAG00000009520	ADCY1	protein_coding	-2.26751	3.53886	-3.05505	0.0117228	0.023223	-3.90774	TE/TP
ENSBTAG00000009520	ADCY1	protein_coding	-4.06697	3.53886	-5.4795	0.000240372	0.00099172	0.132843	HE/TP
ENSBTAG00000009532	WNT7B	protein_coding	4.76925	3.80574	6.40289	6.74608e-05	0.000363727	1.4791	TE/TP
ENSBTAG00000009532	WNT7B	protein_coding	3.96708	3.80574	5.32595	0.000300351	0.0011855	-0.102452	HE/TP
ENSBTAG00000009533	RPL3L	protein_coding	-2.52211	3.92335	-2.75125	0.0198761	0.0365378	-4.43746	TE/TP
ENSBTAG00000009536	RNF151	protein_coding	-5.41854	4.7624	-3.91009	0.00274033	0.00694294	-2.41812	TE/TP
ENSBTAG00000009536	RNF151	protein_coding	-4.29031	4.7624	-3.09595	0.0109211	0.0223763	-3.83667	HE/TP
ENSBTAG00000009607	LARGE2	protein_coding	3.01025	1.97411	18.8434	2.46723e-09	2.13509e-07	12.1431	TE/TP
ENSBTAG00000009607	LARGE2	protein_coding	2.25594	1.97411	14.1216	4.37519e-08	1.95195e-06	9.21888	HE/TP
ENSBTAG00000009618	NEK2	protein_coding	-2.73027	2.21097	-8.39347	6.25698e-06	6.36619e-05	4.00375	TE/TP
ENSBTAG00000009618	NEK2	protein_coding	-2.06359	2.21097	-6.34394	7.29105e-05	0.000394097	1.39618	HE/TP
ENSBTAG00000009625	DMBX1	protein_coding	-3.93565	1.49418	-22.3179	4.46681e-10	5.67542e-08	13.819	TE/TP
ENSBTAG00000009625	DMBX1	protein_coding	-3.96585	1.49418	-22.4892	4.13376e-10	5.43334e-08	13.8938	HE/TP
ENSBTAG00000009626	SPINT4	protein_coding	5.52154	5.52091	4.05898	0.00214429	0.00564458	-2.16347	TE/TP
ENSBTAG00000009626	SPINT4	protein_coding	5.2689	5.52091	3.87325	0.00291297	0.00747492	-2.48199	HE/TP
ENSBTAG00000009646	ALDH7A1	protein_coding	2.21827	3.77997	12.7413	1.20018e-07	3.99002e-06	8.17108	TE/TP
ENSBTAG00000009646	ALDH7A1	protein_coding	2.0769	3.77997	11.9293	2.27674e-07	6.43806e-06	7.5015	HE/TP
ENSBTAG00000009653	NA	protein_coding	-5.12679	1.89123	-32.2847	1.03761e-11	4.58171e-09	17.2553	TE/TP
ENSBTAG00000009653	NA	protein_coding	-5.15699	1.89123	-32.4749	9.77073e-12	4.3144e-09	17.3074	HE/TP
ENSBTAG00000009673	SLC9B1	protein_coding	-2.3064	1.31493	-9.38244	2.23953e-06	3.11176e-05	5.09285	TE/TP
ENSBTAG00000009674	C3H1orf185	protein_coding	-4.34601	4.1583	-3.4673	0.00576902	0.0128361	-3.18582	TE/TP
ENSBTAG00000009674	C3H1orf185	protein_coding	-3.75389	4.1583	-2.99489	0.0130119	0.0259079	-4.01357	HE/TP
ENSBTAG00000009701	IL25	protein_coding	4.81798	2.79944	6.91638	3.49424e-05	0.000224531	2.17735	TE/TP
ENSBTAG00000009701	IL25	protein_coding	3.14487	2.79944	4.51458	0.00103065	0.0031905	-1.39939	HE/TP
ENSBTAG00000009702	MYH8	protein_coding	-3.35317	2.24112	-5.35534	0.000287738	0.00111435	-0.0566248	TE/TP
ENSBTAG00000009702	MYH8	protein_coding	-2.3988	2.24112	-3.83112	0.00312445	0.00791965	-2.55456	HE/TP
ENSBTAG00000009703	MYH7	protein_coding	-2.4028	2.97655	-4.41623	0.00120437	0.00350759	-1.56186	TE/TP
ENSBTAG00000009714	ARHGAP33	protein_coding	-2.13554	1.48272	-7.36638	2.01619e-05	0.000155733	2.76087	HE/TP
ENSBTAG00000009735	A1BG	protein_coding	3.3464	4.97011	3.95187	0.00255733	0.00654592	-2.34644	TE/TP
ENSBTAG00000009735	A1BG	protein_coding	3.9029	4.97011	4.60906	0.000888521	0.00282623	-1.2439	HE/TP
ENSBTAG00000009737	LTC4S	protein_coding	-3.63683	3.18936	-2.91648	0.0149103	0.0285206	-4.15001	TE/TP
ENSBTAG00000009739	CSMD1	protein_coding	-2.44894	3.55209	-3.59759	0.00462422	0.0107054	-2.95861	TE/TP
ENSBTAG00000009753	NA	protein_coding	-3.65625	1.40105	-16.7834	7.87668e-09	5.1971e-07	10.9759	TE/TP
ENSBTAG00000009753	NA	protein_coding	-3.68646	1.40105	-16.922	7.25497e-09	4.8614e-07	11.0591	HE/TP
ENSBTAG00000009764	NA	protein_coding	-2.77126	3.94251	-3.69958	0.00389368	0.00930053	-2.78144	TE/TP
ENSBTAG00000009764	NA	protein_coding	-3.34211	3.94251	-4.46166	0.00112057	0.00341666	-1.48696	HE/TP
ENSBTAG00000009772	LIX1	protein_coding	2.43337	3.02319	3.12999	0.0102965	0.0208388	-3.77646	TE/TP
ENSBTAG00000009774	MOBP	protein_coding	-3.62596	2.22241	-5.45907	0.000247553	0.00101478	0.101735	HE/TP
ENSBTAG00000009786	SCIN	protein_coding	2.56508	3.28165	15.279	2.00696e-08	1.03789e-06	10.0218	TE/TP
ENSBTAG00000009786	SCIN	protein_coding	3.27325	3.28165	19.4971	1.75018e-09	1.58631e-07	12.4842	HE/TP
ENSBTAG00000009798	DCDC2	protein_coding	2.10315	4.75312	9.33312	2.35235e-06	3.20742e-05	5.04081	TE/TP
ENSBTAG00000009800	MSI1	protein_coding	-2.22174	2.61514	-3.91225	0.00273054	0.00707746	-2.41497	HE/TP
ENSBTAG00000009803	SNCB	protein_coding	-4.71279	3.56553	-4.32885	0.00138468	0.00392844	-1.70768	TE/TP
ENSBTAG00000009803	SNCB	protein_coding	-4.80471	3.56553	-4.41328	0.00121004	0.00362558	-1.56732	HE/TP
ENSBTAG00000009812	CXCL5	protein_coding	4.5073	2.27341	6.72592	4.4426e-05	0.000267223	1.92241	TE/TP
ENSBTAG00000009819	CDC20	protein_coding	-2.16197	2.70869	-9.45173	2.09085e-06	2.9635e-05	5.16556	TE/TP
ENSBTAG00000009833	DTHD1	protein_coding	-3.23499	3.16216	-3.24917	0.00838266	0.0178882	-3.56815	HE/TP
ENSBTAG00000009834	CNGA3	protein_coding	-2.54762	1.48515	-11.2522	4.00117e-07	9.45844e-06	6.9102	TE/TP
ENSBTAG00000009834	CNGA3	protein_coding	-2.23449	1.48515	-9.86917	1.394e-06	2.27115e-05	5.59395	HE/TP
ENSBTAG00000009842	CRYM	protein_coding	-3.63304	3.96011	-2.91249	0.0150142	0.0292094	-4.15755	HE/TP
ENSBTAG00000009861	FRS3	protein_coding	-2.0031	1.22027	-6.33237	7.40345e-05	0.000399045	1.37995	HE/TP
ENSBTAG00000009894	SERPINA10	protein_coding	-3.23305	3.07118	-4.26589	0.00153211	0.00427834	-1.81331	TE/TP
ENSBTAG00000009894	SERPINA10	protein_coding	-5.15378	3.07118	-6.8002	4.04328e-05	0.000254029	2.0219	HE/TP
ENSBTAG00000009904	SPIC	protein_coding	-3.73716	4.13355	-3.98159	0.00243501	0.00629158	-2.29557	TE/TP
ENSBTAG00000009907	MAPK4	protein_coding	3.04383	5.0219	3.92978	0.00265244	0.00675306	-2.38432	TE/TP
ENSBTAG00000009907	MAPK4	protein_coding	3.05975	5.0219	3.95034	0.00256381	0.00673076	-2.34962	HE/TP
ENSBTAG00000009932	NA	protein_coding	-3.24333	2.10944	-3.29931	0.00769013	0.0162333	-3.47973	TE/TP
ENSBTAG00000009932	NA	protein_coding	-3.43067	2.10944	-3.48989	0.00555126	0.012721	-3.14692	HE/TP
ENSBTAG00000009950	PAX3	protein_coding	-3.92028	2.25482	-4.92116	0.000549139	0.00186634	-0.737897	TE/TP
ENSBTAG00000009950	PAX3	protein_coding	-3.97258	2.25482	-4.98682	0.000497149	0.00177025	-0.633755	HE/TP
ENSBTAG00000009968	TBX4	protein_coding	-3.35039	1.88927	-4.788	0.000673147	0.00218763	-0.951979	TE/TP
ENSBTAG00000009968	TBX4	protein_coding	-4.26586	1.88927	-6.09629	0.000101554	0.000509575	1.04482	HE/TP
ENSBTAG00000009978	TDRD6	protein_coding	-2.33249	1.28055	-10.3494	8.89542e-07	1.65357e-05	6.06878	TE/TP
ENSBTAG00000009978	TDRD6	protein_coding	-2.18872	1.28055	-9.71149	1.62194e-06	2.52773e-05	5.43383	HE/TP
ENSBTAG00000009979	HOXB2	protein_coding	3.09127	2.42654	16.2461	1.0899e-08	6.59488e-07	10.6458	TE/TP
ENSBTAG00000009979	HOXB2	protein_coding	2.76355	2.42654	14.5237	3.31598e-08	1.56881e-06	9.50513	HE/TP
ENSBTAG00000010030	EPHA4	protein_coding	2.0214	4.79859	7.67029	1.40933e-05	0.00185796	3.52812	HE/TE
ENSBTAG00000010030	EPHA4	protein_coding	2.69506	4.79859	10.2265	9.96206e-07	1.80586e-05	5.94886	HE/TP
ENSBTAG00000010065	TRPC5	protein_coding	3.50712	4.50878	5.59363	0.000204132	0.000854117	0.306129	TE/TP
ENSBTAG00000010065	TRPC5	protein_coding	2.90311	4.50878	4.63028	0.000859549	0.00275084	-1.20913	HE/TP
ENSBTAG00000010077	FANCD2	protein_coding	-2.77012	1.57899	-10.2027	1.01847e-06	1.81564e-05	5.92593	TE/TP
ENSBTAG00000010077	FANCD2	protein_coding	-2.04819	1.57899	-7.54373	1.6339e-05	0.000134602	2.98417	HE/TP
ENSBTAG00000010094	FANCD2OS	protein_coding	-5.04127	5.08332	-4.72326	0.000743873	0.00237414	-1.05691	TE/TP
ENSBTAG00000010112	BPIFB6	protein_coding	-4.25366	3.61444	-5.97613	0.000119621	0.000567494	0.871828	TE/TP
ENSBTAG00000010112	BPIFB6	protein_coding	3.86161	3.61444	5.42532	0.000259926	0.0121636	0.527845	HE/TE
ENSBTAG00000010146	PLXNB3	protein_coding	2.09903	1.8437	9.27601	2.49075e-06	3.33021e-05	4.98028	TE/TP
ENSBTAG00000010146	PLXNB3	protein_coding	2.00776	1.8437	8.87268	3.76059e-06	4.66915e-05	4.5433	HE/TP
ENSBTAG00000010151	CA5A	protein_coding	-4.22112	3.04379	-19.9881	1.36202e-09	1.56369e-06	12.2411	HE/TE
ENSBTAG00000010151	CA5A	protein_coding	-4.42378	3.04379	-20.9478	8.48224e-10	9.1567e-08	13.1969	HE/TP
ENSBTAG00000010163	SCNN1G	protein_coding	4.81599	3.95084	7.23388	2.36468e-05	0.000167996	2.59202	TE/TP
ENSBTAG00000010163	SCNN1G	protein_coding	4.4027	3.95084	6.61309	5.13271e-05	0.000303555	1.76863	HE/TP
ENSBTAG00000010167	TEX14	protein_coding	-2.03848	3.29561	-11.7493	2.6377e-07	6.94554e-06	7.34762	TE/TP
ENSBTAG00000010182	ACR	protein_coding	-2.72945	4.79208	-3.01043	0.0126658	0.0248623	-3.98583	TE/TP
ENSBTAG00000010182	ACR	protein_coding	-3.77774	4.79208	-4.16663	0.00179896	0.00504172	-1.98127	HE/TP
ENSBTAG00000010184	G6PC	protein_coding	2.40118	4.28114	3.35623	0.00697471	0.0149728	-3.38006	TE/TP
ENSBTAG00000010184	G6PC	protein_coding	2.98155	4.28114	4.16742	0.00179666	0.00503748	-1.97993	HE/TP
ENSBTAG00000010198	ATF7IP2	protein_coding	-4.30972	4.60282	-5.39687	0.000270871	0.00106329	0.00716855	TE/TP
ENSBTAG00000010198	ATF7IP2	protein_coding	-2.64506	4.60282	-3.31229	0.00752061	0.0163278	-3.45756	HE/TP
ENSBTAG00000010215	CREB3L3	protein_coding	-3.50958	2.23207	-4.57792	0.000932921	0.00285818	-1.29447	TE/TP
ENSBTAG00000010215	CREB3L3	protein_coding	-2.8686	2.23207	-3.74182	0.00362722	0.00898121	-2.70882	HE/TP
ENSBTAG00000010223	NTF3	protein_coding	-2.41812	2.86589	-3.11124	0.010636	0.0213874	-3.80932	TE/TP
ENSBTAG00000010223	NTF3	protein_coding	-2.38437	2.86589	-3.06781	0.0114664	0.0233287	-3.88596	HE/TP
ENSBTAG00000010228	LMX1B	protein_coding	-4.3064	1.9674	-5.27751	0.000322446	0.00121506	-0.176845	TE/TP
ENSBTAG00000010228	LMX1B	protein_coding	-3.28768	1.9674	-4.02906	0.0022521	0.00606845	-2.21502	HE/TP
ENSBTAG00000010233	NA	protein_coding	2.92403	3.06667	2.95862	0.0138577	0.0273329	-4.07699	HE/TP
ENSBTAG00000010238	LTB4R	protein_coding	2.49052	3.83731	3.49184	0.00553291	0.0123936	-3.14296	TE/TP
ENSBTAG00000010238	LTB4R	protein_coding	2.25804	3.83731	3.16589	0.00967715	0.0201851	-3.71411	HE/TP
ENSBTAG00000010239	FAM71D	protein_coding	-2.02316	3.18744	-5.43641	0.000255789	0.0010159	0.0676847	TE/TP
ENSBTAG00000010241	UNC5D	protein_coding	-3.42381	2.75528	-3.5067	0.00539476	0.0124352	-3.11757	HE/TP
ENSBTAG00000010245	SPRY3	protein_coding	-2.80885	2.56628	-3.0636	0.0115504	0.0229422	-3.89276	TE/TP
ENSBTAG00000010251	GABRG2	protein_coding	-3.27851	3.25427	-3.65077	0.00422711	0.0099406	-2.86615	TE/TP
ENSBTAG00000010251	GABRG2	protein_coding	-5.04961	3.25427	-5.62297	0.000195792	0.000844015	0.349714	HE/TP
ENSBTAG00000010253	SYTL1	protein_coding	3.19605	5.05032	14.2676	3.95311e-08	1.69767e-06	9.32397	TE/TP
ENSBTAG00000010253	SYTL1	protein_coding	3.21729	5.05032	14.3624	3.70286e-08	1.69593e-06	9.39126	HE/TP
ENSBTAG00000010254	MAP3K6	protein_coding	2.37103	3.44277	10.9481	5.20362e-07	1.15384e-05	6.63383	TE/TP
ENSBTAG00000010278	STPG1	protein_coding	-2.31614	1.75732	-6.70347	4.57149e-05	0.000277986	1.89155	HE/TP
ENSBTAG00000010284	ETNPPL	protein_coding	5.49831	3.41443	6.18209	9.04554e-05	0.00045735	1.16803	TE/TP
ENSBTAG00000010284	ETNPPL	protein_coding	2.56756	3.41443	2.88686	0.0156983	0.0303855	-4.20225	HE/TP
ENSBTAG00000010317	SPPL2C	protein_coding	-3.03459	2.65517	-7.52552	1.66928e-05	0.000128345	2.9619	TE/TP
ENSBTAG00000010317	SPPL2C	protein_coding	-2.45213	2.65517	-6.08108	0.000103669	0.000518074	1.02298	HE/TP
ENSBTAG00000010328	KCNK17	protein_coding	-2.61012	3.06196	-4.02714	0.00225924	0.0472738	-1.69893	HE/TE
ENSBTAG00000010330	LYZL1	protein_coding	-5.09479	4.23571	-4.22258	0.00164304	0.00453514	-1.88622	TE/TP
ENSBTAG00000010330	LYZL1	protein_coding	-4.56955	4.23571	-3.78726	0.00336163	0.0084438	-2.63024	HE/TP
ENSBTAG00000010357	ST6GAL1	protein_coding	2.25512	5.64544	8.61376	4.93781e-06	0.00088953	4.59513	HE/TE
ENSBTAG00000010357	ST6GAL1	protein_coding	2.10175	5.64544	8.02792	9.36795e-06	9.02773e-05	3.57489	HE/TP
ENSBTAG00000010382	MUC13	protein_coding	-2.74862	2.62851	-2.87498	0.0160261	0.030318	-4.22239	TE/TP
ENSBTAG00000010382	MUC13	protein_coding	-2.57143	2.62851	-2.68965	0.0221258	0.0408041	-4.5446	HE/TP
ENSBTAG00000010385	NA	protein_coding	-4.33942	4.0014	-3.26676	0.00813267	0.0170215	-3.53676	TE/TP
ENSBTAG00000010385	NA	protein_coding	-3.40697	4.0014	-2.5648	0.027492	0.0491222	-4.75923	HE/TP
ENSBTAG00000010399	TXNDC16	protein_coding	2.34435	3.03281	10.3677	8.74718e-07	1.63912e-05	6.08652	TE/TP
ENSBTAG00000010407	GSC	protein_coding	-2.5263	2.62958	-3.23034	0.00865895	0.0179506	-3.60059	TE/TP
ENSBTAG00000010407	GSC	protein_coding	4.35292	2.62958	5.56601	0.000212329	0.0105375	0.736768	HE/TE
ENSBTAG00000010414	DMRTA2	protein_coding	-3.61592	2.44224	-3.61457	0.00449334	0.0104638	-2.92906	TE/TP
ENSBTAG00000010414	DMRTA2	protein_coding	-2.56413	2.44224	-2.56317	0.02757	0.0492463	-4.76202	HE/TP
ENSBTAG00000010419	CYP2R1	protein_coding	2.09129	3.65865	15.583	1.65023e-08	9.16731e-07	10.2221	HE/TP
ENSBTAG00000010448	CPNE4	protein_coding	-3.17327	3.07152	-2.67803	0.0225779	0.0408119	-4.56409	TE/TP
ENSBTAG00000010448	CPNE4	protein_coding	-3.31527	3.07152	-2.79787	0.0183271	0.0347093	-4.35714	HE/TP
ENSBTAG00000010483	DLL3	protein_coding	-3.13361	3.80702	-5.24712	0.000337184	0.00125848	-0.224005	TE/TP
ENSBTAG00000010496	STAG3	protein_coding	-2.66377	3.28224	-11.5037	3.23436e-07	8.11936e-06	7.13368	TE/TP
ENSBTAG00000010496	STAG3	protein_coding	-2.65329	3.28224	-11.4584	3.3596e-07	8.4708e-06	7.09344	HE/TP
ENSBTAG00000010501	SELENOV	protein_coding	-2.76289	1.73759	-9.45311	2.08799e-06	2.96188e-05	5.16702	TE/TP
ENSBTAG00000010522	SCART1	protein_coding	-2.92528	3.24758	-3.65692	0.00418345	0.00985544	-2.85546	TE/TP
ENSBTAG00000010530	IAPP	protein_coding	5.31378	4.93461	6.29725	7.75619e-05	0.000404756	1.33109	TE/TP
ENSBTAG00000010530	IAPP	protein_coding	5.90125	4.93461	6.99346	3.1747e-05	0.000215922	2.27869	HE/TP
ENSBTAG00000010535	TXNDC8	protein_coding	-2.91911	2.01883	-8.37933	6.35382e-06	6.42508e-05	3.98745	TE/TP
ENSBTAG00000010535	TXNDC8	protein_coding	-2.30291	2.01883	-6.61051	5.14976e-05	0.000304025	1.76511	HE/TP
ENSBTAG00000010606	PPP1R3B	protein_coding	2.07232	3.11825	11.7724	2.58793e-07	6.88822e-06	7.36759	TE/TP
ENSBTAG00000010615	NA	protein_coding	-2.46909	4.81952	-2.64014	0.0241166	0.0431269	-4.62939	TE/TP
ENSBTAG00000010634	NDNF	protein_coding	4.14051	5.32361	5.80345	0.00015188	0.000680066	0.618971	TE/TP
ENSBTAG00000010634	NDNF	protein_coding	3.87166	5.32361	5.42662	0.000259439	0.00105497	0.0521865	HE/TP
ENSBTAG00000010655	DCST1	protein_coding	-2.38101	1.83465	-5.31937	0.000303254	0.00116181	-0.112075	TE/TP
ENSBTAG00000010655	DCST1	protein_coding	-2.62959	1.83465	-5.87474	0.000137555	0.000647753	0.723347	HE/TP
ENSBTAG00000010670	VSIG8	protein_coding	2.45258	4.68692	2.77387	0.0191089	0.0359998	-4.39881	HE/TP
ENSBTAG00000010676	RBM44	protein_coding	-3.38045	2.05332	-10.3723	8.71035e-07	1.63755e-05	6.09097	TE/TP
ENSBTAG00000010676	RBM44	protein_coding	-2.84591	2.05332	-8.73221	4.35596e-06	5.17338e-05	4.38747	HE/TP
ENSBTAG00000010728	NA	protein_coding	-3.24776	2.94318	-2.91377	0.0149808	0.029164	-4.15531	HE/TP
ENSBTAG00000010782	KIAA1210	protein_coding	-6.76673	3.41245	-6.84239	3.83383e-05	0.00024	2.07887	TE/TP
ENSBTAG00000010782	KIAA1210	protein_coding	-5.66591	3.41245	-5.72926	0.0001685	0.000753307	0.508536	HE/TP
ENSBTAG00000010785	FAS	protein_coding	3.03125	2.57304	14.3798	3.65882e-08	1.61251e-06	9.40385	TE/TP
ENSBTAG00000010785	FAS	protein_coding	3.24444	2.57304	15.3912	1.86633e-08	9.85892e-07	10.0961	HE/TP
ENSBTAG00000010791	HTR3A	protein_coding	-3.63967	1.39552	-14.5006	3.36869e-08	1.54686e-06	9.48909	TE/TP
ENSBTAG00000010791	HTR3A	protein_coding	-3.66987	1.39552	-14.6209	3.10441e-08	1.48503e-06	9.5731	HE/TP
ENSBTAG00000010796	SPADH1	protein_coding	2.22442	9.62673	5.47596	0.000241599	0.000994951	0.12746	HE/TP
ENSBTAG00000010797	C26H10orf120	protein_coding	-2.43726	2.67008	-5.57422	0.000209856	0.000872509	0.276884	TE/TP
ENSBTAG00000010798	SLC23A1	protein_coding	2.03499	1.2158	8.52424	5.43341e-06	5.77942e-05	4.15349	TE/TP
ENSBTAG00000010809	HID1	protein_coding	2.33181	2.81351	10.8285	5.78054e-07	1.24278e-05	6.52314	TE/TP
ENSBTAG00000010809	HID1	protein_coding	2.59044	2.81351	12.0295	2.09949e-07	6.08675e-06	7.58639	HE/TP
ENSBTAG00000010813	NA	protein_coding	-2.01905	4.93691	-7.59487	1.53881e-05	0.000121003	3.04833	TE/TP
ENSBTAG00000010813	NA	protein_coding	-2.18401	4.93691	-8.21537	7.60369e-06	7.77572e-05	3.7964	HE/TP
ENSBTAG00000010814	NA	protein_coding	3.30588	2.97026	2.54562	0.0284233	0.0496429	-4.79144	TE/TP
ENSBTAG00000010820	WNT11	protein_coding	-2.44451	3.13833	-2.65061	0.0236814	0.0424853	-4.61136	TE/TP
ENSBTAG00000010820	WNT11	protein_coding	-3.71246	3.13833	-4.02545	0.00226551	0.00610363	-2.22119	HE/TP
ENSBTAG00000010850	SERTAD4	protein_coding	2.47712	2.1742	12.1431	1.91653e-07	5.65147e-06	7.68182	HE/TP
ENSBTAG00000010858	ABCC11	protein_coding	-2.16712	4.23463	-5.92142	0.000128964	0.00060008	0.792164	TE/TP
ENSBTAG00000010865	CACNG2	protein_coding	-3.11543	2.47085	-3.61959	0.00445541	0.0106654	-2.92089	HE/TP
ENSBTAG00000010866	BMPER	protein_coding	-3.3356	3.00678	-3.86269	0.00296456	0.00741075	-2.49962	TE/TP
ENSBTAG00000010866	BMPER	protein_coding	-2.45156	3.00678	-2.83895	0.0170627	0.032645	-4.28571	HE/TP
ENSBTAG00000010880	TNNI2	protein_coding	4.21673	2.33429	4.45766	0.0011277	0.00332364	-1.49305	TE/TP
ENSBTAG00000010882	ANKRD9	protein_coding	-2.28792	1.3983	-8.76434	4.21127e-06	4.8445e-05	4.42374	TE/TP
ENSBTAG00000010889	FSHB	protein_coding	-2.61053	2.71157	-3.07671	0.011291	0.0230463	-3.87037	HE/TP
ENSBTAG00000010897	RESP18	protein_coding	-4.17079	3.3786	-3.68877	0.00396505	0.00944559	-2.80017	TE/TP
ENSBTAG00000010897	RESP18	protein_coding	-4.15459	3.3786	-3.67445	0.00406178	0.00989503	-2.82559	HE/TP
ENSBTAG00000010932	DNAJC12	protein_coding	2.91353	5.85193	13.7901	5.52844e-08	2.24012e-06	8.97695	TE/TP
ENSBTAG00000010932	DNAJC12	protein_coding	2.21267	5.85193	10.4729	7.94756e-07	1.53264e-05	6.18724	HE/TP
ENSBTAG00000010947	PHYHIPL	protein_coding	-2.66334	1.71122	-8.30512	6.88953e-06	6.77195e-05	3.90155	TE/TP
ENSBTAG00000010947	PHYHIPL	protein_coding	-2.44291	1.71122	-7.61776	1.49821e-05	0.000126412	3.07625	HE/TP
ENSBTAG00000010954	ART3	protein_coding	-2.26532	4.99969	-2.66099	0.0232575	0.0418431	-4.59348	TE/TP
ENSBTAG00000010954	ART3	protein_coding	-3.67747	4.99969	-4.31978	0.00140497	0.00410148	-1.72342	HE/TP
ENSBTAG00000010978	PROX1	protein_coding	-2.51498	4.11386	-3.15717	0.00982398	0.0204446	-3.72939	HE/TP
ENSBTAG00000010990	LHX2	protein_coding	-3.82886	2.44768	-4.36353	0.00130994	0.00375286	-1.64971	TE/TP
ENSBTAG00000010990	LHX2	protein_coding	-3.04034	2.44768	-3.46491	0.00579255	0.0131637	-3.19055	HE/TP
ENSBTAG00000011000	HDAC10	protein_coding	2.09999	1.49305	10.3479	8.90781e-07	1.65357e-05	6.06732	TE/TP
ENSBTAG00000011002	CCDC136	protein_coding	-2.34594	4.17705	-10.1749	1.04511e-06	1.84404e-05	5.89867	TE/TP
ENSBTAG00000011002	CCDC136	protein_coding	-2.08322	4.17705	-9.03542	3.17903e-06	4.14116e-05	4.72136	HE/TP
ENSBTAG00000011010	PRND	protein_coding	-4.77137	3.57057	-4.14817	0.00185375	0.00501374	-2.01196	TE/TP
ENSBTAG00000011010	PRND	protein_coding	-4.8758	3.57057	-4.23897	0.0016001	0.00457578	-1.85916	HE/TP
ENSBTAG00000011021	CES1	protein_coding	-3.403	3.03434	-3.79274	0.00333099	0.00817021	-2.62022	TE/TP
ENSBTAG00000011021	CES1	protein_coding	-2.86169	3.03434	-3.18943	0.00929174	0.0195114	-3.67285	HE/TP
ENSBTAG00000011023	TMEM52B	protein_coding	3.11986	3.53729	4.82908	0.000632001	0.0020886	-0.885693	TE/TP
ENSBTAG00000011023	TMEM52B	protein_coding	3.70864	3.53729	5.74042	0.000165879	0.000745215	0.525125	HE/TP
ENSBTAG00000011036	CEACAM20	protein_coding	3.80129	4.6796	4.6625	0.000817437	0.0026421	-1.15644	HE/TP
ENSBTAG00000011057	NA	protein_coding	-3.61135	2.59916	-8.93589	3.52205e-06	4.2504e-05	4.61321	TE/TP
ENSBTAG00000011057	NA	protein_coding	-3.23697	2.59916	-8.00952	9.5637e-06	9.17997e-05	3.55293	HE/TP
ENSBTAG00000011076	KCNN2	protein_coding	2.95837	2.15374	19.1669	2.07878e-09	1.88414e-07	12.3135	TE/TP
ENSBTAG00000011076	KCNN2	protein_coding	3.11634	2.15374	20.1904	1.23043e-09	1.21642e-07	12.8322	HE/TP
ENSBTAG00000011092	KNDC1	protein_coding	-2.96995	4.33631	-5.2234	0.000349184	0.00129625	-0.260899	TE/TP
ENSBTAG00000011092	KNDC1	protein_coding	3.73812	4.33631	6.57443	5.39499e-05	0.00437192	2.15047	HE/TE
ENSBTAG00000011098	TTLL8	protein_coding	-5.56203	3.52897	-8.6085	4.96552e-06	5.44657e-05	4.24901	TE/TP
ENSBTAG00000011098	TTLL8	protein_coding	-3.23214	3.52897	-5.00246	0.000485549	0.0017355	-0.608899	HE/TP
ENSBTAG00000011102	TPCN1	protein_coding	2.05577	5.4286	9.72114	1.60689e-06	2.50882e-05	5.44368	HE/TP
ENSBTAG00000011106	PACRG	protein_coding	-4.72427	4.8421	-4.62197	0.000870765	0.00269896	-1.22218	TE/TP
ENSBTAG00000011115	CH25H	protein_coding	2.27738	5.54418	13.9612	4.89655e-08	2.11337e-06	9.1024	HE/TP
ENSBTAG00000011116	PAQR9	protein_coding	-4.16712	3.22327	-4.13527	0.0018931	0.0050979	-2.03384	TE/TP
ENSBTAG00000011116	PAQR9	protein_coding	-4.38193	3.22327	-4.34843	0.00134195	0.0039497	-1.67548	HE/TP
ENSBTAG00000011124	LHX3	protein_coding	-3.05213	2.19844	-4.39067	0.00125441	0.00363002	-1.60443	TE/TP
ENSBTAG00000011131	NMUR2	protein_coding	3.81723	2.94801	3.20064	0.00911374	0.0187826	-3.65264	TE/TP
ENSBTAG00000011132	CCDC83	protein_coding	-3.00526	2.06996	-7.82173	1.18352e-05	9.94212e-05	3.32712	TE/TP
ENSBTAG00000011132	CCDC83	protein_coding	-2.41247	2.06996	-6.27889	7.94782e-05	0.000421501	1.3047	HE/TP
ENSBTAG00000011133	AP1S3	protein_coding	2.85423	4.78036	10.4011	8.48436e-07	1.61091e-05	6.1187	TE/TP
ENSBTAG00000011133	AP1S3	protein_coding	2.77761	4.78036	10.1219	1.09808e-06	1.9395e-05	5.84606	HE/TP
ENSBTAG00000011144	NA	protein_coding	-5.16438	2.42614	-7.02857	3.03971e-05	0.000202111	2.32533	TE/TP
ENSBTAG00000011144	NA	protein_coding	-3.4161	2.42614	-4.64921	0.000834538	0.00268678	-1.17816	HE/TP
ENSBTAG00000011149	SIGIRR	protein_coding	2.46734	1.78064	11.0899	4.59991e-07	1.04921e-05	6.76358	TE/TP
ENSBTAG00000011149	SIGIRR	protein_coding	2.16725	1.78064	9.74113	1.57618e-06	2.47658e-05	5.46409	HE/TP
ENSBTAG00000011153	MGAT4C	protein_coding	2.69422	5.8712	10.5612	7.33708e-07	1.4675e-05	6.27191	TE/TP
ENSBTAG00000011163	CYTL1	protein_coding	-3.89717	1.48136	-25.9609	9.61124e-11	1.81885e-08	15.2709	TE/TP
ENSBTAG00000011163	CYTL1	protein_coding	-3.92738	1.48136	-26.1621	8.8844e-11	1.66444e-08	15.344	HE/TP
ENSBTAG00000011164	CES5A	protein_coding	4.37556	4.73448	5.05538	0.000448399	0.00158268	-0.52453	TE/TP
ENSBTAG00000011170	JAKMIP1	protein_coding	-2.9363	4.13841	-4.88673	0.00057869	0.020338	-0.29847	HE/TE
ENSBTAG00000011170	JAKMIP1	protein_coding	-3.04613	4.13841	-5.0695	0.000439002	0.00160374	-0.502754	HE/TP
ENSBTAG00000011171	PIEZO2	protein_coding	-2.15252	1.26418	-9.58759	1.82951e-06	2.70002e-05	5.30686	TE/TP
ENSBTAG00000011171	PIEZO2	protein_coding	-2.5664	1.26418	-11.4311	3.4378e-07	8.60499e-06	7.06927	HE/TP
ENSBTAG00000011173	FAM189A2	protein_coding	2.75319	2.19813	14.3249	3.79974e-08	1.65241e-06	9.36483	TE/TP
ENSBTAG00000011173	FAM189A2	protein_coding	2.52255	2.19813	13.1248	8.98166e-08	3.24073e-06	8.47275	HE/TP
ENSBTAG00000011182	PDLIM1	protein_coding	2.18003	6.32498	10.3516	8.87709e-07	1.65357e-05	6.07096	TE/TP
ENSBTAG00000011182	PDLIM1	protein_coding	2.23575	6.32498	10.6162	6.98271e-07	1.40073e-05	6.32371	HE/TP
ENSBTAG00000011205	PPP1R42	protein_coding	-2.46117	3.7289	-13.8224	5.40267e-08	2.20056e-06	9.0008	TE/TP
ENSBTAG00000011207	CNN1	protein_coding	2.13611	7.51926	9.92734	1.31891e-06	2.16834e-05	5.65289	TE/TP
ENSBTAG00000011233	GTSF1L	protein_coding	-4.84276	5.2686	-4.12802	0.00191557	0.00514551	-2.04612	TE/TP
ENSBTAG00000011237	PKHD1	protein_coding	3.32328	2.16751	17.7141	4.58938e-09	3.45125e-07	11.5215	TE/TP
ENSBTAG00000011237	PKHD1	protein_coding	2.45146	2.16751	13.067	9.37868e-08	3.31643e-06	8.42773	HE/TP
ENSBTAG00000011241	HPDL	protein_coding	2.70928	3.96557	3.47732	0.00567137	0.012656	-3.16831	TE/TP
ENSBTAG00000011254	OR2Z1	protein_coding	-3.60917	2.16695	-4.27543	0.00150875	0.00422748	-1.79727	TE/TP
ENSBTAG00000011254	OR2Z1	protein_coding	-3.65819	2.16695	-4.3335	0.00137442	0.00402532	-1.70046	HE/TP
ENSBTAG00000011255	ACTL9	protein_coding	-4.06062	5.1351	-4.56596	0.00095059	0.00289873	-1.31413	TE/TP
ENSBTAG00000011255	ACTL9	protein_coding	-2.8371	5.1351	-3.19018	0.00927981	0.0194935	-3.67155	HE/TP
ENSBTAG00000011271	SNX31	protein_coding	-3.78256	2.40428	-4.59548	0.000907602	0.00279503	-1.26563	TE/TP
ENSBTAG00000011273	LRRC23	protein_coding	-2.55598	4.10049	-14.3671	3.69088e-08	1.61867e-06	9.39485	TE/TP
ENSBTAG00000011273	LRRC23	protein_coding	-2.10216	4.10049	-11.8162	2.49661e-07	6.90113e-06	7.4049	HE/TP
ENSBTAG00000011277	FAM133A	protein_coding	3.00701	3.45234	2.55841	0.0277991	0.0487057	-4.76959	TE/TP
ENSBTAG00000011277	FAM133A	protein_coding	4.18638	3.45234	3.56183	0.00491283	0.0115519	-3.02144	HE/TP
ENSBTAG00000011298	EYA1	protein_coding	-3.78339	4.3331	-3.77006	0.00345971	0.0086435	-2.65997	HE/TP
ENSBTAG00000011300	RHAG	protein_coding	4.76695	2.38177	6.87057	3.7005e-05	0.00337177	2.53842	HE/TE
ENSBTAG00000011300	RHAG	protein_coding	3.61299	2.38177	5.20738	0.00035755	0.00136346	-0.286406	HE/TP
ENSBTAG00000011328	CGREF1	protein_coding	2.84382	1.80642	8.58261	5.10445e-06	5.54948e-05	4.21974	TE/TP
ENSBTAG00000011330	NA	protein_coding	-3.16972	4.84757	-3.50901	0.0053737	0.0123933	-3.11355	HE/TP
ENSBTAG00000011336	OTOGL	protein_coding	3.01895	3.71675	4.91721	0.000552448	0.0198616	-0.250595	HE/TE
ENSBTAG00000011350	CCNQ	protein_coding	2.18307	5.86327	11.387	3.56816e-07	8.71467e-06	7.03054	TE/TP
ENSBTAG00000011350	CCNQ	protein_coding	2.94819	5.86327	15.3779	1.88242e-08	9.88327e-07	10.0873	HE/TP
ENSBTAG00000011366	ST8SIA6	protein_coding	-5.57214	4.38062	-38.3222	1.79061e-12	1.92443e-09	18.6966	TE/TP
ENSBTAG00000011366	ST8SIA6	protein_coding	7.20397	4.38062	49.5451	1.27868e-13	2.20201e-09	17.7057	HE/TE
ENSBTAG00000011367	LIN7A	protein_coding	-3.45375	4.93024	-3.81748	0.00319628	0.00788206	-2.57752	TE/TP
ENSBTAG00000011377	KCNMB2	protein_coding	-5.33942	2.59309	-5.53567	0.000221745	0.000909585	0.218623	TE/TP
ENSBTAG00000011377	KCNMB2	protein_coding	-3.35735	2.59309	-3.48075	0.00563837	0.0128778	-3.16289	HE/TP
ENSBTAG00000011379	KCNH5	protein_coding	-4.76906	2.96281	-4.50733	0.0010425	0.00311682	-1.41082	TE/TP
ENSBTAG00000011379	KCNH5	protein_coding	-3.72777	2.96281	-3.52318	0.0052458	0.0121602	-3.08882	HE/TP
ENSBTAG00000011384	TBX5	protein_coding	-3.79536	1.44742	-14.2833	3.91039e-08	1.68352e-06	9.33519	TE/TP
ENSBTAG00000011384	TBX5	protein_coding	-3.82557	1.44742	-14.3969	3.61604e-08	1.67397e-06	9.41576	HE/TP
ENSBTAG00000011405	CEP72	protein_coding	-2.2792	1.30766	-9.53214	1.93161e-06	2.80002e-05	5.2494	TE/TP
ENSBTAG00000011405	CEP72	protein_coding	-2.4402	1.30766	-10.2055	1.01585e-06	1.82799e-05	5.92825	HE/TP
ENSBTAG00000011424	TPM2	protein_coding	2.15331	7.50391	10.6984	6.48786e-07	1.34125e-05	6.40155	TE/TP
ENSBTAG00000011446	SEMA7A	protein_coding	-2.39716	1.4547	-6.72837	4.42877e-05	0.000266764	1.92572	TE/TP
ENSBTAG00000011448	CCDC175	protein_coding	-2.82048	3.6768	-4.84162	0.000619973	0.00205674	-0.865495	TE/TP
ENSBTAG00000011459	KLHL10	protein_coding	-2.36655	2.22533	-7.38245	1.97786e-05	0.000146372	2.78174	TE/TP
ENSBTAG00000011461	ADORA1	protein_coding	-3.1451	2.72909	-4.51832	0.00102458	0.00307179	-1.39266	TE/TP
ENSBTAG00000011463	MID1IP1	protein_coding	2.0584	1.6874	10.4916	7.81363e-07	1.52907e-05	6.20556	TE/TP
ENSBTAG00000011476	HOXA9	protein_coding	4.39189	5.01074	18.558	2.87644e-09	2.40462e-07	11.99	TE/TP
ENSBTAG00000011476	HOXA9	protein_coding	2.57723	5.01074	10.8901	5.47494e-07	1.18596e-05	6.57995	HE/TP
ENSBTAG00000011489	KAZALD1	protein_coding	2.46589	1.74876	9.16078	2.79771e-06	3.78472e-05	4.85674	HE/TP
ENSBTAG00000011490	TLCD2	protein_coding	4.15822	4.73141	4.45956	0.0011243	0.0314311	-0.982714	HE/TE
ENSBTAG00000011490	TLCD2	protein_coding	4.37602	4.73141	4.69314	0.000779423	0.00254406	-1.10646	HE/TP
ENSBTAG00000011508	H3F3C	protein_coding	-3.34738	4.42164	-8.3185	6.78942e-06	6.72727e-05	3.91708	TE/TP
ENSBTAG00000011508	H3F3C	protein_coding	-2.62581	4.42164	-6.52533	5.74916e-05	0.000329582	1.64826	HE/TP
ENSBTAG00000011515	SELL	protein_coding	2.3928	5.24883	7.71908	1.33186e-05	0.000108856	3.20172	TE/TP
ENSBTAG00000011530	CDH15	protein_coding	-4.12887	3.45622	-6.60879	5.1612e-05	0.000299162	1.76326	TE/TP
ENSBTAG00000011530	CDH15	protein_coding	-2.28882	3.45622	-3.66354	0.00413707	0.0100457	-2.84452	HE/TP
ENSBTAG00000011534	RAMP1	protein_coding	-2.4782	4.52332	-2.76142	0.0195276	0.0366843	-4.42041	HE/TP
ENSBTAG00000011579	CHRM1	protein_coding	3.81729	2.81405	4.2525	0.00156553	0.00435753	-1.83583	TE/TP
ENSBTAG00000011579	CHRM1	protein_coding	2.60712	2.81405	2.90436	0.015228	0.0295783	-4.17174	HE/TP
ENSBTAG00000011587	C26H10orf90	protein_coding	-4.85928	4.52083	-5.51492	0.00022844	0.000929575	0.187181	TE/TP
ENSBTAG00000011587	C26H10orf90	protein_coding	-2.63059	4.52083	-2.98552	0.0132253	0.026269	-4.02996	HE/TP
ENSBTAG00000011616	MPO	protein_coding	-3.80382	2.29293	-4.07438	0.0020909	0.00552769	-2.13725	TE/TP
ENSBTAG00000011616	MPO	protein_coding	-4.10128	2.29293	-4.393	0.00124976	0.00372097	-1.6011	HE/TP
ENSBTAG00000011621	IZUMO1	protein_coding	-3.88831	4.59059	-4.37719	0.00128167	0.00368782	-1.6269	TE/TP
ENSBTAG00000011621	IZUMO1	protein_coding	-2.98648	4.59059	-3.36198	0.00690632	0.0151759	-3.37056	HE/TP
ENSBTAG00000011631	NA	protein_coding	6.28707	2.36423	24.8106	1.52442e-10	2.5992e-08	14.8412	TE/TP
ENSBTAG00000011631	NA	protein_coding	-5.9169	2.36423	-23.3499	2.82411e-10	4.86341e-07	13.4675	HE/TE
ENSBTAG00000011634	ACPP	protein_coding	4.50952	4.08141	14.3923	3.62769e-08	1.61251e-06	9.41267	TE/TP
ENSBTAG00000011634	ACPP	protein_coding	5.21422	4.08141	16.6413	8.57471e-09	5.53053e-07	10.8896	HE/TP
ENSBTAG00000011638	NA	protein_coding	4.58898	2.75085	4.56731	0.000948582	0.0283791	-0.807818	HE/TE
ENSBTAG00000011638	NA	protein_coding	5.01512	2.75085	4.99144	0.000493694	0.00175987	-0.626414	HE/TP
ENSBTAG00000011654	NA	protein_coding	-2.49115	4.40815	-3.00525	0.0127801	0.0255557	-3.99546	HE/TP
ENSBTAG00000011664	ZIM2	protein_coding	-6.44756	2.99069	-6.71998	4.47631e-05	0.000268969	1.91438	TE/TP
ENSBTAG00000011664	ZIM2	protein_coding	-4.50017	2.99069	-4.69031	0.000782857	0.00255333	-1.11108	HE/TP
ENSBTAG00000011666	THRSP	protein_coding	4.73761	5.30192	19.3376	1.90119e-09	1.74151e-07	12.4022	TE/TP
ENSBTAG00000011666	THRSP	protein_coding	3.41264	5.30192	13.9295	5.00737e-08	2.14507e-06	9.07923	HE/TP
ENSBTAG00000011668	KCTD14	protein_coding	4.269	5.66124	5.17727	0.000373854	0.00136778	-0.332898	TE/TP
ENSBTAG00000011668	KCTD14	protein_coding	3.23632	5.66124	3.92488	0.00267404	0.00696562	-2.39329	HE/TP
ENSBTAG00000011700	PLLP	protein_coding	2.99581	4.38678	12.0662	2.03841e-07	5.74525e-06	7.61763	TE/TP
ENSBTAG00000011700	PLLP	protein_coding	2.69905	4.38678	10.8709	5.56821e-07	1.19814e-05	6.56217	HE/TP
ENSBTAG00000011706	TNR	protein_coding	-3.3474	3.09774	-6.18903	8.96164e-05	0.000463031	1.17739	HE/TP
ENSBTAG00000011719	HCRTR2	protein_coding	-3.99071	2.49222	-3.63749	0.00432278	0.0101309	-2.88921	TE/TP
ENSBTAG00000011719	HCRTR2	protein_coding	-4.16599	2.49222	-3.79725	0.003306	0.00832713	-2.61299	HE/TP
ENSBTAG00000011730	TCAP	protein_coding	2.61568	4.35203	16.2083	1.11548e-08	6.63409e-07	10.6222	TE/TP
ENSBTAG00000011733	GIPC2	protein_coding	3.64441	4.07408	21.3879	6.87373e-10	8.04645e-08	13.4018	TE/TP
ENSBTAG00000011733	GIPC2	protein_coding	3.64117	4.07408	21.3688	6.93601e-10	7.96301e-08	13.3931	HE/TP
ENSBTAG00000011743	TLL2	protein_coding	-2.87656	3.91813	-3.83773	0.00309025	0.00785413	-2.54317	HE/TP
ENSBTAG00000011750	NA	protein_coding	-4.8663	1.97896	-10.2512	9.73731e-07	1.75772e-05	5.97335	TE/TP
ENSBTAG00000011750	NA	protein_coding	-4.25351	1.97896	-8.96031	3.43433e-06	4.36912e-05	4.6395	HE/TP
ENSBTAG00000011759	C1QL1	protein_coding	-2.77104	3.17742	-2.7027	0.0216291	0.039357	-4.5215	TE/TP
ENSBTAG00000011779	MAL2	protein_coding	3.54136	2.48437	30.2664	2.00812e-11	7.20456e-09	16.6835	TE/TP
ENSBTAG00000011779	MAL2	protein_coding	3.41826	2.48437	29.2144	2.88258e-11	7.75638e-09	16.3648	HE/TP
ENSBTAG00000011780	SLITRK4	protein_coding	2.1958	3.48568	10.4699	7.9688e-07	0.000209892	6.42114	HE/TE
ENSBTAG00000011780	SLITRK4	protein_coding	3.30604	3.48568	15.7637	1.47145e-08	8.39068e-07	10.3394	HE/TP
ENSBTAG00000011782	CHGB	protein_coding	-2.54469	3.88694	-3.5197	0.00527696	0.0119289	-3.09434	TE/TP
ENSBTAG00000011813	TYR	protein_coding	-4.98459	4.08614	-7.01316	3.09818e-05	0.000204813	2.3051	TE/TP
ENSBTAG00000011813	TYR	protein_coding	-2.85155	4.08614	-4.01204	0.00231599	0.00621241	-2.24408	HE/TP
ENSBTAG00000011817	GABRA2	protein_coding	-3.37424	3.56737	-16.1895	1.12843e-08	6.63409e-07	10.6105	TE/TP
ENSBTAG00000011817	GABRA2	protein_coding	6.96212	3.56737	33.4042	7.31948e-12	3.15122e-08	15.8605	HE/TE
ENSBTAG00000011817	GABRA2	protein_coding	3.58788	3.56737	17.2146	6.11168e-09	4.36719e-07	11.2326	HE/TP
ENSBTAG00000011818	COL26A1	protein_coding	-2.54463	4.39614	-3.23399	0.00860462	0.0178573	-3.59419	TE/TP
ENSBTAG00000011862	PCDH20	protein_coding	5.33373	3.48409	15.3201	1.95414e-08	1.01976e-06	10.0492	TE/TP
ENSBTAG00000011862	PCDH20	protein_coding	4.68307	3.48409	13.4512	7.0598e-08	2.71962e-06	8.72303	HE/TP
ENSBTAG00000011866	PCBD1	protein_coding	2.68018	5.61488	10.9449	5.21834e-07	1.15384e-05	6.63086	TE/TP
ENSBTAG00000011866	PCBD1	protein_coding	2.73985	5.61488	11.1886	4.22508e-07	9.77957e-06	6.8526	HE/TP
ENSBTAG00000011871	BTLA	protein_coding	-2.66421	4.03509	-3.4791	0.00565419	0.012621	-3.1652	TE/TP
ENSBTAG00000011871	BTLA	protein_coding	3.75951	4.03509	4.90941	0.00055904	0.0199322	-0.262832	HE/TE
ENSBTAG00000011881	TDRD10	protein_coding	-2.72219	4.44031	-3.64012	0.00430364	0.0103655	-2.8852	HE/TP
ENSBTAG00000011917	GPAM	protein_coding	2.05816	5.07945	8.80239	4.04666e-06	4.88745e-05	4.46557	HE/TP
ENSBTAG00000011929	USP50	protein_coding	-2.41026	1.26979	-10.9177	5.34432e-07	1.17541e-05	6.60575	TE/TP
ENSBTAG00000011929	USP50	protein_coding	-2.19539	1.26979	-9.94438	1.29776e-06	2.16138e-05	5.66956	HE/TP
ENSBTAG00000011932	PRG4	protein_coding	2.21005	4.6056	9.34761	2.31856e-06	3.17257e-05	5.05613	TE/TP
ENSBTAG00000011934	PCK2	protein_coding	2.46015	2.07708	8.40444	6.18292e-06	6.304e-05	4.01638	TE/TP
ENSBTAG00000011935	RASSF6	protein_coding	2.55112	4.52595	3.21367	0.00891132	0.0184139	-3.62981	TE/TP
ENSBTAG00000011935	RASSF6	protein_coding	2.46633	4.52595	3.10687	0.0107167	0.0220124	-3.81755	HE/TP
ENSBTAG00000011940	ZNF831	protein_coding	-2.16136	3.69914	-3.19644	0.00918016	0.0189059	-3.66001	TE/TP
ENSBTAG00000011956	CNNM1	protein_coding	-3.22129	3.22504	-3.65433	0.00420177	0.00989048	-2.85996	TE/TP
ENSBTAG00000011956	CNNM1	protein_coding	-5.26441	3.22504	-5.97211	0.000120282	0.000581845	0.865479	HE/TP
ENSBTAG00000011962	PLA2G3	protein_coding	3.57239	3.28202	3.60789	0.00454441	0.0105627	-2.9407	TE/TP
ENSBTAG00000011976	CYP4B1	protein_coding	-3.23104	3.65846	-4.28587	0.00148361	0.00428821	-1.78028	HE/TP
ENSBTAG00000011990	ALOX15	protein_coding	2.75828	1.70116	8.97421	3.38545e-06	4.12312e-05	4.65514	TE/TP
ENSBTAG00000011995	NA	protein_coding	-2.91784	4.1642	-2.60579	0.0256013	0.0453766	-4.68842	TE/TP
ENSBTAG00000012014	NA	protein_coding	-2.7856	1.67998	-4.36255	0.00131198	0.0037567	-1.65134	TE/TP
ENSBTAG00000012014	NA	protein_coding	-3.66953	1.67998	-5.74688	0.000164383	0.000741642	0.534712	HE/TP
ENSBTAG00000012023	GPX6	protein_coding	2.50787	4.17884	3.12088	0.01046	0.0215632	-3.793	HE/TP
ENSBTAG00000012025	LMX1A	protein_coding	-2.88607	2.5126	-3.11	0.0106588	0.0214234	-3.8115	TE/TP
ENSBTAG00000012025	LMX1A	protein_coding	-3.73209	2.5126	-4.02165	0.00227969	0.00613702	-2.22767	HE/TP
ENSBTAG00000012029	KLRB1	protein_coding	4.35154	3.32114	4.15162	0.00184337	0.0049921	-2.00612	TE/TP
ENSBTAG00000012029	KLRB1	protein_coding	2.99477	3.32114	2.85718	0.0165299	0.0317647	-4.25397	HE/TP
ENSBTAG00000012034	KRT4	protein_coding	-4.40803	2.62688	-4.70026	0.00077087	0.00244587	-1.09434	TE/TP
ENSBTAG00000012034	KRT4	protein_coding	-3.5922	2.62688	-3.83035	0.00312845	0.0079263	-2.55588	HE/TP
ENSBTAG00000012035	EXOC3L1	protein_coding	-2.08181	1.02567	-12.7052	1.23388e-07	4.08628e-06	8.14189	HE/TP
ENSBTAG00000012054	ALDH3B2	protein_coding	3.97984	5.12688	4.84802	0.000613926	0.0020414	-0.855191	TE/TP
ENSBTAG00000012054	ALDH3B2	protein_coding	2.65123	5.12688	3.22959	0.00867018	0.0184014	-3.60247	HE/TP
ENSBTAG00000012061	POU3F1	protein_coding	-2.39863	1.33499	-3.11245	0.0106136	0.0213525	-3.80719	TE/TP
ENSBTAG00000012061	POU3F1	protein_coding	-2.42883	1.33499	-3.15164	0.00991826	0.0206009	-3.73908	HE/TP
ENSBTAG00000012065	DNAJC3	protein_coding	2.10488	10.2763	13.1266	8.9697e-08	3.24073e-06	8.47413	HE/TP
ENSBTAG00000012074	MYB	protein_coding	-2.15033	4.16234	-2.5875	0.0264285	0.046609	-4.71979	TE/TP
ENSBTAG00000012083	IRX3	protein_coding	3.0704	4.31263	8.18134	7.89517e-06	7.44288e-05	3.75693	TE/TP
ENSBTAG00000012083	IRX3	protein_coding	2.0929	4.31263	5.5767	0.000209115	0.000887643	0.280097	HE/TP
ENSBTAG00000012084	NA	protein_coding	-4.83388	1.79359	-14.6734	2.99632e-08	1.40983e-06	9.60983	TE/TP
ENSBTAG00000012084	NA	protein_coding	-4.86408	1.79359	-14.765	2.81724e-08	1.36664e-06	9.67308	HE/TP
ENSBTAG00000012097	RSPH6A	protein_coding	-2.49993	2.13199	-6.88205	3.64758e-05	0.000231704	2.13175	TE/TP
ENSBTAG00000012116	HNF4A	protein_coding	-4.53519	3.79366	-4.82405	0.000636887	0.00209951	-0.893789	TE/TP
ENSBTAG00000012116	HNF4A	protein_coding	4.10112	3.79366	4.36233	0.00131245	0.0346971	-1.14181	HE/TE
ENSBTAG00000012139	SIX1	protein_coding	-3.55158	2.9125	-3.22831	0.00868932	0.018433	-3.60471	HE/TP
ENSBTAG00000012140	ADGRG7	protein_coding	-2.53966	3.61308	-4.30738	0.0014332	0.00404278	-1.74365	TE/TP
ENSBTAG00000012140	ADGRG7	protein_coding	4.1446	3.61308	7.02943	3.03649e-05	0.00304025	2.74164	HE/TE
ENSBTAG00000012150	NA	protein_coding	-2.93795	3.67643	-4.24773	0.00157763	0.038979	-1.33083	HE/TE
ENSBTAG00000012150	NA	protein_coding	-3.28826	3.67643	-4.7542	0.000709138	0.00235345	-1.00724	HE/TP
ENSBTAG00000012158	C16H1orf158	protein_coding	-4.31731	3.54782	-3.73732	0.0036547	0.00883211	-2.71606	TE/TP
ENSBTAG00000012158	C16H1orf158	protein_coding	-4.87066	3.54782	-4.21633	0.00165973	0.00472199	-1.89731	HE/TP
ENSBTAG00000012180	BMF	protein_coding	2.56025	2.00533	14.1007	4.43947e-08	1.97042e-06	9.20379	HE/TP
ENSBTAG00000012182	DIRAS3	protein_coding	4.32761	5.03802	6.44586	6.37651e-05	0.000349092	1.53887	TE/TP
ENSBTAG00000012182	DIRAS3	protein_coding	4.45223	5.03802	6.63147	5.01283e-05	0.000298396	1.79372	HE/TP
ENSBTAG00000012184	PTTG1	protein_coding	-3.03653	2.43701	-11.6653	2.82684e-07	7.37591e-06	7.27499	TE/TP
ENSBTAG00000012184	PTTG1	protein_coding	-2.41464	2.43701	-9.27626	2.49012e-06	3.47225e-05	4.98011	HE/TP
ENSBTAG00000012185	CLEC4E	protein_coding	-3.49087	4.28769	-3.20597	0.00903048	0.0186333	-3.64331	TE/TP
ENSBTAG00000012186	DKKL1	protein_coding	-3.56632	4.98334	-8.52583	5.42418e-06	5.77674e-05	4.15529	TE/TP
ENSBTAG00000012186	DKKL1	protein_coding	-2.05671	4.98334	-4.91687	0.000552732	0.00192723	-0.745298	HE/TP
ENSBTAG00000012211	HOXA5	protein_coding	3.72151	5.66303	18.4915	2.98202e-09	2.47139e-07	11.954	TE/TP
ENSBTAG00000012211	HOXA5	protein_coding	3.61875	5.66303	17.981	3.95019e-09	3.10622e-07	11.6722	HE/TP
ENSBTAG00000012222	FA2H	protein_coding	-2.7646	2.82278	-2.5539	0.0280175	0.0490484	-4.77729	TE/TP
ENSBTAG00000012229	NA	protein_coding	5.57664	3.09934	15.1447	2.19066e-08	1.45097e-05	9.84346	HE/TE
ENSBTAG00000012229	NA	protein_coding	6.45416	3.09934	17.5278	5.10223e-09	3.8037e-07	11.4148	HE/TP
ENSBTAG00000012246	ANO2	protein_coding	-3.66242	2.97519	-4.34205	0.00135572	0.0038628	-1.6856	TE/TP
ENSBTAG00000012246	ANO2	protein_coding	-2.74844	2.97519	-3.25846	0.00824964	0.0176591	-3.55187	HE/TP
ENSBTAG00000012249	PRR15L	protein_coding	3.29861	2.7285	14.1857	4.18414e-08	1.77184e-06	9.26528	TE/TP
ENSBTAG00000012249	PRR15L	protein_coding	3.04379	2.7285	13.0898	9.21986e-08	3.28048e-06	8.44551	HE/TP
ENSBTAG00000012280	PGLYRP2	protein_coding	5.69142	4.34216	10.1288	1.09099e-06	1.89395e-05	5.85331	TE/TP
ENSBTAG00000012280	PGLYRP2	protein_coding	3.85444	4.34216	6.85961	3.75176e-05	0.000240988	2.10135	HE/TP
ENSBTAG00000012281	AWAT2	protein_coding	3.75029	4.30201	4.58842	0.000917694	0.00290134	-1.27776	HE/TP
ENSBTAG00000012285	ESRRB	protein_coding	-4.43114	2.80869	-4.26297	0.00153932	0.00429429	-1.81821	TE/TP
ENSBTAG00000012285	ESRRB	protein_coding	-3.92152	2.80869	-3.77269	0.00344451	0.00861428	-2.65542	HE/TP
ENSBTAG00000012302	RTN4RL1	protein_coding	2.89345	4.73711	14.7875	2.77515e-08	1.34244e-06	9.6888	TE/TP
ENSBTAG00000012302	RTN4RL1	protein_coding	2.55927	4.73711	13.0796	9.29029e-08	3.29872e-06	8.43759	HE/TP
ENSBTAG00000012311	CACNG5	protein_coding	-3.89461	3.59123	-3.62692	0.00440063	0.0102757	-2.9076	TE/TP
ENSBTAG00000012317	PNP	protein_coding	2.30725	9.34964	11.3118	3.80296e-07	9.14675e-06	6.96359	TE/TP
ENSBTAG00000012317	PNP	protein_coding	2.25482	9.34964	11.0548	4.7421e-07	1.06333e-05	6.73119	HE/TP
ENSBTAG00000012320	CETN1	protein_coding	-3.35237	2.84483	-8.90718	3.62829e-06	4.33669e-05	4.58171	TE/TP
ENSBTAG00000012320	CETN1	protein_coding	-2.91759	2.84483	-7.75197	1.28225e-05	0.000113123	3.24156	HE/TP
ENSBTAG00000012325	NA	protein_coding	4.56377	2.72845	5.52017	0.000226726	0.000924756	0.195141	TE/TP
ENSBTAG00000012325	NA	protein_coding	-5.80765	2.72845	-7.02472	3.0542e-05	0.00304025	2.73567	HE/TE
ENSBTAG00000012328	GHRL	protein_coding	-3.59952	4.01441	-3.98834	0.00240807	0.0064022	-2.28458	HE/TP
ENSBTAG00000012334	ALS2CR12	protein_coding	-3.66151	3.83939	-4.5023	0.0010508	0.00313773	-1.41912	TE/TP
ENSBTAG00000012363	NA	protein_coding	-4.08507	1.54399	-18.157	3.58223e-09	2.90989e-07	11.7704	TE/TP
ENSBTAG00000012363	NA	protein_coding	-4.11527	1.54399	-18.2912	3.32681e-09	2.7412e-07	11.8445	HE/TP
ENSBTAG00000012368	IL21	protein_coding	-5.12474	3.0996	-4.73856	0.000726484	0.00232889	-1.03208	TE/TP
ENSBTAG00000012368	IL21	protein_coding	-3.98732	3.0996	-3.68685	0.00397792	0.00972098	-2.80407	HE/TP
ENSBTAG00000012409	POSTN	protein_coding	2.59111	4.27931	8.39242	6.2641e-06	6.36619e-05	4.00254	TE/TP
ENSBTAG00000012409	POSTN	protein_coding	2.17925	4.27931	7.05843	2.92976e-05	0.000203359	2.36396	HE/TP
ENSBTAG00000012411	HAPLN1	protein_coding	-3.52108	3.33434	-3.87411	0.0029088	0.00729467	-2.47995	TE/TP
ENSBTAG00000012411	HAPLN1	protein_coding	-4.29493	3.33434	-4.72556	0.000741236	0.00244023	-1.05373	HE/TP
ENSBTAG00000012443	DIAPH3	protein_coding	-2.56894	4.51138	-3.06713	0.01148	0.0228208	-3.88658	TE/TP
ENSBTAG00000012460	ELF5	protein_coding	2.49835	4.23276	5.42625	0.00025958	0.0121636	0.529223	HE/TE
ENSBTAG00000012460	ELF5	protein_coding	2.38242	4.23276	5.17444	0.000375423	0.00141439	-0.33785	HE/TP
ENSBTAG00000012461	PRSS16	protein_coding	2.44919	1.91067	5.01716	0.000474912	0.0180142	-0.0945386	HE/TE
ENSBTAG00000012461	PRSS16	protein_coding	2.21676	1.91067	4.54103	0.000988582	0.00308245	-1.35574	HE/TP
ENSBTAG00000012462	MAP1LC3C	protein_coding	-3.87743	1.95596	-5.86625	0.000139183	0.000634919	0.711406	TE/TP
ENSBTAG00000012462	MAP1LC3C	protein_coding	-2.34476	1.95596	-3.54745	0.00503413	0.0117773	-3.04651	HE/TP
ENSBTAG00000012475	ALOX12B	protein_coding	-2.61726	1.78659	-3.46725	0.00576947	0.0128361	-3.1859	TE/TP
ENSBTAG00000012475	ALOX12B	protein_coding	-2.6695	1.78659	-3.53645	0.00512891	0.0119439	-3.06568	HE/TP
ENSBTAG00000012482	CDCP1	protein_coding	3.37546	2.80301	12.1664	1.88123e-07	5.50965e-06	7.7016	TE/TP
ENSBTAG00000012482	CDCP1	protein_coding	2.96331	2.80301	10.6809	6.58997e-07	1.34872e-05	6.38471	HE/TP
ENSBTAG00000012489	TMEM266	protein_coding	-3.5398	3.77238	-4.64983	0.000833732	0.00268519	-1.17714	HE/TP
ENSBTAG00000012498	PAX5	protein_coding	-3.08011	3.36413	-2.7269	0.0207369	0.03864	-4.48021	HE/TP
ENSBTAG00000012525	ABO	protein_coding	2.59834	2.33196	5.16964	0.00037811	0.0156149	0.140777	HE/TE
ENSBTAG00000012525	ABO	protein_coding	2.6794	2.33196	5.33092	0.000298179	0.00117882	-0.0947902	HE/TP
ENSBTAG00000012533	NA	protein_coding	-3.98263	1.8373	-4.64229	0.000843589	0.00263083	-1.18893	TE/TP
ENSBTAG00000012533	NA	protein_coding	-2.91116	1.8373	-3.39334	0.00654533	0.0145217	-3.31567	HE/TP
ENSBTAG00000012537	CASP6	protein_coding	2.15168	4.25441	12.8092	1.13953e-07	3.81786e-06	8.22484	HE/TP
ENSBTAG00000012554	ANKAR	protein_coding	-2.58364	1.62522	-9.20023	2.68823e-06	3.52046e-05	4.89947	TE/TP
ENSBTAG00000012559	SLC6A18	protein_coding	-3.36638	1.77313	-6.08629	0.000102939	0.000504472	1.03098	TE/TP
ENSBTAG00000012559	SLC6A18	protein_coding	-4.09964	1.77313	-7.412	1.9094e-05	0.000150008	2.81867	HE/TP
ENSBTAG00000012560	SFTPC	protein_coding	2.80204	2.47146	2.84829	0.0167877	0.0315717	-4.26889	TE/TP
ENSBTAG00000012590	ACP7	protein_coding	-3.82072	2.13707	-5.07186	0.000437456	0.00155041	-0.4985	TE/TP
ENSBTAG00000012590	ACP7	protein_coding	-3.99186	2.13707	-5.29903	0.00031242	0.00122249	-0.144041	HE/TP
ENSBTAG00000012601	TEKT4	protein_coding	-4.88445	4.17013	-4.1617	0.00181344	0.00492186	-1.98906	TE/TP
ENSBTAG00000012601	TEKT4	protein_coding	-4.42042	4.17013	-3.76634	0.0034813	0.00869241	-2.6664	HE/TP
ENSBTAG00000012605	GPR157	protein_coding	-4.97508	2.81007	-5.87651	0.000137219	0.000646916	0.725936	HE/TP
ENSBTAG00000012606	ZNF541	protein_coding	-5.88166	3.84707	-9.30541	2.41842e-06	3.26904e-05	5.01148	TE/TP
ENSBTAG00000012606	ZNF541	protein_coding	2.7742	3.84707	4.38907	0.00125761	0.0338395	-1.09794	HE/TE
ENSBTAG00000012606	ZNF541	protein_coding	-3.10747	3.84707	-4.91634	0.000553179	0.00192762	-0.746149	HE/TP
ENSBTAG00000012652	TINAG	protein_coding	-2.13749	1.95754	-2.94213	0.0142604	0.0274788	-4.10523	TE/TP
ENSBTAG00000012652	TINAG	protein_coding	-3.76181	1.95754	-5.1779	0.000373502	0.001409	-0.33244	HE/TP
ENSBTAG00000012673	CDK18	protein_coding	2.18785	3.71969	3.19353	0.00922631	0.0189828	-3.66511	TE/TP
ENSBTAG00000012673	CDK18	protein_coding	2.23483	3.71969	3.2621	0.00819813	0.0175641	-3.54549	HE/TP
ENSBTAG00000012681	CORO2B	protein_coding	2.33372	2.86193	7.35454	2.04497e-05	0.000150305	2.7463	TE/TP
ENSBTAG00000012682	UNC13A	protein_coding	-2.33225	3.745	-3.09023	0.0110298	0.0225721	-3.84669	HE/TP
ENSBTAG00000012706	RTP1	protein_coding	-4.81647	2.39334	-5.86565	0.000139297	0.000635053	0.710539	TE/TP
ENSBTAG00000012706	RTP1	protein_coding	-3.03004	2.39334	-3.69008	0.00395635	0.00967239	-2.79847	HE/TP
ENSBTAG00000012708	SERPINI1	protein_coding	-2.88966	3.99669	-2.60664	0.0255635	0.0462717	-4.68753	HE/TP
ENSBTAG00000012718	XK	protein_coding	2.20203	4.23625	11.4174	3.47752e-07	8.64932e-06	7.05721	HE/TP
ENSBTAG00000012728	PSMB11	protein_coding	-3.84243	2.02496	-5.25253	0.000334508	0.00125121	-0.215599	TE/TP
ENSBTAG00000012728	PSMB11	protein_coding	-4.7154	2.02496	-6.44587	6.37646e-05	0.000355139	1.53837	HE/TP
ENSBTAG00000012748	MAGEA10	protein_coding	-5.41942	3.02523	-8.34005	6.63152e-06	6.62249e-05	3.94205	TE/TP
ENSBTAG00000012748	MAGEA10	protein_coding	-7.0043	3.02523	-10.7791	6.03874e-07	1.27023e-05	6.47674	HE/TP
ENSBTAG00000012750	UPK2	protein_coding	2.95936	4.54336	2.70326	0.0216077	0.0393347	-4.52051	TE/TP
ENSBTAG00000012750	UPK2	protein_coding	-4.6632	4.54336	-4.25966	0.00154757	0.0384571	-1.31109	HE/TE
ENSBTAG00000012759	FBXO41	protein_coding	-3.33387	2.09852	-3.86356	0.00296025	0.0074032	-2.49811	TE/TP
ENSBTAG00000012759	FBXO41	protein_coding	-3.42461	2.09852	-3.96872	0.00248722	0.00656547	-2.31815	HE/TP
ENSBTAG00000012772	GFI1B	protein_coding	-4.61559	2.1471	-7.1039	2.77054e-05	0.00018889	2.42379	TE/TP
ENSBTAG00000012772	GFI1B	protein_coding	-3.15564	2.1471	-4.85687	0.000605678	0.00207199	-0.841509	HE/TP
ENSBTAG00000012775	NA	protein_coding	-4.28623	6.44156	-3.86122	0.00297178	0.00742235	-2.50214	TE/TP
ENSBTAG00000012785	TEPP	protein_coding	-2.53032	2.59595	-5.45658	0.000248445	0.000990618	0.0984619	TE/TP
ENSBTAG00000012798	KCNH8	protein_coding	-2.33957	3.50711	-3.68049	0.00402072	0.00980887	-2.81511	HE/TP
ENSBTAG00000012805	TSPAN13	protein_coding	2.00249	5.29791	8.41301	6.12577e-06	6.28054e-05	4.02624	TE/TP
ENSBTAG00000012805	TSPAN13	protein_coding	2.04352	5.29791	8.58539	5.08938e-06	5.84684e-05	4.22242	HE/TP
ENSBTAG00000012809	PHF24	protein_coding	-2.77142	1.42032	-12.9494	1.02452e-07	3.56429e-06	8.33601	TE/TP
ENSBTAG00000012809	PHF24	protein_coding	-2.4371	1.42032	-11.3873	3.56705e-07	8.78925e-06	7.03051	HE/TP
ENSBTAG00000012822	NA	protein_coding	-5.0838	5.49906	-4.12199	0.00193448	0.0051842	-2.05635	TE/TP
ENSBTAG00000012826	SLC25A31	protein_coding	-4.50169	3.7172	-4.5244	0.00101482	0.00304954	-1.38263	TE/TP
ENSBTAG00000012826	SLC25A31	protein_coding	-3.9001	3.7172	-3.91978	0.00269672	0.00701089	-2.40204	HE/TP
ENSBTAG00000012834	ARSI	protein_coding	-3.45191	3.37327	-4.5824	0.000926397	0.00284173	-1.28711	TE/TP
ENSBTAG00000012834	ARSI	protein_coding	3.50706	3.37327	4.65561	0.000826261	0.0257306	-0.665631	HE/TE
ENSBTAG00000012838	RDH12	protein_coding	-3.35722	3.27787	-4.98929	0.000495293	0.0185199	-0.137906	HE/TE
ENSBTAG00000012846	KIAA1549L	protein_coding	-2.72496	2.31786	-2.77451	0.0190876	0.035235	-4.39713	TE/TP
ENSBTAG00000012846	KIAA1549L	protein_coding	-3.40907	2.31786	-3.47106	0.00573215	0.0130522	-3.1798	HE/TP
ENSBTAG00000012870	BMP5	protein_coding	-2.61178	2.05258	-2.82204	0.0175722	0.0327961	-4.31456	TE/TP
ENSBTAG00000012887	FCER1A	protein_coding	2.00029	3.85235	3.01514	0.0125626	0.0246768	-3.97759	TE/TP
ENSBTAG00000012887	FCER1A	protein_coding	2.22975	3.85235	3.36103	0.00691757	0.0151871	-3.37222	HE/TP
ENSBTAG00000012888	C2H2orf80	protein_coding	6.29294	4.34713	13.0659	9.38615e-08	3.35087e-06	8.42719	TE/TP
ENSBTAG00000012888	C2H2orf80	protein_coding	6.31299	4.34713	13.1075	9.09835e-08	3.25744e-06	8.45931	HE/TP
ENSBTAG00000012889	NETO1	protein_coding	-4.38716	2.63793	-5.20129	0.000360783	0.00133042	-0.295366	TE/TP
ENSBTAG00000012889	NETO1	protein_coding	-3.64154	2.63793	-4.31731	0.00141056	0.00411463	-1.72757	HE/TP
ENSBTAG00000012896	METTL7B	protein_coding	6.19892	6.04168	7.51738	1.68538e-05	0.00012934	2.9517	TE/TP
ENSBTAG00000012896	METTL7B	protein_coding	6.17087	6.04168	7.48337	1.7544e-05	0.000141577	2.90859	HE/TP
ENSBTAG00000012897	ITGA7	protein_coding	2.79078	1.98485	11.3872	3.56756e-07	8.78925e-06	7.03036	HE/TP
ENSBTAG00000012918	CRISP3	protein_coding	3.76185	4.98389	11.7918	2.54712e-07	6.82177e-06	7.38425	TE/TP
ENSBTAG00000012918	CRISP3	protein_coding	2.39282	4.98389	7.50045	1.71935e-05	0.000139402	2.93002	HE/TP
ENSBTAG00000012925	NCAPH	protein_coding	-2.23639	1.22039	-9.55297	1.89254e-06	2.75732e-05	5.27102	TE/TP
ENSBTAG00000012937	ACAD8	protein_coding	2.01407	6.16919	10.2482	9.76453e-07	1.77754e-05	5.97001	HE/TP
ENSBTAG00000012940	TMEM25	protein_coding	2.56795	1.5909	15.2884	1.99476e-08	1.03469e-06	10.0281	TE/TP
ENSBTAG00000012963	VILL	protein_coding	-2.29817	1.4374	-7.82524	1.17878e-05	9.91686e-05	3.33138	TE/TP
ENSBTAG00000012963	VILL	protein_coding	-2.65266	1.4374	-9.03228	3.18931e-06	4.14827e-05	4.71795	HE/TP
ENSBTAG00000012976	WLS	protein_coding	2.0444	5.7959	9.96796	1.2691e-06	2.13013e-05	5.69316	HE/TP
ENSBTAG00000012991	PRUNE2	protein_coding	2.93975	2.0867	15.6295	1.60206e-08	8.64863e-07	10.2526	TE/TP
ENSBTAG00000012991	PRUNE2	protein_coding	2.18078	2.0867	11.5943	2.9985e-07	7.87153e-06	7.21279	HE/TP
ENSBTAG00000013002	GABRQ	protein_coding	-2.76957	2.22526	-2.69287	0.022002	0.0399299	-4.53847	TE/TP
ENSBTAG00000013026	SNTN	protein_coding	-3.93667	3.08175	-2.74242	0.0201841	0.0377324	-4.45334	HE/TP
ENSBTAG00000013027	CCK	protein_coding	-3.14469	1.85843	-4.41548	0.00120582	0.00351003	-1.56312	TE/TP
ENSBTAG00000013027	CCK	protein_coding	-4.11675	1.85843	-5.78036	0.000156857	0.000715367	0.584321	HE/TP
ENSBTAG00000013051	PRM3	protein_coding	-3.55252	6.08465	-3.07306	0.0113626	0.0226293	-3.8762	TE/TP
ENSBTAG00000013056	SUN5	protein_coding	-5.6082	3.61484	-4.74614	0.000718017	0.00230647	-1.01976	TE/TP
ENSBTAG00000013056	SUN5	protein_coding	-3.8559	3.61484	-3.2632	0.00818271	0.0175399	-3.54357	HE/TP
ENSBTAG00000013079	CTCFL	protein_coding	-2.15685	3.80424	-2.60274	0.0257373	0.0455563	-4.69365	TE/TP
ENSBTAG00000013079	CTCFL	protein_coding	-2.51455	3.80424	-3.0344	0.01215	0.0244806	-3.94445	HE/TP
ENSBTAG00000013095	FOXN1	protein_coding	-4.24193	1.92086	-5.09113	0.000425016	0.00151591	-0.468104	TE/TP
ENSBTAG00000013095	FOXN1	protein_coding	-3.2984	1.92086	-3.95872	0.0025286	0.00665725	-2.33527	HE/TP
ENSBTAG00000013100	SPAG5	protein_coding	-2.71136	2.13498	-7.8875	1.09793e-05	9.3927e-05	3.40683	TE/TP
ENSBTAG00000013100	SPAG5	protein_coding	-2.02474	2.13498	-5.89009	0.000134663	0.000637097	0.745846	HE/TP
ENSBTAG00000013106	C18H19orf81	protein_coding	-5.52312	3.35574	-4.69358	0.000778896	0.00246615	-1.10521	TE/TP
ENSBTAG00000013106	C18H19orf81	protein_coding	-4.34497	3.35574	-3.69238	0.00394108	0.00964601	-2.79448	HE/TP
ENSBTAG00000013116	PLCB4	protein_coding	2.17527	3.51593	17.2609	5.94957e-09	4.21636e-07	11.2598	TE/TP
ENSBTAG00000013116	PLCB4	protein_coding	2.31333	3.51593	18.3565	3.20984e-09	2.65753e-07	11.8803	HE/TP
ENSBTAG00000013147	NEFH	protein_coding	-2.83443	3.47491	-4.77099	0.000691012	0.0231066	-0.481407	HE/TE
ENSBTAG00000013148	CLDN1	protein_coding	3.24676	5.60945	19.0303	2.23392e-09	1.99328e-07	12.242	TE/TP
ENSBTAG00000013148	CLDN1	protein_coding	3.8312	5.60945	22.4559	4.19624e-10	5.43334e-08	13.8794	HE/TP
ENSBTAG00000013149	NAA11	protein_coding	-5.42221	2.61498	-7.74708	1.2895e-05	0.000106163	3.23605	TE/TP
ENSBTAG00000013149	NAA11	protein_coding	-6.39033	2.61498	-9.1303	2.88563e-06	3.87004e-05	4.82397	HE/TP
ENSBTAG00000013165	ENPP2	protein_coding	2.318	6.57851	11.5701	3.05957e-07	0.000112104	7.35936	HE/TE
ENSBTAG00000013165	ENPP2	protein_coding	2.02935	6.57851	10.1294	1.09043e-06	1.93392e-05	5.85344	HE/TP
ENSBTAG00000013170	CTLA4	protein_coding	-4.21174	2.58884	-3.8921	0.00282325	0.00712265	-2.44902	TE/TP
ENSBTAG00000013170	CTLA4	protein_coding	-4.06684	2.58884	-3.7582	0.00352902	0.00878392	-2.68046	HE/TP
ENSBTAG00000013174	WBP2NL	protein_coding	-2.35933	1.68447	-8.31044	6.84957e-06	6.74521e-05	3.90772	TE/TP
ENSBTAG00000013178	ALAS2	protein_coding	2.42156	3.79398	3.59606	0.00463617	0.0107282	-2.96127	TE/TP
ENSBTAG00000013178	ALAS2	protein_coding	2.02127	3.79398	3.00163	0.0128607	0.0256634	-4.0018	HE/TP
ENSBTAG00000013181	LRRC74A	protein_coding	-4.02468	4.69128	-5.25362	0.000333973	0.00128823	-0.214441	HE/TP
ENSBTAG00000013183	COL23A1	protein_coding	3.15356	4.80586	4.30711	0.00143383	0.00404322	-1.74411	TE/TP
ENSBTAG00000013183	COL23A1	protein_coding	3.57678	4.80586	4.88514	0.00058009	0.00200516	-0.796116	HE/TP
ENSBTAG00000013202	PLCZ1	protein_coding	-2.18185	1.89083	-6.19732	8.86262e-05	0.000449156	1.18968	TE/TP
ENSBTAG00000013207	CAPZA3	protein_coding	-2.81478	2.55085	-7.00466	3.13093e-05	0.000206423	2.29393	TE/TP
ENSBTAG00000013207	CAPZA3	protein_coding	-2.37825	2.55085	-5.91834	0.000129512	0.000618505	0.787155	HE/TP
ENSBTAG00000013219	PEX5L	protein_coding	-2.25047	3.7391	-3.23861	0.00853644	0.0177363	-3.58609	TE/TP
ENSBTAG00000013239	CAPN12	protein_coding	2.7109	3.35143	3.20333	0.00907171	0.018705	-3.64794	TE/TP
ENSBTAG00000013249	SALL2	protein_coding	2.56479	1.61709	12.1171	1.95691e-07	5.64488e-06	7.66033	TE/TP
ENSBTAG00000013256	LGR5	protein_coding	2.42711	3.69494	5.11561	0.000409759	0.00147071	-0.429577	TE/TP
ENSBTAG00000013263	HOXA1	protein_coding	2.81586	4.58995	3.91577	0.00271465	0.00688396	-2.40836	TE/TP
ENSBTAG00000013263	HOXA1	protein_coding	2.85943	4.58995	3.97636	0.00245606	0.00650205	-2.30506	HE/TP
ENSBTAG00000013278	MAGIX	protein_coding	2.56469	1.94278	14.1271	4.3585e-08	1.83515e-06	9.22307	TE/TP
ENSBTAG00000013278	MAGIX	protein_coding	2.02685	1.94278	11.1645	4.31351e-07	9.94417e-06	6.83082	HE/TP
ENSBTAG00000013279	FOXP3	protein_coding	2.25054	2.00671	6.63548	4.9871e-05	0.000292042	1.79968	TE/TP
ENSBTAG00000013298	PLA2G4A	protein_coding	2.39696	1.83399	14.6843	2.97434e-08	1.40621e-06	9.61742	TE/TP
ENSBTAG00000013298	PLA2G4A	protein_coding	2.45446	1.83399	15.0366	2.35199e-08	1.19833e-06	9.85874	HE/TP
ENSBTAG00000013305	NA	protein_coding	-3.02508	2.67859	-2.95826	0.0138663	0.0273468	-4.07762	HE/TP
ENSBTAG00000013321	NA	protein_coding	-4.42578	3.2392	-7.21736	2.41249e-05	0.00256454	2.97775	HE/TE
ENSBTAG00000013321	NA	protein_coding	-2.61122	3.2392	-4.25825	0.00155108	0.00445405	-1.8267	HE/TP
ENSBTAG00000013333	GYS2	protein_coding	-2.76246	3.26833	-2.98455	0.0132476	0.0258248	-4.0311	TE/TP
ENSBTAG00000013333	GYS2	protein_coding	-3.7133	3.26833	-4.01183	0.00231676	0.00621351	-2.24443	HE/TP
ENSBTAG00000013352	NKX2-8	protein_coding	-3.27077	1.62573	-3.34285	0.00713645	0.015244	-3.40348	TE/TP
ENSBTAG00000013352	NKX2-8	protein_coding	-3.30097	1.62573	-3.37372	0.00676882	0.0149252	-3.35	HE/TP
ENSBTAG00000013356	CATHL1	protein_coding	-3.51478	4.16426	-5.6656	0.000184317	0.000793331	0.41413	TE/TP
ENSBTAG00000013356	CATHL1	protein_coding	6.27913	4.16426	10.1216	1.09841e-06	0.000272433	6.10319	HE/TE
ENSBTAG00000013356	CATHL1	protein_coding	2.76435	4.16426	4.45596	0.00113073	0.00344155	-1.49641	HE/TP
ENSBTAG00000013378	NA	protein_coding	-3.25902	2.61289	-2.78947	0.0185969	0.0344288	-4.37116	TE/TP
ENSBTAG00000013395	DBIL5	protein_coding	-2.41611	5.41857	-6.00469	0.000115035	0.000551507	0.913252	TE/TP
ENSBTAG00000013414	BLVRA	protein_coding	2.06528	7.40665	11.437	3.42074e-07	8.57475e-06	7.0745	HE/TP
ENSBTAG00000013415	CST11	protein_coding	-3.88557	3.51746	-8.2484	7.33196e-06	7.09271e-05	3.83549	TE/TP
ENSBTAG00000013415	CST11	protein_coding	6.30107	3.51746	13.3761	7.45847e-08	3.53447e-05	8.70992	HE/TE
ENSBTAG00000013415	CST11	protein_coding	2.41551	3.51746	5.1277	0.000402439	0.00149491	-0.411113	HE/TP
ENSBTAG00000013416	MGC133636	protein_coding	-5.7489	4.65494	-4.34128	0.00135739	0.00386629	-1.68689	TE/TP
ENSBTAG00000013416	MGC133636	protein_coding	-4.22173	4.65494	-3.18804	0.00931407	0.0195534	-3.67529	HE/TP
ENSBTAG00000013422	GABRB3	protein_coding	-3.56521	2.66824	-4.29107	0.00147127	0.00426041	-1.77156	HE/TP
[truncated: 4,267 more rows]
