# Supplementary material for: Network Analyses Predict Small RNAs That Might Modulate Gene Expression in the Testis and Epididymis of Bos indicus Bulls
Source: Front Genet. 2021 Apr 30;12:610116. doi: 10.3389/fgene.2021.610116 (PMC8120238; doi:10.3389/fgene.2021.610116)
Supplement: Supplementary file 1 [file Data_Sheet_1.zip › Supplementary_Table2.XLSX]

## Sheet: Table_S2
Network analyses predicts small RNAs that may regulate gene expression in testis and epididymis of Bos indicus bulls
Table S2: The 40 differentially expressed (DE) transcripts identified as DE in all of the three pairwise comparisons: HE/TE, HE/TP, and TE/TP.
Ensembl Gene ID	Gene Symbol	transcript biotype	log(Fold Change)	Average Expression	t-value	P-value	ajusted P-value	B	Pairwise comparison
ENSBTAG00000001557	CCL28	protein_coding	5.19931	3.74195	7.27916	2.23878e-05	0.00244888	3.05438	HE/TE
ENSBTAG00000001557	CCL28	protein_coding	-3.00402	3.74195	-4.20571	0.0016885	0.00464277	-1.91468	TE/TP
ENSBTAG00000001557	CCL28	protein_coding	2.19529	3.74195	3.07345	0.0113549	0.0231466	-3.87608	HE/TP
ENSBTAG00000001952	PROM2	protein_coding	5.68286	5.50837	14.1845	4.18755e-08	1.77184e-06	9.26444	TE/TP
ENSBTAG00000001952	PROM2	protein_coding	-2.92138	5.50837	-7.29181	2.2049e-05	0.00244888	3.07001	HE/TE
ENSBTAG00000001952	PROM2	protein_coding	2.76147	5.50837	6.89268	3.59935e-05	0.000234434	2.14538	HE/TP
ENSBTAG00000002188	C16orf89	protein_coding	6.46045	4.41733	15.8736	1.37316e-08	7.98889e-07	10.4101	HE/TP
ENSBTAG00000002188	C16orf89	protein_coding	4.07068	4.41733	10.0018	1.2291e-06	2.0687e-05	5.7274	TE/TP
ENSBTAG00000002188	C16orf89	protein_coding	2.38978	4.41733	5.87179	0.000138118	0.00792846	1.18089	HE/TE
ENSBTAG00000003336	TPD52L1	protein_coding	5.47981	5.02247	8.00377	9.62585e-06	9.22464e-05	3.54605	HE/TP
ENSBTAG00000003336	TPD52L1	protein_coding	3.33939	5.02247	4.87749	0.0005869	0.0205427	-0.313002	HE/TE
ENSBTAG00000003336	TPD52L1	protein_coding	2.14042	5.02247	3.12628	0.0103628	0.0209384	-3.78297	TE/TP
ENSBTAG00000005491	NA	protein_coding	-5.95285	4.21185	-7.61337	1.5059e-05	0.000126937	3.07081	HE/TP
ENSBTAG00000005491	NA	protein_coding	-3.39785	4.21185	-4.34567	0.0013479	0.0349151	-1.1692	HE/TE
ENSBTAG00000005491	NA	protein_coding	-2.555	4.21185	-3.2677	0.00811955	0.0169982	-3.53511	TE/TP
ENSBTAG00000005672	CDH22	protein_coding	-5.03816	2.57195	-8.90778	3.62604e-06	4.33669e-05	4.58237	TE/TP
ENSBTAG00000005672	CDH22	protein_coding	-2.72624	2.57195	-4.82015	0.000640708	0.00217416	-0.900617	HE/TP
ENSBTAG00000005672	CDH22	protein_coding	2.31193	2.57195	4.08762	0.0020461	0.0443219	-1.59747	HE/TE
ENSBTAG00000006861	C11H2orf73	protein_coding	-5.81982	3.9718	-8.53189	5.38902e-06	5.74834e-05	4.16219	TE/TP
ENSBTAG00000006861	C11H2orf73	protein_coding	3.10189	3.9718	4.54739	0.00097874	0.0289603	-0.840039	HE/TE
ENSBTAG00000006861	C11H2orf73	protein_coding	-2.71793	3.9718	-3.9845	0.00242334	0.00642729	-2.29114	HE/TP
ENSBTAG00000011817	GABRA2	protein_coding	6.96212	3.56737	33.4042	7.31948e-12	3.15122e-08	15.8605	HE/TE
ENSBTAG00000011817	GABRA2	protein_coding	3.58788	3.56737	17.2146	6.11168e-09	4.36719e-07	11.2326	HE/TP
ENSBTAG00000011817	GABRA2	protein_coding	-3.37424	3.56737	-16.1895	1.12843e-08	6.63409e-07	10.6105	TE/TP
ENSBTAG00000012606	ZNF541	protein_coding	-5.88166	3.84707	-9.30541	2.41842e-06	3.26904e-05	5.01148	TE/TP
ENSBTAG00000012606	ZNF541	protein_coding	-3.10747	3.84707	-4.91634	0.000553179	0.00192762	-0.746149	HE/TP
ENSBTAG00000012606	ZNF541	protein_coding	2.7742	3.84707	4.38907	0.00125761	0.0338395	-1.09794	HE/TE
ENSBTAG00000013356	CATHL1	protein_coding	6.27913	4.16426	10.1216	1.09841e-06	0.000272433	6.10319	HE/TE
ENSBTAG00000013356	CATHL1	protein_coding	-3.51478	4.16426	-5.6656	0.000184317	0.000793331	0.41413	TE/TP
ENSBTAG00000013356	CATHL1	protein_coding	2.76435	4.16426	4.45596	0.00113073	0.00344155	-1.49641	HE/TP
ENSBTAG00000013415	CST11	protein_coding	6.30107	3.51746	13.3761	7.45847e-08	3.53447e-05	8.70992	HE/TE
ENSBTAG00000013415	CST11	protein_coding	-3.88557	3.51746	-8.2484	7.33196e-06	7.09271e-05	3.83549	TE/TP
ENSBTAG00000013415	CST11	protein_coding	2.41551	3.51746	5.1277	0.000402439	0.00149491	-0.411113	HE/TP
ENSBTAG00000015526	PIWIL3	protein_coding	-6.35703	2.98503	-11.681	2.79056e-07	7.29231e-06	7.28854	TE/TP
ENSBTAG00000015526	PIWIL3	protein_coding	-4.12472	2.98503	-7.57912	1.56744e-05	0.00013078	3.02827	HE/TP
ENSBTAG00000015526	PIWIL3	protein_coding	2.23231	2.98503	4.10184	0.00199914	0.0435237	-1.57368	HE/TE
ENSBTAG00000016785	NA	protein_coding	5.96047	3.22822	10.9384	5.24825e-07	0.00016737	6.83244	HE/TE
ENSBTAG00000016785	NA	protein_coding	-3.3584	3.22822	-6.16319	9.27839e-05	0.000466198	1.14108	TE/TP
ENSBTAG00000016785	NA	protein_coding	2.60207	3.22822	4.77519	0.000686557	0.00229746	-0.973244	HE/TP
ENSBTAG00000017020	S100G	protein_coding	5.91031	3.92743	13.2574	8.13989e-08	3.00165e-06	8.57539	TE/TP
ENSBTAG00000017020	S100G	protein_coding	-2.97946	3.92743	-6.6832	4.69133e-05	0.00396027	2.29436	HE/TE
ENSBTAG00000017020	S100G	protein_coding	2.93085	3.92743	6.57416	5.39692e-05	0.000314497	1.71536	HE/TP
ENSBTAG00000019200	BPIFB2	protein_coding	-4.83563	2.63366	-7.58876	1.54985e-05	0.000121539	3.04074	TE/TP
ENSBTAG00000019200	BPIFB2	protein_coding	2.69962	2.63366	4.23662	0.00160618	0.0392158	-1.34924	HE/TE
ENSBTAG00000019200	BPIFB2	protein_coding	-2.13602	2.63366	-3.35214	0.00702369	0.0153769	-3.38777	HE/TP
ENSBTAG00000019798	PIGR	protein_coding	-4.87106	4.59213	-7.5098	1.7005e-05	0.00213361	3.33607	HE/TE
ENSBTAG00000019798	PIGR	protein_coding	-2.5346	4.59213	-3.90765	0.00275143	0.00712303	-2.42287	HE/TP
ENSBTAG00000019798	PIGR	protein_coding	2.33645	4.59213	3.60215	0.00458866	0.0106469	-2.95067	TE/TP
ENSBTAG00000020003	KLHL14	protein_coding	-5.21767	4.53973	-6.14179	9.5497e-05	0.00626032	1.56179	HE/TE
ENSBTAG00000020003	KLHL14	protein_coding	-2.65161	4.53973	-3.12125	0.0104534	0.0215564	-3.79235	HE/TP
ENSBTAG00000020003	KLHL14	protein_coding	2.56606	4.53973	3.02054	0.0124455	0.0244745	-3.96813	TE/TP
ENSBTAG00000020072	CATHL4	protein_coding	8.41014	4.37707	19.403	1.83768e-09	1.94469e-06	11.9959	HE/TE
ENSBTAG00000020072	CATHL4	protein_coding	-4.35532	4.37707	-10.0481	1.17667e-06	1.99444e-05	5.77346	TE/TP
ENSBTAG00000020072	CATHL4	protein_coding	4.05482	4.37707	9.35484	2.30191e-06	3.27343e-05	5.06333	HE/TP
ENSBTAG00000020409	SPATC1L	protein_coding	-5.6492	4.00858	-7.76913	1.25717e-05	0.000104386	3.26301	TE/TP
ENSBTAG00000020409	SPATC1L	protein_coding	3.21716	4.00858	4.42443	0.00118877	0.0328074	-1.04006	HE/TE
ENSBTAG00000020409	SPATC1L	protein_coding	-2.43205	4.00858	-3.3447	0.0071139	0.0155349	-3.40081	HE/TP
ENSBTAG00000021414	TMCO5B	protein_coding	-6.23899	3.50085	-16.7746	7.91785e-09	5.20314e-07	10.9706	TE/TP
ENSBTAG00000021414	TMCO5B	protein_coding	3.8978	3.50085	10.4799	7.89687e-07	0.000209892	6.4301	HE/TE
ENSBTAG00000021414	TMCO5B	protein_coding	-2.34119	3.50085	-6.29471	7.78238e-05	0.00041441	1.32701	HE/TP
ENSBTAG00000021817	C13H20orf141	protein_coding	-6.62407	3.75427	-19.4227	1.81894e-09	1.63146e-07	12.4461	HE/TP
ENSBTAG00000021817	C13H20orf141	protein_coding	-4.15224	3.75427	-12.1749	1.86848e-07	7.84806e-05	7.83605	HE/TE
ENSBTAG00000021817	C13H20orf141	protein_coding	-2.47184	3.75427	-7.24778	2.32525e-05	0.00016582	2.60988	TE/TP
ENSBTAG00000023207	FAM3D	protein_coding	4.62041	5.39048	10.7818	6.02415e-07	1.27447e-05	6.47967	TE/TP
ENSBTAG00000023207	FAM3D	protein_coding	-2.36468	5.39048	-5.51802	0.000227426	0.0110635	0.665819	HE/TE
ENSBTAG00000023207	FAM3D	protein_coding	2.25573	5.39048	5.26377	0.00032902	0.00127442	-0.198678	HE/TP
ENSBTAG00000023412	IZUMO3	protein_coding	-6.34215	3.56265	-27.6565	5.04327e-11	1.23973e-08	15.8617	TE/TP
ENSBTAG00000023412	IZUMO3	protein_coding	3.98007	3.56265	17.356	5.63113e-09	5.10388e-06	11.0493	HE/TE
ENSBTAG00000023412	IZUMO3	protein_coding	-2.36209	3.56265	-10.3005	9.30454e-07	1.7186e-05	6.02094	HE/TP
ENSBTAG00000027126	MUC15	protein_coding	5.29859	6.30965	24.439	1.77723e-10	2.79875e-08	14.6974	HE/TP
ENSBTAG00000027126	MUC15	protein_coding	2.90554	6.30965	13.4014	7.32158e-08	2.74695e-06	8.6855	TE/TP
ENSBTAG00000027126	MUC15	protein_coding	2.39306	6.30965	11.0376	4.81319e-07	0.000156392	6.91729	HE/TE
ENSBTAG00000027384	DEFB122A	protein_coding	5.68833	6.46893	13.6702	6.0241e-08	2.96403e-05	8.91034	HE/TE
ENSBTAG00000027384	DEFB122A	protein_coding	-3.61703	6.46893	-8.69247	4.54241e-06	5.14638e-05	4.34347	TE/TP
ENSBTAG00000027384	DEFB122A	protein_coding	2.0713	6.46893	4.97775	0.000504008	0.00179181	-0.648181	HE/TP
ENSBTAG00000030325	TEX52	protein_coding	-5.71053	2.94518	-9.08545	3.02048e-06	3.99067e-05	4.77558	HE/TP
ENSBTAG00000030325	TEX52	protein_coding	-3.07204	2.94518	-4.88761	0.000577906	0.00194491	-0.79161	TE/TP
ENSBTAG00000030325	TEX52	protein_coding	-2.63849	2.94518	-4.19784	0.00171015	0.0402983	-1.4136	HE/TE
ENSBTAG00000031593	NA	protein_coding	7.02046	3.49623	9.21528	2.64769e-06	0.000584562	5.22389	HE/TE
ENSBTAG00000031593	NA	protein_coding	4.48609	3.49623	5.88859	0.000134944	0.000638075	0.74364	HE/TP
ENSBTAG00000031593	NA	protein_coding	-2.53437	3.49623	-3.3267	0.00733695	0.0156145	-3.43177	TE/TP
ENSBTAG00000032869	RNASE10	protein_coding	5.27926	3.66066	16.3052	1.05109e-08	6.52747e-07	10.6826	HE/TP
ENSBTAG00000032869	RNASE10	protein_coding	2.72237	3.66066	8.40817	6.15796e-06	0.00103273	4.37132	HE/TE
ENSBTAG00000032869	RNASE10	protein_coding	2.55689	3.66066	7.89706	1.08606e-05	9.33282e-05	3.41838	TE/TP
ENSBTAG00000032873	NA	protein_coding	8.67425	5.23215	18.5875	2.83079e-09	2.38966e-07	12.0059	HE/TP
ENSBTAG00000032873	NA	protein_coding	6.58676	5.23215	14.1144	4.39726e-08	1.84696e-06	9.21392	TE/TP
ENSBTAG00000032873	NA	protein_coding	2.08749	5.23215	4.47316	0.00110035	0.0311662	-0.960561	HE/TE
ENSBTAG00000032875	BEX2	protein_coding	-6.04193	4.43556	-7.13606	2.66355e-05	0.00019017	2.46513	HE/TP
ENSBTAG00000032875	BEX2	protein_coding	-3.73368	4.43556	-4.40982	0.00121673	0.0333381	-1.06397	HE/TE
ENSBTAG00000032875	BEX2	protein_coding	-2.30825	4.43556	-2.72625	0.0207604	0.0379568	-4.48077	TE/TP
ENSBTAG00000033377	NA	protein_coding	5.33279	11.8664	14.699	2.94498e-08	1.4206e-06	9.62742	HE/TP
ENSBTAG00000033377	NA	protein_coding	3.04427	11.8664	8.39106	6.2734e-06	6.36619e-05	4.00097	TE/TP
ENSBTAG00000033377	NA	protein_coding	2.28852	11.8664	6.30797	7.64666e-05	0.00539685	1.79102	HE/TE
ENSBTAG00000035018	ZCCHC12	protein_coding	-5.76333	4.11446	-7.18475	2.50998e-05	0.000175566	2.52869	TE/TP
ENSBTAG00000035018	ZCCHC12	protein_coding	3.43948	4.11446	4.28778	0.00147907	0.0372385	-1.2646	HE/TE
ENSBTAG00000035018	ZCCHC12	protein_coding	-2.32384	4.11446	-2.89698	0.0154246	0.0298962	-4.18461	HE/TP
ENSBTAG00000039490	WFDC8	protein_coding	5.66572	3.86728	15.4888	1.75278e-08	9.52197e-07	10.1604	HE/TP
ENSBTAG00000039490	WFDC8	protein_coding	3.48106	3.86728	9.5164	1.96171e-06	0.000456522	5.52476	HE/TE
ENSBTAG00000039490	WFDC8	protein_coding	2.18466	3.86728	5.97235	0.000120242	0.00056981	0.866346	TE/TP
ENSBTAG00000040070	SCGB1D	protein_coding	-6.07308	6.08038	-7.08832	2.82401e-05	0.00290427	2.81613	HE/TE
ENSBTAG00000040070	SCGB1D	protein_coding	3.79425	6.08038	4.42854	0.00118103	0.0034519	-1.5414	TE/TP
ENSBTAG00000040070	SCGB1D	protein_coding	-2.27883	6.08038	-2.65978	0.0233062	0.0426475	-4.59612	HE/TP
ENSBTAG00000046006	CNR1	protein_coding	5.03161	4.24733	6.14093	9.5608e-05	0.00626032	1.56059	HE/TE
ENSBTAG00000046006	CNR1	protein_coding	2.8236	4.24733	3.44612	0.00598112	0.0135048	-3.22338	HE/TP
ENSBTAG00000046006	CNR1	protein_coding	-2.20801	4.24733	-2.69481	0.021928	0.0398293	-4.53512	TE/TP
ENSBTAG00000046348	ELAVL2	protein_coding	-6.4313	3.31453	-8.63518	4.82665e-06	5.35911e-05	4.2791	TE/TP
ENSBTAG00000046348	ELAVL2	protein_coding	-3.28477	3.31453	-4.4104	0.0012156	0.00363876	-1.57212	HE/TP
ENSBTAG00000046348	ELAVL2	protein_coding	3.14653	3.31453	4.22478	0.0016372	0.0395809	-1.36887	HE/TE
ENSBTAG00000046629	NA	protein_coding	4.93985	3.02784	5.62359	0.000195619	0.010026	0.821434	HE/TE
ENSBTAG00000046629	NA	protein_coding	-2.50711	3.02784	-2.85412	0.0166182	0.0312973	-4.25873	TE/TP
ENSBTAG00000046629	NA	protein_coding	2.43274	3.02784	2.76947	0.0192559	0.0362292	-4.40645	HE/TP
ENSBTAG00000047054	CLRN3	protein_coding	-5.48062	3.01729	-7.23954	2.34852e-05	0.000167193	2.59931	TE/TP
ENSBTAG00000047054	CLRN3	protein_coding	3.20551	3.01729	4.23427	0.00161229	0.0392165	-1.35314	HE/TE
ENSBTAG00000047054	CLRN3	protein_coding	-2.27511	3.01729	-3.00528	0.0127795	0.0255557	-3.99541	HE/TP
ENSBTAG00000047860	NA	protein_coding	-7.14202	3.69927	-7.89873	1.084e-05	0.00162327	3.79606	HE/TE
ENSBTAG00000047860	NA	protein_coding	4.10515	3.69927	4.54011	0.000990019	0.00299055	-1.35672	TE/TP
ENSBTAG00000047860	NA	protein_coding	-3.03686	3.69927	-3.35863	0.00694609	0.0152342	-3.37642	HE/TP
ENSBTAG00000048009	NA	protein_coding	9.62072	5.01264	8.59574	5.03352e-06	5.79427e-05	4.23413	HE/TP
ENSBTAG00000048009	NA	protein_coding	4.98175	5.01264	4.451	0.00113966	0.00335261	-1.5041	TE/TP
ENSBTAG00000048009	NA	protein_coding	4.63896	5.01264	4.14474	0.00186414	0.042002	-1.50202	HE/TE
