# Supplementary material for: Network Analyses Predict Small RNAs That Might Modulate Gene Expression in the Testis and Epididymis of Bos indicus Bulls
Source: Front Genet. 2021 Apr 30;12:610116. doi: 10.3389/fgene.2021.610116 (PMC8120238; doi:10.3389/fgene.2021.610116)
Supplement: Supplementary file 1 [file Data_Sheet_1.zip › Supplementary_Table3.XLSX]

## Sheet: Table_S3
Network analyses predicts small RNAs that may regulate gene expression in testis and epididymis of Bos indicus bulls
Table S3: Over-representation analysis by ClueGO for all DE transcripts
Pairwise comparison 1 (HE/TE)
GOID	GOTerm	Ontology Source	Term PValue	Term PValue Corrected with Bonferroni step down	Group PValue	Group PValue Corrected with Bonferroni step down	GOLevels	GOGroups	% Associated Genes	Nr. Genes	Associated Genes Found
GO:0010273	detoxification of copper ion	GO_BiologicalProcess-EBI-UniProt-GOA_11.11.2019_00h00	2.01381e-08	2.61795e-07	8.37257e-09	6.69805e-08	[3, 5, 6, 7]	Group7	44.4444	5	[MT1A, MT1E, MT2A, MTNR1A]
KEGG:04978	Mineral absorption	KEGG_11.11.2019	1.64087e-07	1.96904e-06	8.37257e-09	6.69805e-08	[-1]	Group7	12.7273	8	[MT1A, MT1E, MT2A, S100G, SLC34A2, SLC39A4, STEAP1]
GO:0055076	transition metal ion homeostasis	GO_BiologicalProcess-EBI-UniProt-GOA_11.11.2019_00h00	3.04317e-07	3.34748e-06	8.37257e-09	6.69805e-08	[8]	Group7	8.49057	10	[LCN2, LTF, MT1A, MT1E, MT2A, MTNR1A, RHAG, SLC39A4, SLC39A8]
GO:0046916	cellular transition metal ion homeostasis	GO_BiologicalProcess-EBI-UniProt-GOA_11.11.2019_00h00	5.80327e-06	5.80327e-05	8.37257e-09	6.69805e-08	[7, 9]	Group7	8.04598	8	[LCN2, MT1A, MT1E, MT2A, MTNR1A, SLC39A4, SLC39A8]
GO:0008038	neuron recognition	GO_BiologicalProcess-EBI-UniProt-GOA_11.11.2019_00h00	3.54312e-05	0.000318881	0.000443968	0.00266381	[3, 5, 6, 8, 9, 10]	Group6	14.7059	5	[CNR1, EPHA4, L1CAM, NRCAM, SEMA3A]
KEGG:00512	Mucin type O-glycan biosynthesis	KEGG_11.11.2019	0.000375845	0.00300676	0.000375845	0.00263091	[-1]	Group0	12.9032	4	[GALNT17, GALNT3, GALNT5, ST6GALNAC1]
GO:0007413	axonal fasciculation	GO_BiologicalProcess-EBI-UniProt-GOA_11.11.2019_00h00	0.000691405	0.00483983	0.000443968	0.00266381	[4, 6, 7, 8, 9, 10, 11, 12]	Group6	18.75	3	[CNR1, EPHA4, SEMA3A]
GO:0022840	leak channel activity	GO_BiologicalProcess-EBI-UniProt-GOA_11.11.2019_00h00	0.000832678	0.00499607	0.000832678	0.00416339	[9]	Group3	17.6471	3	[KCNK17, KCNK9, RHAG]
GO:0098659	inorganic cation import across plasma membrane	GO_BiologicalProcess-EBI-UniProt-GOA_11.11.2019_00h00	0.00742946	0.00742946	0.00742946	0.00742946	[7, 8]	Group4	5.7971	4	[KCNJ15, KCNK9, SLC39A4, SLC39A8]
KEGG:00590	Arachidonic acid metabolism	KEGG_11.11.2019	0.00237728	0.0118864	0.00237728	0.00950913	[-1]	Group1	6.0241	5	[20ALPHA-HSD, ALOX15B, DCXR, GPX5, HPGDS]
GO:0099240	intrinsic component of synaptic membrane	GO_CellularComponent-EBI-UniProt-GOA_11.11.2019_00h00	0.00445558	0.0133667	0.000443968	0.00266381	[4, 5, 6]	Group6	5.20833	5	[CNR1, EPHA4, GABRA2, MPP2, NRCAM]
KEGG:00140	Steroid hormone biosynthesis	KEGG_11.11.2019	0.00705925	0.0141185	0.00705925	0.0141185	[-1]	Group5	5.88235	4	[20ALPHA-HSD, CYP7A1, LOC100296421, SRD5A2]
GO:0009749	response to glucose	GO_BiologicalProcess-EBI-UniProt-GOA_11.11.2019_00h00	0.00389124	0.015565	0.00389124	0.0116737	[7]	Group2	5.37634	5	[CYP7A1, HNF4A, NEUROD1, NOX4, PRLH]
Pairwise comparison 2 (HE/TP)
GOID	GOTerm	Ontology Source	Term PValue	Term PValue Corrected with Bonferroni step down	Group PValue	Group PValue Corrected with Bonferroni step down	GOLevels	GOGroups	% Associated Genes	Nr. Genes	Associated Genes Found
GO:0006464	cellular protein modification process	GO_BiologicalProcess-EBI-UniProt-GOA_11.11.2019_00h00	1.13196e-14	1.22931e-11	2.81476e-16	3.94066e-15	[5, 6]	Group09	6.36448	205	[ACTL6B, ADCYAP1, ADGRB1, ADPRHL1, ADRA1A, AGTR2, ALK, ALOX12B, ANG, APOA1, AREG, ARHGEF5, ART3, ASB11, ASB16, ASB17, ASB18, ASB9, ASPHD2, ATF3, ATP13A2, AZU1, B3GAT1, BMPER, BST1, C13H20orf173, CASP3, CAV3, CBS, CCL11, CCL20, CCNB2, CCNQ, CD24, CDC20B, CDK18, CDK5R1, CDK5R2, CELSR3, CEMIP, CLDN3, CTCFL, CWH43, CXCL17, DAB1, DAB2, DCN, DCST1, DMRTC2, DNAJC3, DPF3, DPY19L2, DSP, DUPD1, DUSP13, DUS…
KEGG:04080	Neuroactive ligand-receptor interaction	KEGG_11.11.2019	2.28396e-14	2.4781e-11	2.28396e-14	2.96915e-13	[-1]	Group02	23.416	85	[ADCYAP1, ADORA2A, ADRA1A, ADRA1D, AGTR2, BDKRB2, CALCR, CCK, CHRM1, CHRNA2, CHRNA4, CHRNA6, CHRNB3, CNR1, CNR2, CRH, CRHR1, CRHR2, F2, FSHB, FSHR, GABBR2, GABRA2, GABRA4, GABRA5, GABRB1, GABRB3, GABRG2, GAL, GALR1, GALR3, GHR, GHRL, GIPR, GRIA1, GRIK2, GRIN2A, GRIN2B, GRM6, GRP, HCRTR2, HRH3, HTR1D, HTR1F, HTR5A, HTR6, IAPP, INSL3, KNG1, LHCGR, LOC100298767, LOC523484, LOC787432, LTB4R, MC1R, MC…
GO:0048232	male gamete generation	GO_BiologicalProcess-EBI-UniProt-GOA_11.11.2019_00h00	2.529e-14	2.74144e-11	8.93548e-13	1.07226e-11	[4, 5, 6]	Group11	23.9766	82	[ACRBP, ATP1A4, C8H9orf24, CAPZA3, CCDC36, CCDC42, CCDC63, CCIN, CELF3, CFTR, DDX25, DMRT1, DMRTC2, DPEP3, DPY19L2, ELSPBP1, FKBP6, FSCN3, FSHR, GAL3ST1, GALNTL5, GGT1, GGT5, GTSF1, HILS1, HIST1H1A, HORMAD1, HOXA11, LHCGR, LOC100299732, LOC516410, LOC783125, LOC785608, M1AP, MAEL, MEI1, MEIG1, MEIOC, MOV10L1, NLRP14, NR0B1, OAZ3, ODF3, ODF4, OSBP2, PCYT1B, PDILT, PIWIL1, PIWIL2, PLD6, PROK2, RFX2…
GO:0022836	gated channel activity	GO_BiologicalProcess-EBI-UniProt-GOA_11.11.2019_00h00	3.82635e-10	4.14394e-07	5.6892e-08	5.6892e-07	[8]	Group13	20.4663	79	[ANO2, ANO5, ASIC2, CACHD1, CACNA1E, CACNA2D2, CACNG2, CACNG6, CFTR, CHRNA2, CHRNA4, CHRNA6, CHRNB3, CLCN1, CLCNKA, CNGA2, CNGA3, CNGA4, CNIH3, CNR1, CRH, GABRA2, GABRA4, GABRA5, GABRB1, GABRB3, GABRG2, GRIA1, GRIK2, GRIN2A, GRIN2B, GSG1L, HCN1, HCN4, HTR3A, HTR3B, HTR3C, JPH3, JSRP1, KCNA1, KCNA4, KCNA6, KCNA7, KCNB2, KCNC1, KCNH3, KCNH5, KCNH6, KCNH7, KCNH8, KCNJ1, KCNJ11, KCNJ15, KCNJ3, KCNJ5,…
GO:0015267	channel activity	GO_BiologicalProcess-EBI-UniProt-GOA_11.11.2019_00h00	3.90609e-10	4.22639e-07	5.6892e-08	5.6892e-07	[7]	Group13	18.2609	105	[ANO2, ANO5, AQP7, AQP8, AQP9, ASIC2, BEST3, CACHD1, CACNA1E, CACNA2D2, CACNG2, CACNG6, CAV3, CFTR, CHRNA2, CHRNA4, CHRNA6, CHRNB3, CLCN1, CLCNKA, CLDN4, CNGA2, CNGA3, CNGA4, CNIH3, CNR1, CRH, CRISP1, EPO, GABRA2, GABRA4, GABRA5, GABRB1, GABRB3, GABRG2, GJB1, GRIA1, GRIK2, GRIN2A, GRIN2B, GSG1L, HCN1, HCN4, HPCAL4, HTR3A, HTR3B, HTR3C, JPH3, JSRP1, KCNA1, KCNA4, KCNA6, KCNA7, KCNB2, KCNC1, KCNH3,…
GO:0007286	spermatid development	GO_BiologicalProcess-EBI-UniProt-GOA_11.11.2019_00h00	7.44265e-09	8.04551e-06	8.93548e-13	1.07226e-11	[4, 5, 6, 7, 8, 9]	Group11	28.5714	34	[ACRBP, CAPZA3, CCDC42, CCDC63, CFTR, DDX25, DMRTC2, DPY19L2, ELSPBP1, FSCN3, FSHR, GALNTL5, MEI1, MEIOC, OSBP2, PDILT, PIWIL1, PLD6, RFX2, RIMBP3B, ROPN1, ROPN1L, RSPH1, SLC26A3, SPACA1, SPEM1, SYCP1, TDRD5, TNP1, TOPAZ1, TSSK1B, TSSK2, TSSK6, ZPBP]
GO:0005216	ion channel activity	GO_BiologicalProcess-EBI-UniProt-GOA_11.11.2019_00h00	8.26267e-09	8.92368e-06	5.6892e-08	5.6892e-07	[7, 8]	Group13	17.9245	95	[ANO2, ANO5, ASIC2, BEST3, CACHD1, CACNA1E, CACNA2D2, CACNG2, CACNG6, CAV3, CFTR, CHRNA2, CHRNA4, CHRNA6, CHRNB3, CLCN1, CLCNKA, CLDN4, CNGA2, CNGA3, CNGA4, CNIH3, CNR1, CRH, EPO, GABRA2, GABRA4, GABRA5, GABRB1, GABRB3, GABRG2, GRIA1, GRIK2, GRIN2A, GRIN2B, GSG1L, HCN1, HCN4, HTR3A, HTR3B, HTR3C, JPH3, JSRP1, KCNA1, KCNA4, KCNA6, KCNA7, KCNB2, KCNC1, KCNH3, KCNH5, KCNH6, KCNH7, KCNH8, KCNJ1, KCNJ…
GO:0001669	acrosomal vesicle	GO_CellularComponent-EBI-UniProt-GOA_11.11.2019_00h00	1.30086e-08	1.40363e-05	2.25514e-08	2.48065e-07	[4, 6, 7, 8, 9]	Group10	35.2941	24	[ACE3, ACR, ACRBP, ACRV1, AKAP3, CALCR, CAPZA3, DKKL1, DPEP3, FAM170B, GLIPR1L1, LYZL4, MROH2B, SERPINA5, SPACA1, SPACA3, SPACA4, SPESP1, TBC1D21, TEKT3, TMEM225, TSSK1B, TSSK2, ZPBP]
GO:0007281	germ cell development	GO_BiologicalProcess-EBI-UniProt-GOA_11.11.2019_00h00	1.34925e-08	1.45449e-05	8.93548e-13	1.07226e-11	[3, 4, 5, 6]	Group11	23.5	47	[ACRBP, CAPZA3, CCDC36, CCDC42, CCDC63, CFTR, DAZL, DDX25, DMRT1, DMRTC2, DPY19L2, ELSPBP1, FSCN3, FSHR, GALNTL5, GPR149, HORMAD1, MEI1, MEIOC, MOV10L1, OSBP2, PDILT, PGRMC1, PIWIL1, PIWIL2, PLD6, PRL, RFX2, RIMBP3B, ROPN1, ROPN1L, RSPH1, SEBOX, SLC26A3, SOHLH2, SPACA1, SPEM1, SYCP1, TDRD1, TDRD5, TNP1, TOPAZ1, TSSK1B, TSSK2, TSSK6, ZGLP1, ZPBP]
GO:0099503	secretory vesicle	GO_CellularComponent-EBI-UniProt-GOA_11.11.2019_00h00	2.25514e-08	2.42878e-05	2.25514e-08	2.48065e-07	[4, 5, 6, 7]	Group10	19.4521	71	[ACE3, ACR, ACRBP, ACRV1, AKAP3, APBA2, ASTL, AZU1, BDNF, BIN1, CALCR, CAPZA3, CATHL1, CATHL3, CATHL4, CLU, CPLX3, CRISP3, DKKL1, DPEP3, EXOC3L1, F5, FAM170B, GAL, GLIPR1L1, GRIA1, GRIN2A, GRP, KLK1, KLK15, KRTDAP, LAMP2, LAMP5, LOC615237, LOC780846, LTF, LYZL4, MME, MPO, MROH2B, NPY, NTF3, OXT, RAB15, RPH3A, SCG2, SERPINA5, SERPINI1, SLC17A7, SNCA, SPACA1, SPACA3, SPACA4, SPESP1, SPINK5, SYNGR4,…
GO:0015075	ion transmembrane transporter activity	GO_BiologicalProcess-EBI-UniProt-GOA_11.11.2019_00h00	3.28461e-08	3.53424e-05	5.6892e-08	5.6892e-07	[6]	Group13	15.4497	146	[ANO2, ANO5, ASIC2, ATP12A, ATP1A3, ATP1A4, ATP2B3, ATP4B, ATP6V0A4, ATP6V0D2, ATP6V1G3, BEST3, CACHD1, CACNA1E, CACNA2D2, CACNG2, CACNG6, CAV3, CFTR, CHRNA2, CHRNA4, CHRNA6, CHRNB3, CLCN1, CLCNKA, CLDN4, CNGA2, CNGA3, CNGA4, CNIH3, CNR1, CRH, EPO, F3, GABRA2, GABRA4, GABRA5, GABRB1, GABRB3, GABRG2, GRIA1, GRIK2, GRIN2A, GRIN2B, GSG1L, HCN1, HCN4, HTR3A, HTR3B, HTR3C, JPH3, JSRP1, KCNA1, KCNA4, K…
GO:0015276	ligand-gated ion channel activity	GO_BiologicalProcess-EBI-UniProt-GOA_11.11.2019_00h00	5.05447e-08	5.43355e-05	5.6892e-08	5.6892e-07	[8, 9, 10]	Group13	24	42	[ASIC2, CACNG2, CFTR, CHRNA2, CHRNA4, CHRNA6, CHRNB3, CNGA2, CNGA3, CNGA4, CNIH3, CRH, GABRA2, GABRA4, GABRA5, GABRB1, GABRB3, GABRG2, GRIA1, GRIK2, GRIN2A, GRIN2B, GSG1L, HCN1, HCN4, HTR3A, HTR3B, HTR3C, JPH3, JSRP1, KCNJ1, KCNJ11, KCNJ15, KCNJ3, KCNJ5, KCNK1, MCOLN2, MCOLN3, NETO1, SCNN1G, SLC17A7, TPCN1]
GO:0030141	secretory granule	GO_CellularComponent-EBI-UniProt-GOA_11.11.2019_00h00	5.24628e-08	5.6345e-05	2.25514e-08	2.48065e-07	[3, 5, 6, 7, 8]	Group10	21.7949	51	[ACE3, ACR, ACRBP, ACRV1, AKAP3, ASTL, AZU1, CALCR, CAPZA3, CATHL1, CATHL3, CATHL4, CLU, CRISP3, DKKL1, DPEP3, EXOC3L1, F5, FAM170B, GAL, GLIPR1L1, GRP, KLK1, KLK15, KRTDAP, LAMP2, LOC615237, LOC780846, LTF, LYZL4, MPO, MROH2B, NPY, OXT, SCG2, SERPINA5, SERPINI1, SNCA, SPACA1, SPACA3, SPACA4, SPESP1, SPINK5, SYT1, TBC1D21, TEKT3, TMEM225, TRH, TSSK1B, TSSK2, ZPBP]
GO:0015318	inorganic molecular entity transmembrane transporter activity	GO_BiologicalProcess-EBI-UniProt-GOA_11.11.2019_00h00	7.6038e-08	8.15888e-05	5.6892e-08	5.6892e-07	[6]	Group13	15.4362	138	[ANO2, ANO5, AQP9, ASIC2, ATP12A, ATP1A3, ATP1A4, ATP2B3, ATP4B, ATP6V0A4, ATP6V0D2, ATP6V1G3, BEST3, CACHD1, CACNA1E, CACNA2D2, CACNG2, CACNG6, CAV3, CFTR, CHRNA2, CHRNA4, CHRNA6, CHRNB3, CLCN1, CLCNKA, CLDN4, CNGA2, CNGA3, CNGA4, CNIH3, CNR1, CRH, EPO, F3, GABRA2, GABRA4, GABRA5, GABRB1, GABRB3, GABRG2, GRIA1, GRIK2, GRIN2A, GRIN2B, GSG1L, HCN1, HCN4, HTR3A, HTR3B, HTR3C, JPH3, JSRP1, KCNA1, KC…
GO:0015031	protein transport	GO_BiologicalProcess-EBI-UniProt-GOA_11.11.2019_00h00	1.31954e-07	0.000141455	8.25884e-07	6.60707e-06	[4, 5, 6, 7]	Group08	5.97345	81	[ABRA, ADCY8, ADCYAP1, ADPRHL1, AMN, ANG, ANXA13, AP1M2, AP1S3, APOA1, ARHGEF5, ATP13A2, CACNG2, CBLN4, CD24, CDH1, CDK5R1, CEMIP, CFTR, CHIA, CIDEA, COMP, CPLX3, CRTAM, DDX25, DUOXA1, EGR2, EPHA5, ERBB2, FAM3B, FAM3D, FFAR4, GHRL, GPAM, GSG1L, HMGB4, IL12A, IL17F, ITGB6, JAKMIP1, KCNJ11, KIF17, KRT18, LAMP2, LCP1, MC4R, MCOLN2, MX2, NEUROD1, PANX2, PDZK1, POM121L2, RAB15, RAB25, RAB3IL1, RAB42, …
GO:0099094	ligand-gated cation channel activity	GO_BiologicalProcess-EBI-UniProt-GOA_11.11.2019_00h00	3.23604e-07	0.00034658	5.6892e-08	5.6892e-07	[9, 10, 11]	Group13	24.8175	34	[ASIC2, CACNG2, CHRNA2, CHRNA4, CHRNA6, CHRNB3, CNGA2, CNGA3, CNGA4, CNIH3, CRH, GRIA1, GRIK2, GRIN2A, GRIN2B, GSG1L, HCN1, HCN4, HTR3A, HTR3B, HTR3C, JPH3, JSRP1, KCNJ1, KCNJ11, KCNJ15, KCNJ3, KCNJ5, KCNK1, MCOLN2, MCOLN3, NETO1, SCNN1G, TPCN1]
GO:0022890	inorganic cation transmembrane transporter activity	GO_BiologicalProcess-EBI-UniProt-GOA_11.11.2019_00h00	3.73901e-07	0.000400075	5.6892e-08	5.6892e-07	[7, 8]	Group13	16.0059	109	[ASIC2, ATP12A, ATP1A3, ATP1A4, ATP2B3, ATP4B, ATP6V0A4, ATP6V0D2, ATP6V1G3, CACHD1, CACNA1E, CACNA2D2, CACNG2, CACNG6, CAV3, CHRNA2, CHRNA4, CHRNA6, CHRNB3, CNGA2, CNGA3, CNGA4, CNIH3, CNR1, CRH, EPO, F3, GRIA1, GRIK2, GRIN2A, GRIN2B, GSG1L, HCN1, HCN4, HTR3A, HTR3B, HTR3C, JPH3, JSRP1, KCNA1, KCNA4, KCNA6, KCNA7, KCNB2, KCNC1, KCNH3, KCNH5, KCNH6, KCNH7, KCNH8, KCNJ1, KCNJ11, KCNJ15, KCNJ3, KCN…
GO:0005261	cation channel activity	GO_BiologicalProcess-EBI-UniProt-GOA_11.11.2019_00h00	3.93664e-07	0.000420827	5.6892e-08	5.6892e-07	[8, 9]	Group13	17.7986	76	[ASIC2, CACHD1, CACNA1E, CACNA2D2, CACNG2, CACNG6, CAV3, CHRNA2, CHRNA4, CHRNA6, CHRNB3, CNGA2, CNGA3, CNGA4, CNIH3, CNR1, CRH, EPO, GRIA1, GRIK2, GRIN2A, GRIN2B, GSG1L, HCN1, HCN4, HTR3A, HTR3B, HTR3C, JPH3, JSRP1, KCNA1, KCNA4, KCNA6, KCNA7, KCNB2, KCNC1, KCNH3, KCNH5, KCNH6, KCNH7, KCNH8, KCNJ1, KCNJ11, KCNJ15, KCNJ3, KCNJ5, KCNK1, KCNK10, KCNK12, KCNK4, KCNK9, KCNMB2, KCNN2, KCNN4, KCNQ2, KCN…
GO:0016070	RNA metabolic process	GO_BiologicalProcess-EBI-UniProt-GOA_11.11.2019_00h00	4.15476e-07	0.000443729	4.15476e-07	3.73929e-06	[5, 6]	Group04	7.58942	262	[A1CF, ABHD14B, ABRA, ACTL6B, ADAD1, ADAD2, ADCY1, ADCY8, ADCYAP1, ADGRG3, AGTR2, ALX3, ANG, ANG2, ARHGEF5, ARID3C, ATF3, BARHL2, BHLHE22, BHLHE41, BMPER, BOLL, CALCR, CCNQ, CDH1, CDK5R1, CELF3, CELF4, CER1, CITED4, CLU, COMP, CREB3L3, CRYM, CSRNP3, CTCFL, CYTL1, DAB2, DAZL, DCN, DLX1, DLX3, DLX6, DMBX1, DMRT1, DMRT3, DMRTA2, DMRTC2, DPF3, DSG4, EGR2, EID1, ELF3, ELF5, EMX2, EPO, EPOP, ERBB2, ESR…
GO:0046873	metal ion transmembrane transporter activity	GO_BiologicalProcess-EBI-UniProt-GOA_11.11.2019_00h00	4.78908e-07	0.000510995	5.6892e-08	5.6892e-07	[7, 8, 9]	Group13	16.996	86	[ASIC2, ATP12A, ATP1A3, ATP1A4, ATP2B3, ATP4B, CACHD1, CACNA1E, CACNA2D2, CACNG2, CACNG6, CAV3, CNGA4, CNR1, F3, GRIK2, GRIN2A, GRIN2B, HCN1, HCN4, JPH3, JSRP1, KCNA1, KCNA4, KCNA6, KCNA7, KCNB2, KCNC1, KCNH3, KCNH5, KCNH6, KCNH7, KCNH8, KCNJ1, KCNJ11, KCNJ15, KCNJ3, KCNJ5, KCNK1, KCNK10, KCNK12, KCNK4, KCNK9, KCNMB2, KCNN2, KCNN4, KCNQ2, KCNV1, LOC531152, LOC534223, LRRC52, MAGT1, MCOLN2, MCOLN3…
GO:0098660	inorganic ion transmembrane transport	GO_BiologicalProcess-EBI-UniProt-GOA_11.11.2019_00h00	4.8638e-07	0.000518481	5.6892e-08	5.6892e-07	[6]	Group13	15.443	122	[ANO2, ANO5, ASIC2, ATP12A, ATP1A3, ATP1A4, ATP2B3, ATP4B, ATP6V0A4, ATP6V0D2, ATP6V1G3, BEST3, BIN1, BPIFA1, CACHD1, CACNA1E, CACNA2D2, CACNG2, CACNG6, CAV3, CEMIP, CFTR, CLCN1, CLCNKA, CLDN4, CNGA4, CNR1, F2, F3, GABRA2, GABRA4, GABRA5, GABRB1, GABRB3, GABRG2, GRIK2, GRIN2A, GRIN2B, HCN1, HCN4, JPH3, JSRP1, KCNA1, KCNA4, KCNA6, KCNA7, KCNB2, KCNC1, KCNH3, KCNH5, KCNH6, KCNH7, KCNH8, KCNJ1, KCNJ…
GO:0008324	cation transmembrane transporter activity	GO_BiologicalProcess-EBI-UniProt-GOA_11.11.2019_00h00	5.22559e-07	0.000556525	5.6892e-08	5.6892e-07	[7]	Group13	15.6463	115	[ASIC2, ATP12A, ATP1A3, ATP1A4, ATP2B3, ATP4B, ATP6V0A4, ATP6V0D2, ATP6V1G3, CACHD1, CACNA1E, CACNA2D2, CACNG2, CACNG6, CAV3, CHRNA2, CHRNA4, CHRNA6, CHRNB3, CNGA2, CNGA3, CNGA4, CNIH3, CNR1, CRH, EPO, F3, GRIA1, GRIK2, GRIN2A, GRIN2B, GSG1L, HCN1, HCN4, HTR3A, HTR3B, HTR3C, JPH3, JSRP1, KCNA1, KCNA4, KCNA6, KCNA7, KCNB2, KCNC1, KCNH3, KCNH5, KCNH6, KCNH7, KCNH8, KCNJ1, KCNJ11, KCNJ15, KCNJ3, KCN…
GO:0015833	peptide transport	GO_BiologicalProcess-EBI-UniProt-GOA_11.11.2019_00h00	8.25884e-07	0.00087874	8.25884e-07	6.60707e-06	[5, 6]	Group08	6.25	87	[ABRA, ADCY8, ADCYAP1, ADPRHL1, AMN, ANG, ANXA13, AP1M2, AP1S3, APOA1, ARHGEF5, ATP13A2, CACNG2, CBLN4, CD24, CDH1, CDK5R1, CEMIP, CFTR, CHIA, CIDEA, COMP, CPLX3, CRH, CRTAM, DDX25, DUOXA1, EGR2, EPHA5, ERBB2, EXOC3L1, FAM3B, FAM3D, FFAR4, GHRL, GPAM, GRP, GSG1L, HMGB4, IL12A, IL17F, ILDR1, ITGB6, JAKMIP1, KCNJ11, KIF17, KRT18, LAMP2, LCP1, MC4R, MCOLN2, MX2, NEUROD1, PANX2, PAX8, PDZK1, POM121L2…
GO:0098655	cation transmembrane transport	GO_BiologicalProcess-EBI-UniProt-GOA_11.11.2019_00h00	1.01439e-06	0.0010783	5.6892e-08	5.6892e-07	[6]	Group13	15.1371	127	[ASIC2, ATP12A, ATP1A3, ATP1A4, ATP2B3, ATP4B, ATP6V0A4, ATP6V0D2, ATP6V1G3, BIN1, BPIFA1, CACHD1, CACNA1E, CACNA2D2, CACNG2, CACNG6, CAV3, CEMIP, CHRNA2, CHRNA4, CHRNA6, CHRNB3, CNGA2, CNGA3, CNGA4, CNIH3, CNR1, CRH, EPO, F2, F3, GRIA1, GRIK2, GRIN2A, GRIN2B, GSG1L, HCN1, HCN4, HTR3A, HTR3B, HTR3C, JPH3, JSRP1, KCNA1, KCNA4, KCNA6, KCNA7, KCNB2, KCNC1, KCNH3, KCNH5, KCNH6, KCNH7, KCNH8, KCNJ1, K…
GO:0030001	metal ion transport	GO_BiologicalProcess-EBI-UniProt-GOA_11.11.2019_00h00	1.05163e-06	0.00111683	5.6892e-08	5.6892e-07	[6]	Group13	15.4681	114	[ABCC8, ASIC2, ATP12A, ATP1A3, ATP1A4, ATP2B3, ATP4B, BIN1, BPIFA1, CACHD1, CACNA1E, CACNA2D2, CACNG2, CACNG6, CAV3, CEMIP, CHRNA4, CNGA4, CNR1, EPO, F2, F3, FTMT, GRAMD2A, GRIK2, GRIN2A, GRIN2B, GRM6, HCN1, HCN4, HEPHL1, JPH3, JSRP1, KCNA1, KCNA4, KCNA6, KCNA7, KCNB2, KCNC1, KCNH3, KCNH5, KCNH6, KCNH7, KCNH8, KCNJ1, KCNJ11, KCNJ15, KCNJ3, KCNJ5, KCNK1, KCNK10, KCNK12, KCNK4, KCNK9, KCNMB2, KCNN2…
GO:0005179	hormone activity	GO_BiologicalProcess-EBI-UniProt-GOA_11.11.2019_00h00	1.35978e-06	0.00144272	1.35978e-06	9.51845e-06	[4, 5, 6, 7]	Group00	25.9259	28	[ADCYAP1, CCK, CRH, EPO, FSHB, GAL, GHRL, GRP, IAPP, INSL3, LOC100298767, NPY, OXT, PPY, PRL, PRLH, PRP1, PRP14, PRP2, PRP4, PRP6, PRP8, PRP9, QRFP, RETN, STC2, TRH, UCN2]
GO:0015672	monovalent inorganic cation transport	GO_BiologicalProcess-EBI-UniProt-GOA_11.11.2019_00h00	2.36696e-06	0.00250898	5.6892e-08	5.6892e-07	[6]	Group13	16.6667	82	[ABCC8, ASIC2, ATP12A, ATP1A3, ATP1A4, ATP4B, ATP6V0A4, ATP6V0D2, ATP6V1G3, BIN1, BPIFA1, CAV3, CNGA4, GRIK2, HCN1, HCN4, KCNA1, KCNA4, KCNA6, KCNA7, KCNB2, KCNC1, KCNH3, KCNH5, KCNH6, KCNH7, KCNH8, KCNJ1, KCNJ11, KCNJ15, KCNJ3, KCNJ5, KCNK1, KCNK10, KCNK12, KCNK4, KCNK9, KCNMB2, KCNN2, KCNN4, KCNQ2, KCNU1, KCNV1, KEL, LOC531152, LOC534223, LRRC52, NETO1, NKAIN1, NKAIN2, NOS1, NOX5, OSR1, PRSS8, …
GO:0071805	potassium ion transmembrane transport	GO_BiologicalProcess-EBI-UniProt-GOA_11.11.2019_00h00	2.47139e-06	0.0026172	5.6892e-08	5.6892e-07	[8]	Group13	21.134	41	[ATP12A, ATP1A3, ATP1A4, ATP4B, BIN1, CNGA4, GRIK2, HCN1, HCN4, KCNA1, KCNA4, KCNA6, KCNA7, KCNB2, KCNC1, KCNH3, KCNH5, KCNH6, KCNH7, KCNH8, KCNJ1, KCNJ11, KCNJ15, KCNJ3, KCNJ5, KCNK1, KCNK10, KCNK12, KCNK4, KCNK9, KCNMB2, KCNN2, KCNN4, KCNQ2, KCNV1, KEL, LRRC52, NETO1, SLC12A3, SLC24A4, SLC9A3]
GO:0006813	potassium ion transport	GO_BiologicalProcess-EBI-UniProt-GOA_11.11.2019_00h00	2.92249e-06	0.003092	5.6892e-08	5.6892e-07	[7]	Group13	20.3704	44	[ABCC8, ATP12A, ATP1A3, ATP1A4, ATP4B, BIN1, CNGA4, GRIK2, HCN1, HCN4, KCNA1, KCNA4, KCNA6, KCNA7, KCNB2, KCNC1, KCNH3, KCNH5, KCNH6, KCNH7, KCNH8, KCNJ1, KCNJ11, KCNJ15, KCNJ3, KCNJ5, KCNK1, KCNK10, KCNK12, KCNK4, KCNK9, KCNMB2, KCNN2, KCNN4, KCNQ2, KCNU1, KCNV1, KEL, LRRC52, NETO1, NOS1, SLC12A3, SLC24A4, SLC9A3]
GO:0048706	embryonic skeletal system development	GO_BiologicalProcess-EBI-UniProt-GOA_11.11.2019_00h00	3.44608e-06	0.0036425	4.3256e-06	2.59536e-05	[5, 6, 7]	Group12	24.3697	29	[ALX3, DLX1, EYA1, GRHL2, HOXA11, HOXA2, HOXA4, HOXA5, HOXA6, HOXA7, HOXB1, HOXB2, HOXB3, HOXB4, HOXB7, HOXB9, HOXC11, HOXD1, HOXD3, HOXD4, HOXD9, HSD17B7, IRX5, OSR1, SHH, SHOX2, TBX15, TFAP2A, WNT11]
GO:0034702	ion channel complex	GO_CellularComponent-EBI-UniProt-GOA_11.11.2019_00h00	3.67771e-06	0.00388366	5.6892e-08	5.6892e-07	[4, 5, 6]	Group13	19.6721	48	[BEST3, CACHD1, CACNA1E, CACNA2D2, CACNG2, CACNG6, CFTR, CHRNA2, CHRNA4, CHRNA6, CHRNB3, CLDN4, DPP10, GABRA2, GABRA4, GABRA5, GABRB1, GABRG2, GRIA1, GRIK2, GRIN2A, GRIN2B, HCN1, HCN4, HTR3A, HTR3B, KCNA1, KCNA4, KCNA6, KCNA7, KCNB2, KCNC1, KCNJ11, KCNJ3, KCNJ5, KCNK1, KCNK4, KCNMB2, KCNQ2, KCNV1, LOC534223, LRRC52, SCN10A, SCN4A, SCN5A, SCNN1G, TRPC5, TTYH1]
GO:0005249	voltage-gated potassium channel activity	GO_BiologicalProcess-EBI-UniProt-GOA_11.11.2019_00h00	8.24593e-06	0.00869946	5.6892e-08	5.6892e-07	[9, 10, 11, 12]	Group13	25.8065	24	[CNGA4, HCN1, HCN4, KCNA1, KCNA4, KCNA6, KCNA7, KCNB2, KCNC1, KCNH3, KCNH5, KCNH6, KCNH7, KCNH8, KCNJ1, KCNJ11, KCNJ15, KCNJ3, KCNJ5, KCNK1, KCNK9, KCNQ2, KCNV1, LRRC52]
GO:0016301	kinase activity	GO_BiologicalProcess-EBI-UniProt-GOA_11.11.2019_00h00	9.32548e-06	0.00982905	2.81476e-16	3.94066e-15	[6]	Group09	6.37776	78	[ADCYAP1, ADRA1A, ALK, ANG, ARHGEF5, AZU1, CASP3, CAV3, CBS, CCNB2, CCNQ, CD24, CDK18, CDK5R1, CDK5R2, CEMIP, CKB, CXCL17, DAB1, DGKI, DNAJC3, DUSP21, DYRK4, EEF1A2, EPHA4, EPHA5, EPO, ERBB2, F2, F3, FABP4, FLT3, FRK, GHRL, GK, GK2, GPRC5C, GPRC5D, GREM1, GUCY2D, HIPK4, HMGA2, LOC787410, LTF, LY6G6E, MAPK4, MAST1, MMD2, NEK2, NOX4, NRBP2, NTF3, NTRK1, PIK3C2G, PKLR, PROK2, PROX1, PTK6, RIPK4, ROS…
GO:0048704	embryonic skeletal system morphogenesis	GO_BiologicalProcess-EBI-UniProt-GOA_11.11.2019_00h00	1.00701e-05	0.0106038	4.3256e-06	2.59536e-05	[5, 6, 7, 8]	Group12	26.1364	23	[ALX3, EYA1, GRHL2, HOXA11, HOXA2, HOXA4, HOXA5, HOXA6, HOXA7, HOXB1, HOXB2, HOXB3, HOXB4, HOXB7, HOXC11, HOXD3, HOXD4, HOXD9, IRX5, OSR1, SHOX2, TBX15, TFAP2A]
GO:0015079	potassium ion transmembrane transporter activity	GO_BiologicalProcess-EBI-UniProt-GOA_11.11.2019_00h00	1.12347e-05	0.0118189	5.6892e-08	5.6892e-07	[8, 9, 10]	Group13	20.6349	39	[ATP12A, ATP1A3, ATP1A4, ATP4B, CNGA4, GRIK2, HCN1, HCN4, KCNA1, KCNA4, KCNA6, KCNA7, KCNB2, KCNC1, KCNH3, KCNH5, KCNH6, KCNH7, KCNH8, KCNJ1, KCNJ11, KCNJ15, KCNJ3, KCNJ5, KCNK1, KCNK10, KCNK12, KCNK4, KCNK9, KCNMB2, KCNN2, KCNN4, KCNQ2, KCNV1, LRRC52, NETO1, SLC12A3, SLC24A4, SLC9A3]
GO:0006814	sodium ion transport	GO_BiologicalProcess-EBI-UniProt-GOA_11.11.2019_00h00	1.22153e-05	0.0128383	5.6892e-08	5.6892e-07	[7]	Group13	19.8113	42	[ASIC2, ATP12A, ATP1A3, ATP1A4, ATP4B, BPIFA1, CAV3, GRIK2, HCN1, HCN4, KCNK1, LOC531152, LOC534223, NETO1, NKAIN1, NKAIN2, NOS1, OSR1, PRSS8, PTPN3, SCN10A, SCN4A, SCN5A, SCNN1G, SLC12A3, SLC13A3, SLC17A7, SLC24A4, SLC28A3, SLC34A1, SLC38A11, SLC4A5, SLC5A10, SLC5A12, SLC6A11, SLC6A12, SLC6A14, SLC6A16, SLC6A19, SLC8A3, SLC9A3, TPCN1]
GO:0009952	anterior/posterior pattern specification	GO_BiologicalProcess-EBI-UniProt-GOA_11.11.2019_00h00	1.24834e-05	0.0131076	4.3256e-06	2.59536e-05	[4, 5, 6]	Group12	20.4188	39	[CER1, EMX2, FEZF2, FOXH1, GPC3, HES3, HOXA11, HOXA2, HOXA4, HOXA5, HOXA6, HOXA7, HOXB1, HOXB2, HOXB3, HOXB4, HOXB7, HOXB9, HOXC11, HOXC13, HOXD3, HOXD4, HOXD9, LOC615145, MSX2, NEUROD1, NEUROG1, NKX3-1, NRARP, OSR1, PAX6, PLD6, SFRP1, SFRP2, SHH, TBX18, TDRD5, WLS, WNT3]
GO:0022832	voltage-gated channel activity	GO_BiologicalProcess-EBI-UniProt-GOA_11.11.2019_00h00	1.40621e-05	0.0147512	5.6892e-08	5.6892e-07	[9]	Group13	19.6262	42	[CACHD1, CACNA1E, CACNA2D2, CACNG2, CACNG6, CFTR, CLCN1, CLCNKA, CNGA4, CNR1, CRH, GRIN2A, GRIN2B, HCN1, HCN4, KCNA1, KCNA4, KCNA6, KCNA7, KCNB2, KCNC1, KCNH3, KCNH5, KCNH6, KCNH7, KCNH8, KCNJ1, KCNJ11, KCNJ15, KCNJ3, KCNJ5, KCNK1, KCNK9, KCNQ2, KCNV1, LOC534223, LRRC52, SCN10A, SCN4A, SCN5A, TMEM266, TPCN1]
GO:0099240	intrinsic component of synaptic membrane	GO_CellularComponent-EBI-UniProt-GOA_11.11.2019_00h00	1.47611e-05	0.0154548	1.47611e-05	7.38053e-05	[4, 5, 6]	Group07	25	24	[ADAM23, ADCY1, ADCY8, CACNG2, CDH2, CHRM1, CHRNA4, CHRNA6, CNR1, CNTN6, CPLX3, CSPG5, EPHA4, GABRA2, GRIA1, GRIN2A, GSG1L, KCNJ3, LRFN2, MPP2, NETO1, NRCAM, PLPPR4, SLITRK3]
GO:0015077	monovalent inorganic cation transmembrane transporter activity	GO_BiologicalProcess-EBI-UniProt-GOA_11.11.2019_00h00	1.47595e-05	0.0154679	5.6892e-08	5.6892e-07	[7, 8, 9]	Group13	16.5877	70	[ASIC2, ATP12A, ATP1A3, ATP1A4, ATP4B, ATP6V0A4, ATP6V0D2, ATP6V1G3, CAV3, CNGA4, GRIK2, HCN1, HCN4, KCNA1, KCNA4, KCNA6, KCNA7, KCNB2, KCNC1, KCNH3, KCNH5, KCNH6, KCNH7, KCNH8, KCNJ1, KCNJ11, KCNJ15, KCNJ3, KCNJ5, KCNK1, KCNK10, KCNK12, KCNK4, KCNK9, KCNMB2, KCNN2, KCNN4, KCNQ2, KCNV1, LOC531152, LOC534223, LRRC52, NETO1, NOX5, OSR1, PRSS8, PTPN3, SCN10A, SCN4A, SCN5A, SCNN1G, SLC12A3, SLC13A3, …
GO:0005267	potassium channel activity	GO_BiologicalProcess-EBI-UniProt-GOA_11.11.2019_00h00	1.77695e-05	0.0185869	5.6892e-08	5.6892e-07	[9, 10, 11]	Group13	21.7687	32	[CNGA4, GRIK2, HCN1, HCN4, KCNA1, KCNA4, KCNA6, KCNA7, KCNB2, KCNC1, KCNH3, KCNH5, KCNH6, KCNH7, KCNH8, KCNJ1, KCNJ11, KCNJ15, KCNJ3, KCNJ5, KCNK1, KCNK10, KCNK12, KCNK4, KCNK9, KCNMB2, KCNN2, KCNN4, KCNQ2, KCNV1, LRRC52, NETO1]
GO:0098662	inorganic cation transmembrane transport	GO_BiologicalProcess-EBI-UniProt-GOA_11.11.2019_00h00	2.0808e-05	0.0217444	5.6892e-08	5.6892e-07	[7]	Group13	14.8096	105	[ASIC2, ATP12A, ATP1A3, ATP1A4, ATP2B3, ATP4B, ATP6V0A4, ATP6V0D2, ATP6V1G3, BIN1, BPIFA1, CACHD1, CACNA1E, CACNA2D2, CACNG2, CACNG6, CAV3, CEMIP, CNGA4, CNR1, F2, F3, GRIK2, GRIN2A, GRIN2B, HCN1, HCN4, JPH3, JSRP1, KCNA1, KCNA4, KCNA6, KCNA7, KCNB2, KCNC1, KCNH3, KCNH5, KCNH6, KCNH7, KCNH8, KCNJ1, KCNJ11, KCNJ15, KCNJ3, KCNJ5, KCNK1, KCNK10, KCNK12, KCNK4, KCNK9, KCNMB2, KCNN2, KCNN4, KCNQ2, KCN…
GO:0035725	sodium ion transmembrane transport	GO_BiologicalProcess-EBI-UniProt-GOA_11.11.2019_00h00	2.35335e-05	0.024569	5.6892e-08	5.6892e-07	[8]	Group13	20.442	37	[ASIC2, ATP12A, ATP1A3, ATP1A4, ATP4B, BPIFA1, CAV3, GRIK2, HCN1, HCN4, KCNK1, LOC531152, LOC534223, NETO1, OSR1, PRSS8, PTPN3, SCN10A, SCN4A, SCN5A, SCNN1G, SLC12A3, SLC13A3, SLC17A7, SLC24A4, SLC28A3, SLC34A1, SLC4A5, SLC5A10, SLC6A11, SLC6A12, SLC6A14, SLC6A16, SLC6A19, SLC8A3, SLC9A3, TPCN1]
GO:0007218	neuropeptide signaling pathway	GO_BiologicalProcess-EBI-UniProt-GOA_11.11.2019_00h00	2.66318e-05	0.0277769	2.66318e-05	0.000106527	[4, 5, 6]	Group03	24.7312	23	[ADCYAP1, ECEL1, GAL, GALR1, GALR3, GPR149, GRP, HCRTR2, LTB4R, NMBR, NMU, NMUR1, NPY, OPRK1, PPY, PPYR1, PROK2, PROKR1, PROKR2, PTH2, QRFP, SSTR5, TAC1]
GO:0030414	peptidase inhibitor activity	GO_BiologicalProcess-EBI-UniProt-GOA_11.11.2019_00h00	2.96571e-05	0.0309027	2.96571e-05	8.89714e-05	[6, 7, 8, 9, 10]	Group05	20.3488	35	[AHSG, BIN1, CST8, FURIN, GPC3, KIF12, KNG1, LOC100850808, LOC407163, LOC505033, LOC512548, LOC515676, LOC617402, LTF, MGC133636, OVOS2, RPS6KA3, SERPINA10, SERPINA5, SERPINB13, SERPINB7, SERPINF2, SERPINI1, SLPI, SNCA, SPINK5, SPINT1, TFAP2B, TKDP4, UMODL1, VIL1, WFDC10A, WFDC2, WFDC5, WFDC8]
GO:0043046	DNA methylation involved in gamete generation	GO_BiologicalProcess-EBI-UniProt-GOA_11.11.2019_00h00	3.03806e-05	0.0316262	3.03806e-05	6.07612e-05	[3, 4, 5, 6, 7, 8, 9, 10]	Group06	53.3333	8	[CTCFL, FKBP6, MAEL, PIWIL2, PLD6, TDRD1, TDRD5, TDRD9]
GO:1902531	regulation of intracellular signal transduction	GO_BiologicalProcess-EBI-UniProt-GOA_11.11.2019_00h00	3.9387e-05	0.0409625	3.9387e-05	3.9387e-05	[4, 5, 6]	Group01	6.63968	82	[ABRA, ADCYAP1, ADGRG3, ADRA1A, ALK, ALOX12B, ANG, APOA1, ARHGAP25, ARHGEF5, ATF3, BMPER, BST1, C28H10orf71, CASP8, CAV3, CBS, CCL11, CCL20, CCNQ, CD24, CLU, CXCL17, CYCT, DCN, DGKI, DHX58, DUSP21, EPHA4, EPO, ERBB2, F2, F3, F7, FAS, FFAR4, FRMD7, FSHR, GHRL, GPR37L1, GREM1, GUCY1A2, HIPK4, HMGB4, JPH3, JSRP1, KLHL31, LOC100336971, LTF, MC1R, MMD2, NKX3-1, NOS1, NOX4, NTF3, NTRK1, NUPR1, OTUD7A, …
Pairwise comparison 3 (TE/TP)
GOID	GOTerm	Ontology Source	Term PValue	Term PValue Corrected with Bonferroni step down	Group PValue	Group PValue Corrected with Bonferroni step down	GOLevels	GOGroups	% Associated Genes	Nr. Genes	Associated Genes Found
GO:0031981	nuclear lumen	GO_CellularComponent-EBI-UniProt-GOA_11.11.2019_00h00	3.51257e-29	4.01486e-26	3.51257e-29	6.67387e-28	[4, 5, 6]	Group02	5.28347	179	[A1CF, ABHD14B, ABTB1, ACOT7, ADAD1, ADAD2, ANO2, AQP3, ARHGEF5, ASF1B, ATF3, ATP8B1, BANF2, BARX2, BDNF, C26H10orf90, CAPG, CASK, CASP8, CCDC36, CCND1, CDC20, CDCA8, CELF3, CELF4, CENPK, CENPW, CERKL, CFAP45, CTCFL, CYTIP, DCDC2, DENND1C, DENND2D, DMC1, DNAAF1, DNTT, DPF3, DYDC1, DYDC2, E2F8, EFCAB6, EGR2, ELF3, ESR1, EXO1, FAM131B, FANCD2, FAS, FBP2, FKBP6, FOSL1, FOXL2, FOXP3, FOXR2, FRK, GABR…
GO:0007283	spermatogenesis	GO_BiologicalProcess-EBI-UniProt-GOA_11.11.2019_00h00	9.51363e-21	1.08646e-17	4.19684e-19	7.55432e-18	[3, 4, 5, 6, 7]	Group16	28.6154	93	[ACRBP, ADIG, ATP1A4, C8H9orf24, CABS1, CAPZA3, CATSPER3, CCDC36, CCDC42, CCDC63, CCIN, CELF3, CYLC1, DDX25, DDX4, DMC1, DMRT1, DMRTC2, DPY19L2, ELSPBP1, FKBP6, FSCN3, FSHR, GAL3ST1, GALNTL5, GGT1, GGT5, GTSF1, HILS1, HIST1H1A, HORMAD1, ICA1L, IQCF1, KLHL10, LHCGR, LOC100299732, LOC516410, LOC783125, LOC785608, MAEL, MCMDC2, MEI1, MEIG1, MEIOC, MOV10L1, NLRP14, NR0B1, OAZ3, ODF1, ODF3, ODF4, OSBP…
GO:0048232	male gamete generation	GO_BiologicalProcess-EBI-UniProt-GOA_11.11.2019_00h00	9.93983e-21	1.13413e-17	4.19684e-19	7.55432e-18	[4, 5, 6]	Group16	28.0702	96	[ACRBP, ADIG, ATP1A4, C8H9orf24, CABS1, CAPZA3, CATSPER3, CCDC36, CCDC42, CCDC63, CCIN, CELF3, CYLC1, DDX25, DDX4, DMC1, DMRT1, DMRTC2, DPEP3, DPY19L2, ELSPBP1, FKBP6, FSCN3, FSHR, GAL3ST1, GALNTL5, GGT1, GGT5, GTSF1, HILS1, HIST1H1A, HORMAD1, ICA1L, IQCF1, KIF18A, KLHL10, LHCGR, LOC100299732, LOC516410, LOC783125, LOC785608, MAEL, MCMDC2, MEI1, MEIG1, MEIOC, MOV10L1, NLRP14, NR0B1, OAZ3, ODF1, O…
GO:0006464	cellular protein modification process	GO_BiologicalProcess-EBI-UniProt-GOA_11.11.2019_00h00	1.86826e-15	2.12982e-12	3.91294e-16	6.652e-15	[5, 6]	Group17	6.58181	212	[ADCYAP1, ADPRHL1, ADRA1A, ALK, ALOX12B, ALOX15, ALPK2, APOA1, AREG, ARHGEF5, ART3, ASB11, ASB15, ASB16, ASB17, ASB18, ASB9, ATF3, B3GNT4, BMP5, BMP8B, BMPER, BMPR1B, C13H20orf173, C3, CAMKV, CASK, CASP3, CBLC, CCL11, CCL20, CCNB2, CCND1, CCNQ, CD24, CDC20, CDC20B, CDK18, CDK5R2, CDKN3, CELSR3, CLDN3, CTCFL, CWH43, CXCL17, DCST1, DLGAP5, DMRTC2, DNAJC6, DPF3, DPY19L2, DSP, DUPD1, DUSP13, DUSP21, …
KEGG:04080	Neuroactive ligand-receptor interaction	KEGG_11.11.2019	2.79355e-14	3.18185e-11	9.70147e-15	1.55223e-13	[-1]	Group15	23.9669	87	[ADCYAP1, ADORA1, ADRA1A, BDKRB2, C3, CALCR, CCK, CCKAR, CCKBR, CHRM1, CHRM2, CHRM3, CHRNA2, CHRNA4, CHRNA6, CHRNA9, CHRNB2, CNR1, CRH, CRHR1, CRHR2, CYSLTR2, F2, F2RL1, FSHR, GABRA2, GABRA3, GABRA5, GABRG2, GABRP, GABRQ, GALR1, GALR3, GPR50, GRIA1, GRIN2A, GRIN2B, GRM6, GRP, HCRTR2, HRH3, HTR5A, IAPP, INSL3, KNG1, LHCGR, LOC100298767, LOC523484, LOC787432, LTB4R, MC4R, MTNR1A, NMB, NMBR, NMU, NM…
GO:0001669	acrosomal vesicle	GO_CellularComponent-EBI-UniProt-GOA_11.11.2019_00h00	8.53891e-14	9.71728e-11	2.85292e-07	3.13821e-06	[4, 6, 7, 8, 9]	Group13	45.5882	31	[ACE3, ACR, ACRBP, ACRV1, AKAP3, CALCR, CAPZA3, CATSPER3, CYLC1, DKKL1, DPEP3, FAM170B, GLIPR1L1, ICA1L, IQCF1, LYZL4, MROH2B, PRSS37, SCNN1A, SERPINA5, SPACA1, SPACA3, SPACA4, SPESP1, TBC1D21, TEKT3, TMEM190, TMEM225, TSSK1B, TSSK2, ZPBP]
GO:0007281	germ cell development	GO_BiologicalProcess-EBI-UniProt-GOA_11.11.2019_00h00	3.79099e-13	4.31035e-10	4.19684e-19	7.55432e-18	[3, 4, 5, 6]	Group16	28.5	57	[ACRBP, BMPR1B, CAPZA3, CATSPER3, CCDC36, CCDC42, CCDC63, DAZL, DDX25, DMC1, DMRT1, DMRTC2, DPY19L2, ELSPBP1, FOXL2, FSCN3, FSHR, GALNTL5, GPR149, HORMAD1, ICA1L, IQCF1, KLHL10, LGR5, MCMDC2, MEI1, MEIOC, MOV10L1, OSBP2, PACRG, PDILT, PIWIL1, PIWIL2, PLA2G3, PLD6, PRL, PRM2, RIMBP3B, ROPN1, ROPN1L, RSPH1, SEBOX, SLC26A3, SLC26A8, SOHLH2, SPACA1, SPEM1, SYCP1, TDRD1, TDRD5, TNP1, TNP2, TSSK1B, TSS…
GO:0007286	spermatid development	GO_BiologicalProcess-EBI-UniProt-GOA_11.11.2019_00h00	8.90651e-13	1.01178e-09	4.19684e-19	7.55432e-18	[4, 5, 6, 7, 8, 9]	Group16	34.4538	41	[ACRBP, CAPZA3, CATSPER3, CCDC42, CCDC63, DDX25, DMC1, DMRTC2, DPY19L2, ELSPBP1, FSCN3, FSHR, GALNTL5, ICA1L, IQCF1, KLHL10, MEI1, MEIOC, OSBP2, PACRG, PDILT, PIWIL1, PLA2G3, PLD6, PRM2, RIMBP3B, ROPN1, ROPN1L, RSPH1, SLC26A3, SLC26A8, SPACA1, SPEM1, SYCP1, TDRD5, TNP1, TNP2, TSSK1B, TSSK2, TSSK6, ZPBP]
GO:0015031	protein transport	GO_BiologicalProcess-EBI-UniProt-GOA_11.11.2019_00h00	2.07529e-11	2.35545e-08	1.78017e-10	2.67025e-09	[4, 5, 6, 7]	Group12	5.30973	72	[ABRA, ADCYAP1, ADPRHL1, ALOX15B, AMN, AP1M2, AP1S3, APOA1, ARHGEF5, C5H12orf50, CALY, CD24, CDH1, CLEC4E, COMP, DDX25, EGR2, ERBB2, F2RL1, FAM3B, FAM3D, FOXP3, GATA3, GSG1L, HMGB4, HNF4A, IL12A, IL17F, IL1R2, IL1RL1, KIF17, KRT18, LAMP2, LCP1, LIN7A, LYN, MC4R, MCOLN2, MGARP, MX2, MYO7A, MZB1, PANX2, PEX5L, POM121L2, RAB15, RAB25, RAB3IL1, RD3, RFX6, RIMS2, RPH3A, RTP1, SFRP1, SH3TC2, SHH, SNX20…
GO:0015833	peptide transport	GO_BiologicalProcess-EBI-UniProt-GOA_11.11.2019_00h00	1.78017e-10	2.01871e-07	1.78017e-10	2.67025e-09	[5, 6]	Group12	5.60345	78	[ABRA, ADCYAP1, ADPRHL1, ALOX15B, AMN, AP1M2, AP1S3, APOA1, ARHGEF5, C5H12orf50, CALY, CD24, CDH1, CLEC4E, COMP, CRH, DDX25, EGR2, ERBB2, F2RL1, FAM3B, FAM3D, FOXP3, GATA3, GRP, GSG1L, HMGB4, HNF4A, IL12A, IL17F, IL1R2, IL1RL1, ILDR1, KIF17, KRT18, LAMP2, LCP1, LIN7A, LYN, MC4R, MCOLN2, MGARP, MX2, MYO7A, MZB1, PANX2, PAX8, PEX5L, POM121L2, PRL, RAB15, RAB25, RAB3IL1, RD3, RFX6, RIMS2, RPH3A, RTP…
GO:0016070	RNA metabolic process	GO_BiologicalProcess-EBI-UniProt-GOA_11.11.2019_00h00	3.85462e-09	4.36729e-06	3.85462e-09	5.39647e-08	[5, 6]	Group09	7.56034	261	[A1CF, ABHD14B, ABRA, ADAD1, ADAD2, ADCY1, ADCYAP1, ARHGEF5, ATF3, ATP1B4, ATP8B1, BARHL2, BARX2, BHLHA15, BHLHE22, BMP5, BMPER, BMPR1B, BOLL, CALCR, CASK, CCND1, CCNQ, CD28, CDH1, CELF3, CELF4, CER1, CITED4, COMP, CREB3L3, CSRNP3, CTCFL, CYTL1, DAZL, DDX4, DLX1, DLX3, DLX6, DMBX1, DMRT1, DMRT3, DMRTA1, DMRTA2, DMRTC2, DPF3, DSG4, E2F8, EFNA1, EGR2, ELF3, EMX2, EPO, ERBB2, ESR1, ESR2, ESRRB, ESX1…
GO:0007218	neuropeptide signaling pathway	GO_BiologicalProcess-EBI-UniProt-GOA_11.11.2019_00h00	2.49212e-08	2.82108e-05	9.70147e-15	1.55223e-13	[4, 5, 6]	Group15	31.1828	29	[ADCYAP1, AGRP, CYSLTR2, GALR1, GALR3, GPR149, GRP, HCRTR2, LTB4R, MZB1, NMB, NMBR, NMU, NMUR1, NMUR2, NPB, NPFFR2, NPPB, NPY5R, OPRK1, PPYR1, PROK2, PROKR2, PTH2, PYY2, SSTR5, TAC1, TAC3, UTS2R]
GO:0030141	secretory granule	GO_CellularComponent-EBI-UniProt-GOA_11.11.2019_00h00	2.50546e-08	2.83367e-05	2.85292e-07	3.13821e-06	[3, 5, 6, 7, 8]	Group13	22.6496	53	[ACE3, ACR, ACRBP, ACRV1, AKAP3, ASTL, CA4, CALCR, CAPZA3, CATHL1, CATHL4, CATSPER3, CHGB, CRISP2, CRISP3, CYLC1, DKKL1, DPEP3, F5, FAM170B, GLIPR1L1, GRP, ICA1L, IQCF1, LAMP2, LOC615237, LOC780846, LYZL4, MPO, MROH2B, OXT, PRSS37, PRSS58, SCG2, SCNN1A, SERPINA3, SERPINA3-1, SERPINA5, SPACA1, SPACA3, SPACA4, SPESP1, SPINK5, SYT1, TBC1D21, TEKT3, TMEM190, TMEM225, TRH, TSSK1B, TSSK2, VAMP8, ZPBP]
GO:0022836	gated channel activity	GO_BiologicalProcess-EBI-UniProt-GOA_11.11.2019_00h00	9.99486e-08	0.000112942	9.05277e-08	1.17686e-06	[8]	Group18	19.171	74	[ANO2, ANO5, CACHD1, CACNB4, CACNG5, CATSPER3, CHRNA2, CHRNA4, CHRNA6, CHRNA9, CHRNB2, CLCA4, CLCN1, CNGA2, CNGA3, CNGA4, CNGB1, CNR1, CRH, GABRA2, GABRA3, GABRA5, GABRG2, GABRP, GABRQ, GRIA1, GRIN2A, GRIN2B, GSG1L, HCN1, HTR3A, HTR3B, HTR3C, JPH3, JSRP1, KCNA4, KCNA7, KCNB2, KCNC1, KCNE2, KCNG4, KCNH4, KCNH5, KCNH7, KCNJ1, KCNJ3, KCNJ5, KCNK1, KCNK4, KCNMB2, KCNN2, KCNN4, KCNQ2, KCNQ3, KCNT1, KC…
GO:0015267	channel activity	GO_BiologicalProcess-EBI-UniProt-GOA_11.11.2019_00h00	1.21491e-07	0.000137163	9.05277e-08	1.17686e-06	[7]	Group18	17.3913	100	[ANO2, ANO5, AQP3, AQP7, AQP8, AQP9, BEST3, CACHD1, CACNB4, CACNG5, CATSPER3, CHRNA2, CHRNA4, CHRNA6, CHRNA9, CHRNB2, CLCA4, CLCN1, CLDN4, CNGA2, CNGA3, CNGA4, CNGB1, CNR1, CRH, CRISP1, EPO, GABRA2, GABRA3, GABRA5, GABRG2, GABRP, GABRQ, GJB1, GJB2, GJB6, GRIA1, GRIN2A, GRIN2B, GSG1L, HCN1, HTR3A, HTR3B, HTR3C, JPH3, JSRP1, KCNA4, KCNA7, KCNB2, KCNC1, KCNE2, KCNG4, KCNH4, KCNH5, KCNH7, KCNJ1, KCNJ…
GO:0097729	9+2 motile cilium	GO_CellularComponent-EBI-UniProt-GOA_11.11.2019_00h00	2.8176e-07	0.000317825	2.8176e-07	3.38112e-06	[5, 6]	Group05	30.8642	25	[AKAP3, AKAP4, ATP1A4, CCDC172, CCDC181, CD52, DNAH9, DNAI2, LYZL4, MROH2B, ODF1, ODF3, PACRG, ROPN1, RSPH1, SAXO1, SCNN1A, SEPT12, SLC26A3, SUN5, TEKT3, TEKT4, TEKT5, TPPP2, WBP2NL]
GO:0099503	secretory vesicle	GO_CellularComponent-EBI-UniProt-GOA_11.11.2019_00h00	2.85292e-07	0.000321524	2.85292e-07	3.13821e-06	[4, 5, 6, 7]	Group13	19.1781	70	[ACE3, ACR, ACRBP, ACRV1, AKAP3, APBA2, ASTL, BDNF, CA4, CALCR, CAPZA3, CATHL1, CATHL4, CATSPER3, CHGB, CRISP2, CRISP3, CYLC1, DKKL1, DPEP3, F5, FAM170B, GLIPR1L1, GRIA1, GRIN2A, GRP, ICA1L, IQCF1, LAMP2, LAMP5, LOC615237, LOC780846, LYZL4, MME, MPO, MROH2B, NTF3, OXT, PRSS37, PRSS58, RAB15, RPH3A, SCG2, SCNN1A, SERPINA3, SERPINA3-1, SERPINA5, SLC17A7, SLC17A8, SLC6A17, SPACA1, SPACA3, SPACA4, SP…
GO:0048018	receptor ligand activity	GO_BiologicalProcess-EBI-UniProt-GOA_11.11.2019_00h00	5.10865e-07	0.000575235	5.10865e-07	5.10865e-06	[3, 4, 5, 6]	Group11	18.4275	75	[ADCYAP1, AGRP, APOA1, AREG, BDNF, BMP5, BMP8B, BMPR1B, BTC, CCK, CCL11, CCL20, CCL28, CER1, CRH, CXCL5, CXCL8, DEFB3, EBD, EPHA7, EPO, FGF8, GDF1, GRP, IAPP, IFN-tau-c1, IFNE, IL12A, IL13, IL15, IL17F, IL2, IL21, IL25, IL33, IL4, IL7, INSL3, INSL6, LGALS3, LOC100298767, LOC100336971, LOC783012, MZB1, NOG, NPPB, NTF3, OXT, PDGFA, PRL, PRP1, PRP14, PRP2, PRP4, PRP6, PRP8, PRP9, PYY2, RETN, SAA2, S…
GO:0008528	G protein-coupled peptide receptor activity	GO_BiologicalProcess-EBI-UniProt-GOA_11.11.2019_00h00	9.42822e-07	0.00106067	9.70147e-15	1.55223e-13	[5, 6, 7]	Group15	25.3968	32	[BDKRB2, CALCR, CCKAR, CCKBR, CCR10, CCR3, CYSLTR2, F2RL1, FSHR, GALR1, GALR3, GPR37L1, HCRTR2, LGR5, LHCGR, LTB4R, MC4R, NMBR, NMUR1, NMUR2, NPFFR2, NPY5R, OPRK1, OPRL1, OXTR, PPYR1, PROKR2, SCTR, SSTR5, TSHR, UTS2R, XCR1]
GO:0016301	kinase activity	GO_BiologicalProcess-EBI-UniProt-GOA_11.11.2019_00h00	1.22489e-06	0.00137677	3.91294e-16	6.652e-15	[6]	Group17	6.37776	78	[ADCYAP1, ADRA1A, ALK, ALPK2, ARHGEF5, BMPR1B, CAMKV, CASK, CASP3, CBLC, CCNB2, CCND1, CCNQ, CD24, CDK18, CDK5R2, CDKN3, CERKL, CKB, CKMT1B, CXCL17, DUSP21, DYRK4, EEF1A2, EFNA1, EPHA7, EPO, ERBB2, F2, F3, FRK, GK, GK2, GPRC5D, GUCY2D, HASPIN, HIPK4, HMGA2, IL4, ITPKA, KIF14, LMO4, LOC538702, LOC787410, LYN, MAP3K6, MAPK4, MYLK3, MZB1, NEK2, NPFFR2, NRBP2, NRK, NTF3, NTRK1, PDGFA, PIK3C2G, PIP4K2…
GO:0005216	ion channel activity	GO_BiologicalProcess-EBI-UniProt-GOA_11.11.2019_00h00	1.36606e-06	0.00153409	9.05277e-08	1.17686e-06	[7, 8]	Group18	16.9811	90	[ANO2, ANO5, BEST3, CACHD1, CACNB4, CACNG5, CATSPER3, CHRNA2, CHRNA4, CHRNA6, CHRNA9, CHRNB2, CLCA4, CLCN1, CLDN4, CNGA2, CNGA3, CNGA4, CNGB1, CNR1, CRH, EPO, GABRA2, GABRA3, GABRA5, GABRG2, GABRP, GABRQ, GRIA1, GRIN2A, GRIN2B, GSG1L, HCN1, HTR3A, HTR3B, HTR3C, JPH3, JSRP1, KCNA4, KCNA7, KCNB2, KCNC1, KCNE2, KCNG4, KCNH4, KCNH5, KCNH7, KCNJ1, KCNJ3, KCNJ5, KCNK1, KCNK10, KCNK4, KCNMB2, KCNN2, KCN…
GO:0009887	animal organ morphogenesis	GO_BiologicalProcess-EBI-UniProt-GOA_11.11.2019_00h00	2.3762e-06	0.0026661	2.3762e-06	2.13858e-05	[3, 4, 5, 6]	Group07	15.3939	127	[ACP5, ACTA2, ACTC1, ACTG2, ADAMTS1, ALPK2, AQP3, AREG, BARX2, BMP5, BMPR1B, CCDC40, CCL11, CDSN, CELSR3, CER1, CHRNA9, CNTN1, COL8A1, COMP, CTNNA2, DLX1, DLX3, DLX6, DMRT3, DNAAF1, DSCAM, DSP, EFNA1, ELF3, EMX2, ESR1, FANCD2, FGF8, FOXE1, FOXF2, FOXJ1, FOXL2, FST, GATA3, GATA4, GJB6, GNGT1, GRHL2, GSC, HCN1, HES5, HOXA2, HOXA3, HOXA4, HOXA5, HOXA6, HOXA7, HOXB1, HOXB2, HOXB3, HOXB4, HOXB7, HOXC1…
GO:0004930	G protein-coupled receptor activity	GO_BiologicalProcess-EBI-UniProt-GOA_11.11.2019_00h00	2.73462e-06	0.00306551	2.73462e-06	2.1877e-05	[4, 5, 6]	Group08	14.2973	177	[ADGRA1, ADGRD2, ADGRE3, ADGRG7, ADORA1, ADRA1A, BDKRB2, BOSTAUV1R416, CALCR, CCKAR, CCKBR, CCR10, CCR3, CELSR3, CHRM1, CHRM2, CHRM3, CNR1, CRHR2, CYSLTR2, F2RL1, FSHR, GALR1, GALR3, GPR135, GPR149, GPR158, GPR3, GPR37L1, GPR50, GPR82, GPR88, GPRC5D, GRM6, HCRTR2, HRH3, HTR5A, LGR5, LHCGR, LOC100298658, LOC100336980, LOC100337362, LOC100337392, LOC100849008, LOC100851523, LOC104968493, LOC1071311…
GO:0043046	DNA methylation involved in gamete generation	GO_BiologicalProcess-EBI-UniProt-GOA_11.11.2019_00h00	3.47353e-06	0.00389035	3.47353e-06	2.43147e-05	[3, 4, 5, 6, 7, 8, 9, 10]	Group03	60	9	[CTCFL, DDX4, FKBP6, MAEL, PIWIL2, PLD6, TDRD1, TDRD5, TDRD9]
GO:0015276	ligand-gated ion channel activity	GO_BiologicalProcess-EBI-UniProt-GOA_11.11.2019_00h00	3.53985e-06	0.00396109	9.05277e-08	1.17686e-06	[8, 9, 10]	Group18	22.2857	39	[CHRNA2, CHRNA4, CHRNA6, CHRNA9, CHRNB2, CNGA2, CNGA3, CNGA4, CNGB1, CRH, GABRA2, GABRA3, GABRA5, GABRG2, GABRP, GABRQ, GRIA1, GRIN2A, GRIN2B, GSG1L, HCN1, HTR3A, HTR3B, HTR3C, JPH3, JSRP1, KCNE2, KCNJ1, KCNJ3, KCNJ5, KCNK1, MCOLN2, MCOLN3, NETO1, NETO2, P2RX2, SCNN1A, SCNN1G, SLC17A7]
GO:0004672	protein kinase activity	GO_BiologicalProcess-EBI-UniProt-GOA_11.11.2019_00h00	4.24221e-06	0.00474279	3.91294e-16	6.652e-15	[7, 8]	Group17	6.21302	63	[ADCYAP1, ADRA1A, ALK, ALPK2, ARHGEF5, BMPR1B, CAMKV, CASK, CASP3, CBLC, CCNB2, CCND1, CCNQ, CD24, CDK18, CDK5R2, CXCL17, DUSP21, DYRK4, EFNA1, EPHA7, EPO, ERBB2, F3, FRK, GPRC5D, GUCY2D, HASPIN, HIPK4, HMGA2, IL4, KIF14, LOC787410, LYN, MAP3K6, MAPK4, MYLK3, MZB1, NEK2, NPFFR2, NRBP2, NRK, NTF3, NTRK1, PDGFA, PROK2, RIPK4, RPS6KA3, SFRP1, SFRP2, SPRY3, SRMS, STOX1, TCL1A, TEX14, TF, TLR4, TNFSF1…
GO:0030317	flagellated sperm motility	GO_BiologicalProcess-EBI-UniProt-GOA_11.11.2019_00h00	5.29799e-06	0.00591786	5.29799e-06	3.1788e-05	[3, 4, 5, 6]	Group10	29.5775	21	[AKAP4, ATP1A4, CATSPER3, CCDC40, CELF3, DDX4, DNAH1, DRC7, IQCF1, LDHC, PLA2G3, PRM3, RNASE10, ROPN1, ROPN1L, SEPT12, SLC26A8, SPEM1, TEKT3, TNP1, TPPP2]
GO:0007338	single fertilization	GO_BiologicalProcess-EBI-UniProt-GOA_11.11.2019_00h00	6.04712e-06	0.00674858	6.04712e-06	3.02356e-05	[3, 4, 5, 6]	Group00	26	26	[ACR, ADAM2, ASTL, CD9, CLGN, CRISP1, DKKL1, FAM170B, FOXL2, GLIPR1L1, HOXD9, IQCF1, LOC509761, LYZL4, PLCZ1, PRND, PRSS37, RNASE10, SERPINA5, SPACA3, SPESP1, TNP2, UMODL1, WASF1, WBP2NL, ZPBP]
GO:0140013	meiotic nuclear division	GO_BiologicalProcess-EBI-UniProt-GOA_11.11.2019_00h00	6.34625e-06	0.00707607	6.34625e-06	2.5385e-05	[3, 4, 5, 6]	Group14	23.1293	34	[CCDC36, CDC20, DAZL, DDX4, DMC1, DMRT1, DMRTC2, DPEP3, ESPL1, FANCD2, FBXO43, GPR3, HFM1, HORMAD1, KIF18A, LOC100851938, MAEL, MCMDC2, MEI1, MEIOC, MND1, NCAPH, PIWIL2, PTTG1, SHCBP1L, SPATA22, STAG3, SYCE1, SYCE3, SYCP1, TDRD9, TERB2, TEX14, TTK]
GO:0099094	ligand-gated cation channel activity	GO_BiologicalProcess-EBI-UniProt-GOA_11.11.2019_00h00	6.85841e-06	0.00764027	9.05277e-08	1.17686e-06	[9, 10, 11]	Group18	23.3577	32	[CHRNA2, CHRNA4, CHRNA6, CHRNA9, CHRNB2, CNGA2, CNGA3, CNGA4, CNGB1, CRH, GRIA1, GRIN2A, GRIN2B, GSG1L, HCN1, HTR3A, HTR3B, HTR3C, JPH3, JSRP1, KCNE2, KCNJ1, KCNJ3, KCNJ5, KCNK1, MCOLN2, MCOLN3, NETO1, NETO2, P2RX2, SCNN1A, SCNN1G]
GO:0005740	mitochondrial envelope	GO_CellularComponent-EBI-UniProt-GOA_11.11.2019_00h00	7.33752e-06	0.00816665	7.33752e-06	2.20125e-05	[4, 5, 6]	Group06	5	28	[ALAS2, ATCAY, CABS1, CKMT1B, CNR1, COX6B2, CPT1B, CYCT, DAO, FATE1, GK, HSD3B1, IFI27L2, IFI6, LGALS3, LOC616319, MGARP, MTFP1, OTC, PLD6, SLC25A31, SLC25A48, SLC25A5, SPATA18, SPATA19, TMEM173, UCP1, UCP3]
GO:0005179	hormone activity	GO_BiologicalProcess-EBI-UniProt-GOA_11.11.2019_00h00	8.92307e-06	0.00992245	5.10865e-07	5.10865e-06	[4, 5, 6, 7]	Group11	25	27	[ADCYAP1, AGRP, CCK, CRH, EPO, GRP, IAPP, INSL3, INSL6, LOC100298767, MZB1, NPPB, OXT, PRL, PRP1, PRP14, PRP2, PRP4, PRP6, PRP8, PRP9, PYY2, RETN, STC2, TG, TMEM171, TRH]
GO:0007127	meiosis I	GO_BiologicalProcess-EBI-UniProt-GOA_11.11.2019_00h00	1.28001e-05	0.0142209	6.34625e-06	2.5385e-05	[4, 5, 6, 7]	Group14	26.087	24	[CCDC36, DDX4, DMC1, DMRT1, DMRTC2, ESPL1, FANCD2, HFM1, HORMAD1, LOC100851938, MAEL, MCMDC2, MEI1, MEIOC, MND1, PIWIL2, PTTG1, SPATA22, STAG3, SYCE1, SYCE3, SYCP1, TDRD9, TERB2]
GO:0045143	homologous chromosome segregation	GO_BiologicalProcess-EBI-UniProt-GOA_11.11.2019_00h00	1.29849e-05	0.0144133	6.34625e-06	2.5385e-05	[4, 5, 6, 7, 8]	Group14	33.3333	16	[CCDC36, DMC1, ESPL1, FANCD2, HORMAD1, MAEL, MCMDC2, MEI1, MEIOC, PTTG1, SPATA22, STAG3, SYCE1, SYCE3, SYCP1, TERB2]
GO:0048706	embryonic skeletal system development	GO_BiologicalProcess-EBI-UniProt-GOA_11.11.2019_00h00	2.32717e-05	0.0258083	2.32717e-05	4.65435e-05	[5, 6, 7]	Group04	23.5294	28	[DLX1, GRHL2, GSC, HOXA2, HOXA3, HOXA4, HOXA5, HOXA6, HOXA7, HOXB1, HOXB2, HOXB3, HOXB4, HOXB7, HOXB9, HOXC11, HOXD1, HOXD3, HOXD4, HOXD9, NOG, OSR1, SATB2, SHH, SHOX2, SLC35D2, TFAP2A, WNT11]
KEGG:05033	Nicotine addiction	KEGG_11.11.2019	2.39814e-05	0.0265713	9.05277e-08	1.17686e-06	[-1]	Group18	35	14	[CHRNA4, CHRNA6, CHRNB2, GABRA2, GABRA3, GABRA5, GABRG2, GABRP, GABRQ, GRIA1, GRIN2A, GRIN2B, SLC17A7, SLC17A8]
GO:0018193	peptidyl-amino acid modification	GO_BiologicalProcess-EBI-UniProt-GOA_11.11.2019_00h00	3.80363e-05	0.0421062	3.91294e-16	6.652e-15	[6, 7]	Group17	6.62824	69	[ADRA1A, ALK, APOA1, AREG, CBLC, CD24, CTCFL, DMRTC2, DPF3, DPY19L2, DYDC1, DYDC2, DYRK4, EFNA1, EGR2, EPHA7, EPO, ERBB2, FGF8, FKBP11, FKBP6, FOXP3, FRK, FSCB, GATA3, GC, HASPIN, HDAC10, HES5, HIPK4, HMGA2, HRG, IFNE, IL12A, IL15, IL2, IL21, IL4, IL7, INSL3, ISL1, LOC100851938, LOC507756, LOC526524, LOC539818, LOC613401, LOC618664, LOC787410, LYN, MAGT1, MGAT5B, MYB, NAA11, NDNF, NOS1, NTF3, NTR…
GO:0008406	gonad development	GO_BiologicalProcess-EBI-UniProt-GOA_11.11.2019_00h00	4.24735e-05	0.0469757	4.24735e-05	4.24735e-05	[4, 5, 6, 7]	Group01	20.9877	34	[ADAMTS1, BMPR1B, CCDC182, CYP19A1, DMC1, DMRT1, DMRTA1, ESR1, FGF8, FOXL2, FSHR, FST, GAS2, GATA3, GATA4, GPR149, KIF18A, KLHL10, LHCGR, LHX8, LHX9, LOC100299732, LOC783125, LOC785608, LRP2, NR0B1, NR5A1, NUPR1, OSR1, SFRP1, SFRP2, SLIT2, UMODL1, ZFP42]
