# Supplementary material for: Network Analyses Predict Small RNAs That Might Modulate Gene Expression in the Testis and Epididymis of Bos indicus Bulls
Source: Front Genet. 2021 Apr 30;12:610116. doi: 10.3389/fgene.2021.610116 (PMC8120238; doi:10.3389/fgene.2021.610116)
Supplement: Supplementary file 1 [file Data_Sheet_1.zip › Supplementary_Table4.XLSX]

## Sheet: Table_S4
Network analyses predicts small RNAs that may regulate gene expression in testis and epididymis of Bos indicus bulls
Table S4: Small RNAs with significant regulatory impact factor (RIF) values and their predicted number of connections from the co-expression analyses
Ensembl_ID	RIF1	RIF2	Regulatory elements	Pairwise comparison	Number of connections
ENSBTAG00000045840	2.60037	-1.58115	miRNA	HE/TP	601
ENSBTAG00000043668	-2.01431	-0.25047	snRNA	TE/TP	483			Row Labels	Count of Ensembl_ID
ENSBTAG00000043589	1.11052	-2.82594	snoRNA	TE/TP	90			miRNA	25
ENSBTAG00000042697	-2.34717	-0.39796	snRNA	TE/TP	62			snoRNA	13
ENSBTAG00000043205	-2.11488	0.23732	snRNA	HE/TP	62			snRNA	33
ENSBTAG00000043205	-2.06021	-0.28398	snRNA	TE/TP	62			Grand Total	71
ENSBTAG00000045486	-0.32193	-2.58056	snRNA	TE/TP	62
ENSBTAG00000044381	-2.10674	-0.52792	snRNA	TE/TP	55
ENSBTAG00000044436	0.61853	-2.61655	miRNA	TE/TP	42
ENSBTAG00000030085	1.38319	-2.098	miRNA	TE/TP	39
ENSBTAG00000043832	1.4993	-2.12806	snRNA	TE/TP	39
ENSBTAG00000045961	0.39183	-2.69737	miRNA	TE/TP	39
ENSBTAG00000037306	-2.0278	-0.47182	miRNA	TE/TP	38
ENSBTAG00000042332	0.34632	-1.99611	snRNA	TE/TP	38
ENSBTAG00000043212	-2.08719	-0.48021	snoRNA	TE/TP	38
ENSBTAG00000043454	-2.10961	-0.49541	snRNA	TE/TP	38
ENSBTAG00000046756	-2.08339	-0.51144	miRNA	TE/TP	38
ENSBTAG00000036419	-2.1298	-0.50383	miRNA	TE/TP	37
ENSBTAG00000044941	-2.06747	-0.47945	snoRNA	TE/TP	37
ENSBTAG00000046209	-2.11093	-0.50548	snRNA	TE/TP	37
ENSBTAG00000037360	-2.12652	-0.47554	miRNA	TE/TP	36
ENSBTAG00000042769	-2.11389	-0.48175	snoRNA	TE/TP	36
ENSBTAG00000043252	-2.08866	-0.50452	snRNA	TE/TP	36
ENSBTAG00000043525	-2.06328	-0.50128	snRNA	TE/TP	36
ENSBTAG00000044709	-2.09917	-0.49258	miRNA	TE/TP	36
ENSBTAG00000043803	-2.0517	-0.45072	miRNA	TE/TP	35
ENSBTAG00000044930	-2.09229	-0.45421	miRNA	TE/TP	35
ENSBTAG00000045300	-2.1029	-0.46518	snoRNA	TE/TP	35
ENSBTAG00000043220	-2.135	-0.46225	snRNA	TE/TP	34
ENSBTAG00000029055	-2.14369	-0.51025	snRNA	TE/TP	33
ENSBTAG00000042325	-2.11741	-0.45297	snRNA	TE/TP	33
ENSBTAG00000044694	-2.02928	-0.47034	snRNA	TE/TP	33
ENSBTAG00000042823	-2.04098	-0.44606	snRNA	TE/TP	32
ENSBTAG00000048149	-2.01523	-0.19119	miRNA	TE/TP	32
ENSBTAG00000044303	-2.05385	-0.41732	snoRNA	TE/TP	31
ENSBTAG00000045200	-2.10196	-0.53149	miRNA	TE/TP	31
ENSBTAG00000038106	-2.13737	-0.49926	miRNA	TE/TP	29
ENSBTAG00000043664	0.59216	-1.98938	snoRNA	HE/TP	29
ENSBTAG00000043455	1.99653	-0.36311	snRNA	HE/TP	28
ENSBTAG00000044680	2.16698	-0.47033	miRNA	HE/TP	28
ENSBTAG00000042799	2.71213	-0.65952	snRNA	HE/TP	27
ENSBTAG00000043905	-2.01632	-0.38127	snRNA	TE/TP	27
ENSBTAG00000029868	0.86834	-2.06955	miRNA	HE/TP	23
ENSBTAG00000042281	1.81597	-2.20451	snoRNA	TE/TP	23
ENSBTAG00000042393	0.34083	-2.02702	snRNA	TE/TP	18
ENSBTAG00000043133	0.9791	-2.01574	snRNA	HE/TP	16
ENSBTAG00000043046	0.50105	-2.35722	snoRNA	HE/TP	15
ENSBTAG00000043486	0.68276	-2.41901	snRNA	TE/TP	15
ENSBTAG00000045423	1.41257	-2.53194	miRNA	TE/TP	13
ENSBTAG00000042257	1.73525	2.16259	snRNA	HE/TE	12
ENSBTAG00000043739	1.32811	-2.61137	snoRNA	TE/TP	11
ENSBTAG00000042742	1.31289	-1.99151	snoRNA	HE/TP	10
ENSBTAG00000044225	1.80181	-2.07574	miRNA	TE/TP	10
ENSBTAG00000044482	2.1227	-0.07798	snRNA	HE/TP	9
ENSBTAG00000044774	2.20639	-0.48828	snRNA	HE/TP	9
ENSBTAG00000037268	0.08879	-2.0276	miRNA	HE/TP	7
ENSBTAG00000043084	-0.32812	-2.18586	snRNA	HE/TP	7
ENSBTAG00000044664	-0.08408	-2.44131	snRNA	TE/TP	7
ENSBTAG00000045147	1.2319	-2.02925	miRNA	HE/TP	4
ENSBTAG00000042503	2.67535	-0.64226	snRNA	HE/TP	3
ENSBTAG00000044289	0.62323	2.07009	snoRNA	HE/TE	3
ENSBTAG00000047066	2.6931	-0.94741	snRNA	HE/TP	3
ENSBTAG00000037250	1.79554	-2.11433	miRNA	TE/TP	2
ENSBTAG00000048134	1.78438	-1.97748	miRNA	TE/TP	2
ENSBTAG00000029803	0.35467	-2.55038	miRNA	HE/TP	1
ENSBTAG00000035480	1.026	-2.62775	miRNA	TE/TP	1
ENSBTAG00000042633	-2.09172	-0.45694	snRNA	TE/TP	1
ENSBTAG00000042690	1.45487	-2.31888	snoRNA	TE/TP	1
ENSBTAG00000045187	2.69315	-0.75107	snRNA	HE/TP	1
ENSBTAG00000043286	1.73437	-2.02281	snRNA	TE/TP	0
ENSBTAG00000046400	2.17101	-0.46167	miRNA	HE/TP	0
