# Supplementary material for: Network Analyses Predict Small RNAs That Might Modulate Gene Expression in the Testis and Epididymis of Bos indicus Bulls
Source: Front Genet. 2021 Apr 30;12:610116. doi: 10.3389/fgene.2021.610116 (PMC8120238; doi:10.3389/fgene.2021.610116)
Supplement: Supplementary file 1 [file Data_Sheet_1.zip › Supplementary_Table5.XLSX]

## Sheet: Table_S5
Network analyses predicts small RNAs that may regulate gene expression in testis and epididymis of Bos indicus bulls
Table S5: Over-representation analysis by ClueGO for the larger cluster of the co-expression network predicted with PCIT and visualized in Cytoscape
GOID	GOTerm	Ontology Source	Term PValue	Term PValue Corrected with Bonferroni step down	Group PValue	Group PValue Corrected with Bonferroni step down	GOLevels	GOGroups	% Associated Genes	Nr. Genes	Associated Genes Found
GO:0031981	nuclear lumen	GO_CellularComponent-EBI-UniProt-GOA-ACAP-ARAP_24.05.2020_00h00	4.14869e-18	4.14454e-15	4.14869e-18	2.90408e-17	[4, 5, 6]	Group2	4.28699	144	[A1CF, ABHD14B, ABTB1, ACOT7, ADAD1, ANG, ANG2, ARHGEF5, ASF1B, ATF3, ATP8B1, BANF2, C26H10orf90, CAPG, CASK, CASP6, CASP8, CCDC36, CCND1, CDC20, CENPK, CENPU, CHTF18, CYTIP, DAB2, DCDC2, DENND1C, DENND2D, DNAAF1, DNTT, DYDC1, DYDC2, EFCAB6, EGR2, EID1, ELF3, ESR1, FANCD2, FAS, FBP2, FKBP6, FOSL1, FOXP3, FOXR2, FRK, GABRA5, GATA3, GATA4, GBP2, GCAT, GRHL2, HASPIN, HDAC10, HEMGN, HILS1, HIST1H1A, …
GO:0048232	male gamete generation	GO_BiologicalProcess-EBI-UniProt-GOA-ACAP-ARAP_24.05.2020_00h00	7.0903e-16	7.07612e-13	9.95384e-15	5.97231e-14	[4, 5, 6]	Group6	21.2828	73	[ACRBP, ATP1A4, C8H9orf24, CABS1, CAPZA3, CATSPER3, CCDC36, CCDC42, CCDC63, CCIN, CFTR, CYLC1, DDX25, DDX4, DPY19L2, ELSPBP1, FKBP6, FSCN3, FSIP2, GALNTL5, GGT1, GGT5, HILS1, HIST1H1A, HOXA11, ICA1L, IQCF1, KLHL10, LOC100299732, LOC516410, MAEL, MEI1, MEIG1, MEIOC, NLRP14, OAZ3, ODF1, ODF3, ODF4, OSBP2, PACRG, PIWIL1, PRM1, PRM2, PRM3, RFX2, RIMBP3B, ROPN1, ROPN1L, RSPH1, RSPH6A, SHCBP1L, SLC26A3…
GO:0007286	spermatid development	GO_BiologicalProcess-EBI-UniProt-GOA-ACAP-ARAP_24.05.2020_00h00	1.93579e-14	1.92998e-11	9.95384e-15	5.97231e-14	[4, 5, 6, 7, 8, 9]	Group6	31.405	38	[ACRBP, CAPZA3, CATSPER3, CCDC42, CCDC63, CFTR, DDX25, DPY19L2, ELSPBP1, FSCN3, FSIP2, GALNTL5, ICA1L, IQCF1, KLHL10, MEI1, MEIOC, OSBP2, PACRG, PIWIL1, PRM2, RFX2, RIMBP3B, ROPN1, ROPN1L, RSPH1, RSPH6A, SLC26A3, SLC26A8, SPEM1, SYCP1, TDRD5, TNP1, TNP2, TSSK1B, TSSK2, TSSK6, ZPBP]
GO:0007281	germ cell development	GO_BiologicalProcess-EBI-UniProt-GOA-ACAP-ARAP_24.05.2020_00h00	4.50793e-11	4.4899e-08	9.95384e-15	5.97231e-14	[3, 4, 5, 6]	Group6	22.3881	45	[ACRBP, BMPR1B, CAPZA3, CATSPER3, CCDC36, CCDC42, CCDC63, CFTR, DDX25, DPY19L2, ELSPBP1, FSCN3, FSIP2, GALNTL5, ICA1L, IQCF1, KLHL10, LGR5, MEI1, MEIOC, OSBP2, PACRG, PGRMC1, PIWIL1, PRL, PRM2, RFX2, RIMBP3B, ROPN1, ROPN1L, RSPH1, RSPH6A, SEBOX, SLC26A3, SLC26A8, SPEM1, SYCP1, TDRD5, TNP1, TNP2, TSSK1B, TSSK2, TSSK6, ZGLP1, ZPBP]
GO:0001669	acrosomal vesicle	GO_CellularComponent-EBI-UniProt-GOA-ACAP-ARAP_24.05.2020_00h00	3.21663e-09	3.20055e-06	1.43922e-05	2.87843e-05	[4, 6, 7, 8, 9]	Group5	32.3529	22	[ACE3, ACRBP, ACRV1, AKAP3, CAPZA3, CATSPER3, CYLC1, DKKL1, GLIPR1L1, ICA1L, IQCF1, MROH2B, PRSS37, SCNN1A, SERPINA5, SPESP1, TBC1D21, TEKT3, TMEM190, TSSK1B, TSSK2, ZPBP]
GO:0016070	RNA metabolic process	GO_BiologicalProcess-EBI-UniProt-GOA-ACAP-ARAP_24.05.2020_00h00	8.9076e-09	8.85415e-06	8.9076e-09	4.4538e-08	[5, 6]	Group1	5.41703	189	[A1CF, ABHD14B, ADAD1, ADCY8, ADCYAP1, AGTR2, ANG, ANG2, ARHGEF5, ATF3, ATP8B1, BARHL2, BHLHE22, BHLHE41, BMPR1B, BOLL, CASK, CCND1, CCNQ, CDH1, CDK18, CER1, CITED4, CLU, CYTL1, DAB2, DCN, DDX4, DLX3, DLX6, DMBX1, DMRT3, EFNA1, EGR2, EID1, ELF3, EMX2, EPO, ERBB2, ESR1, ESR2, ESX1, F2RL1, F3, FAM170A, FANCD2, FEZF2, FKBP6, FOSL1, FOXM1, FOXN1, FOXP3, FOXR1, FOXR2, FRK, GALR3, GATA3, GATA4, GRHL2, …
GO:0006464	cellular protein modification process	GO_BiologicalProcess-EBI-UniProt-GOA-ACAP-ARAP_24.05.2020_00h00	1.86567e-08	1.85261e-05	1.86567e-08	7.46267e-08	[5, 6]	Group0	5.36871	174	[ADCYAP1, ADRA1A, AGTR2, ALOX15, APOA1, ARHGEF5, ARRDC5, ASB11, ASB15, ASB16, ASB17, ATF3, ATP13A2, B3GAT1, B3GNT4, BMP8B, BMPR1B, BTC, C13H20orf173, C3, CAMKV, CASK, CASP3, CBLC, CBS, CCL11, CCL20, CCNB2, CCND1, CCNQ, CD24, CDC20, CDC20B, CDK18, CDK5R2, CDKN3, CELSR3, CLDN3, CWH43, DAB2, DCN, DCST1, DNAJC3, DPY19L2, DSP, DUSP13, DYDC1, DYDC2, EFNA1, EGR2, EHHADH, EID1, ENPP2, EPHA4, EPO, ERBB2, …
GO:0097729	9+2 motile cilium	GO_CellularComponent-EBI-UniProt-GOA-ACAP-ARAP_24.05.2020_00h00	5.63006e-08	5.58502e-05	5.63006e-08	1.68902e-07	[5, 6]	Group4	26.3736	24	[AKAP3, AKAP4, ATP1A4, CCDC172, CCDC181, CD52, DNAH17, DNAH2, DNAH9, DNAI2, FSIP2, MROH2B, ODF1, ODF3, PACRG, ROPN1, RSPH1, RSPH6A, SCNN1A, SLC26A3, SPAG6, TEKT3, TPPP2, WBP2NL]
GO:0030141	secretory granule	GO_CellularComponent-EBI-UniProt-GOA-ACAP-ARAP_24.05.2020_00h00	1.43922e-05	0.0142626	1.43922e-05	2.87843e-05	[3, 5, 6, 7, 8]	Group5	16.1572	37	[ACE3, ACRBP, ACRV1, AKAP3, BPIFA2B, CAPZA3, CATSPER3, CLU, CRISP3, CYLC1, DKKL1, EXOC3L1, F5, GLIPR1L1, GRP, ICA1L, IQCF1, KRTDAP, LAMP2, LOC615237, LOC780846, MROH2B, OXT, PRSS37, PRSS58, SCNN1A, SERPINA5, SPESP1, SPINK5, SYT1, TBC1D21, TEKT3, TMEM190, TSSK1B, TSSK2, VAMP8, ZPBP]
GO:0048240	sperm capacitation	GO_BiologicalProcess-EBI-UniProt-GOA-ACAP-ARAP_24.05.2020_00h00	4.12269e-05	0.0408147	4.12269e-05	4.12269e-05	[3, 4, 5, 6, 7, 8, 9, 10]	Group3	42.1053	8	[CATSPER3, CFTR, ELSPBP1, IQCF1, ROPN1, ROPN1L, SLC26A3, SLC26A8]
