# Supplementary material for: Network Analyses Predict Small RNAs That Might Modulate Gene Expression in the Testis and Epididymis of Bos indicus Bulls
Source: Front Genet. 2021 Apr 30;12:610116. doi: 10.3389/fgene.2021.610116 (PMC8120238; doi:10.3389/fgene.2021.610116)
Supplement: Supplementary file 1 [file Data_Sheet_1.zip › Supplementary_Table6.XLSX]

## Sheet: larger_cluster
Network analyses predicts small RNAs that may regulate gene expression in testis and epididymis of Bos indicus bulls
Table S6: Description of the elements that compose the larger network cluster
Ensembl ID	Ensembl ID Gene Symbol	GWAS	Type	RIF	bta-mir-2886 first's neighbors	Degree			Summary of information in this Table S6
ENSBTAG00000044963	ENSBTAG00000044963 RF00026	NO	snRNA	NO	First	612
ENSBTAG00000001815	ENSBTAG00000001815 ARHGEF5	NO	NO	NO	First	604			Neighbours of bta-mir-2886
ENSBTAG00000043313	ENSBTAG00000043313 RF00026	NO	snRNA	NO	First	603			First	601
ENSBTAG00000015465	ENSBTAG00000015465 C7H5orf46	NO	NO	NO	First	603			NO	1180
ENSBTAG00000040279	ENSBTAG00000040279 KRT24	NO	NO	NO	First	601			second	434
ENSBTAG00000045840	ENSBTAG00000045840 bta-mir-2886	NO	miRNA	RIF	First	601			Grand Total	2216
ENSBTAG00000024552	ENSBTAG00000024552 SHH	NO	NO	NO	First	599
ENSBTAG00000021079	ENSBTAG00000021079 C3H1orf210	NO	NO	NO	First	599			Degree
ENSBTAG00000047728	ENSBTAG00000047728	NO	NO	NO	First	599			average	143.322
ENSBTAG00000004826	ENSBTAG00000004826 ACP5	NO	NO	NO	First	598			stdev	175.353
ENSBTAG00000039402	ENSBTAG00000039402	NO	NO	NO	First	598			beyond 2 stdev	494.028	Hub
ENSBTAG00000046102	ENSBTAG00000046102	NO	NO	NO	First	597
ENSBTAG00000030546	ENSBTAG00000030546 KRT26	NO	NO	NO	First	597			RIF significant per type
ENSBTAG00000005633	ENSBTAG00000005633 ARHGEF28	NO	NO	NO	First	597			Type	NO	RIF	Grand Total
ENSBTAG00000047112	ENSBTAG00000047112	NO	NO	NO	First	597			miRNA	70	15	85
ENSBTAG00000045238	ENSBTAG00000045238 bta-mir-2462	NO	miRNA	NO	First	597			NO	1988		1988
ENSBTAG00000040432	ENSBTAG00000040432 CLDN3	NO	NO	NO	First	596			snoRNA	38	8	46
ENSBTAG00000019448	ENSBTAG00000019448 CLDN7	NO	NO	NO	First	594			snRNA	77	20	97
ENSBTAG00000004667	ENSBTAG00000004667	NO	NO	NO	First	594			Grand Total	2173	43	2216
ENSBTAG00000047392	ENSBTAG00000047392	NO	NO	NO	First	593
ENSBTAG00000006806	ENSBTAG00000006806 KRT17	NO	NO	NO	First	592
ENSBTAG00000019716	ENSBTAG00000019716 CXCL8	NO	NO	NO	First	592
ENSBTAG00000038551	ENSBTAG00000038551	NO	NO	NO	First	591
ENSBTAG00000001514	ENSBTAG00000001514 ASB11	NO	NO	NO	First	590
ENSBTAG00000013452	ENSBTAG00000013452 AQP9	NO	NO	NO	First	590
ENSBTAG00000012888	ENSBTAG00000012888 C2H2orf80	NO	NO	NO	First	589
ENSBTAG00000047920	ENSBTAG00000047920 OR2AP1	NO	NO	NO	First	588
ENSBTAG00000037767	ENSBTAG00000037767 OR1N1	NO	NO	NO	First	587
ENSBTAG00000005098	ENSBTAG00000005098	NO	NO	NO	First	587
ENSBTAG00000019272	ENSBTAG00000019272 LPCAT2	NO	NO	NO	First	586
ENSBTAG00000047831	ENSBTAG00000047831	NO	NO	NO	First	586
ENSBTAG00000015478	ENSBTAG00000015478 SRD5A1	NO	NO	NO	First	585
ENSBTAG00000004594	ENSBTAG00000004594 MMP7	NO	NO	NO	First	583
ENSBTAG00000011862	ENSBTAG00000011862 PCDH20	NO	NO	NO	First	583
ENSBTAG00000013116	ENSBTAG00000013116 PLCB4	NO	NO	NO	First	582
ENSBTAG00000007829	ENSBTAG00000007829 CSAD	NO	NO	NO	First	582
ENSBTAG00000020140	ENSBTAG00000020140 CER1	NO	NO	NO	First	581
ENSBTAG00000004129	ENSBTAG00000004129 CCL11	NO	NO	NO	First	580
ENSBTAG00000019252	ENSBTAG00000019252 KDF1	NO	NO	NO	First	580
ENSBTAG00000046536	ENSBTAG00000046536	NO	NO	NO	First	579
ENSBTAG00000043318	ENSBTAG00000043318 RF00026	NO	snRNA	NO	First	578
ENSBTAG00000017077	ENSBTAG00000017077 CTSV	NO	NO	NO	First	576
ENSBTAG00000033186	ENSBTAG00000033186 OXCT1	NO	NO	NO	First	575
ENSBTAG00000046744	ENSBTAG00000046744 PALM3	NO	NO	NO	First	575
ENSBTAG00000011076	ENSBTAG00000011076 KCNN2	NO	NO	NO	First	571
ENSBTAG00000020172	ENSBTAG00000020172 DENND2D	NO	NO	NO	First	568
ENSBTAG00000004835	ENSBTAG00000004835 HOXD3	NO	NO	NO	First	567
ENSBTAG00000046126	ENSBTAG00000046126 OR1J2	NO	NO	NO	First	567
ENSBTAG00000002113	ENSBTAG00000002113 ZNF41	NO	NO	NO	First	566
ENSBTAG00000015547	ENSBTAG00000015547 SLC26A3	NO	NO	NO	First	566
ENSBTAG00000021955	ENSBTAG00000021955 NPC2	NO	NO	NO	First	564
ENSBTAG00000005976	ENSBTAG00000005976 HSD17B7	NO	NO	NO	First	564
ENSBTAG00000032873	ENSBTAG00000032873	NO	NO	NO	First	564
ENSBTAG00000001063	ENSBTAG00000001063 HOXA4	NO	NO	NO	First	561
ENSBTAG00000020062	ENSBTAG00000020062 TMC4	NO	NO	NO	First	561
ENSBTAG00000015991	ENSBTAG00000015991 CDH1	NO	NO	NO	First	561
ENSBTAG00000034138	ENSBTAG00000034138	NO	NO	NO	First	561
ENSBTAG00000003746	ENSBTAG00000003746 SCP2	NO	NO	NO	First	560
ENSBTAG00000011779	ENSBTAG00000011779 MAL2	NO	NO	NO	First	559
ENSBTAG00000018986	ENSBTAG00000018986 ACSL4	GWAS	NO	NO	First	559
ENSBTAG00000000836	ENSBTAG00000000836 KRT8	NO	NO	NO	First	555
ENSBTAG00000019761	ENSBTAG00000019761 MANBA	NO	NO	NO	First	553
ENSBTAG00000020844	ENSBTAG00000020844 TMEM246	NO	NO	NO	First	552
ENSBTAG00000005475	ENSBTAG00000005475 TCAF2	NO	NO	NO	First	551
ENSBTAG00000003505	ENSBTAG00000003505 DCN	NO	NO	NO	First	549
ENSBTAG00000021975	ENSBTAG00000021975 PATJ	NO	NO	NO	First	547
ENSBTAG00000001007	ENSBTAG00000001007 SLC25A43	NO	NO	NO	First	546
ENSBTAG00000008248	ENSBTAG00000008248	NO	NO	NO	First	546
ENSBTAG00000015874	ENSBTAG00000015874 CASP3	NO	NO	NO	First	544
ENSBTAG00000008079	ENSBTAG00000008079 NRBP2	NO	NO	NO	First	543
ENSBTAG00000003474	ENSBTAG00000003474 RAB15	NO	NO	NO	First	543
ENSBTAG00000001517	ENSBTAG00000001517 KRT18	NO	NO	NO	First	542
ENSBTAG00000018238	ENSBTAG00000018238 ABTB1	NO	NO	NO	First	539
ENSBTAG00000010253	ENSBTAG00000010253 SYTL1	NO	NO	NO	First	539
ENSBTAG00000020281	ENSBTAG00000020281 NIN	NO	NO	NO	First	538
ENSBTAG00000007079	ENSBTAG00000007079 LCP1	NO	NO	NO	First	538
ENSBTAG00000008329	ENSBTAG00000008329 CYTIP	NO	NO	NO	First	535
ENSBTAG00000003763	ENSBTAG00000003763 MYO5C	NO	NO	NO	First	535
ENSBTAG00000017017	ENSBTAG00000017017 CTPS2	NO	NO	NO	First	534
ENSBTAG00000021347	ENSBTAG00000021347 CWH43	NO	NO	NO	First	533
ENSBTAG00000035998	ENSBTAG00000035998 CKB	NO	NO	NO	First	532
ENSBTAG00000007646	ENSBTAG00000007646 PIGA	NO	NO	NO	First	531
ENSBTAG00000020884	ENSBTAG00000020884 CASP4	NO	NO	NO	First	530
ENSBTAG00000019852	ENSBTAG00000019852 PDHA1	GWAS	NO	NO	First	526
ENSBTAG00000021636	ENSBTAG00000021636 GPR155	NO	NO	NO	First	523
ENSBTAG00000021743	ENSBTAG00000021743 ZNF704	NO	NO	NO	First	521
ENSBTAG00000007399	ENSBTAG00000007399 LAMP2	NO	NO	NO	First	521
ENSBTAG00000030796	ENSBTAG00000030796 WFDC10A	NO	NO	NO	First	520
ENSBTAG00000006589	ENSBTAG00000006589 CFTR	NO	NO	NO	First	518
ENSBTAG00000015780	ENSBTAG00000015780 RCN2	NO	NO	NO	First	517
ENSBTAG00000021654	ENSBTAG00000021654 GAS2	NO	NO	NO	First	515
ENSBTAG00000020178	ENSBTAG00000020178 ARSK	NO	NO	NO	First	514
ENSBTAG00000010419	ENSBTAG00000010419 CYP2R1	NO	NO	NO	First	513
ENSBTAG00000013148	ENSBTAG00000013148 CLDN1	NO	NO	NO	First	508
ENSBTAG00000012211	ENSBTAG00000012211 HOXA5	NO	NO	NO	First	507
ENSBTAG00000046838	ENSBTAG00000046838	NO	NO	NO	First	507
ENSBTAG00000021798	ENSBTAG00000021798 ERBB2	NO	NO	NO	First	506
ENSBTAG00000015745	ENSBTAG00000015745 RAB3IL1	NO	NO	NO	First	504
ENSBTAG00000000955	ENSBTAG00000000955 RBM41	GWAS	NO	NO	First	503
ENSBTAG00000014529	ENSBTAG00000014529 GBP4	NO	NO	NO	First	502
ENSBTAG00000011733	ENSBTAG00000011733 GIPC2	NO	NO	NO	First	502
ENSBTAG00000038156	ENSBTAG00000038156 DYNLT3	GWAS	NO	NO	First	501
ENSBTAG00000020196	ENSBTAG00000020196 ENPP3	NO	NO	NO	First	499
ENSBTAG00000030051	ENSBTAG00000030051 bta-mir-449c	NO	miRNA	NO	First	498
ENSBTAG00000046649	ENSBTAG00000046649 SGPP2	NO	NO	NO	First	496
ENSBTAG00000004518	ENSBTAG00000004518 GRHL2	NO	NO	NO	First	496
ENSBTAG00000013749	ENSBTAG00000013749 RHOQ	NO	NO	NO	First	495
ENSBTAG00000002174	ENSBTAG00000002174 RERG	NO	NO	NO	First	495
ENSBTAG00000044996	ENSBTAG00000044996 RF00026	NO	snRNA	NO	First	494
ENSBTAG00000006293	ENSBTAG00000006293 PLAC1	NO	NO	NO	First	494
ENSBTAG00000024809	ENSBTAG00000024809 MGC137030	NO	NO	NO	First	494
ENSBTAG00000020136	ENSBTAG00000020136 CASK	GWAS	NO	NO	First	494
ENSBTAG00000048285	ENSBTAG00000048285 bta-mir-2894	NO	miRNA	NO	First	494
ENSBTAG00000025113	ENSBTAG00000025113	NO	NO	NO	First	492
ENSBTAG00000034349	ENSBTAG00000034349 IFI44	NO	NO	NO	First	491
ENSBTAG00000048133	ENSBTAG00000048133 PAG15	NO	NO	NO	First	490
ENSBTAG00000045931	ENSBTAG00000045931 MAGT1	NO	NO	NO	First	490
ENSBTAG00000016455	ENSBTAG00000016455 CACHD1	NO	NO	NO	First	490
ENSBTAG00000004094	ENSBTAG00000004094 SPARCL1	NO	NO	NO	First	489
ENSBTAG00000002595	ENSBTAG00000002595 ABCB5	NO	NO	NO	First	489
ENSBTAG00000025219	ENSBTAG00000025219	NO	NO	NO	First	489
ENSBTAG00000044231	ENSBTAG00000044231 RF00026	NO	snRNA	NO	First	488
ENSBTAG00000008637	ENSBTAG00000008637 TRIML2	NO	NO	NO	First	488
ENSBTAG00000044700	ENSBTAG00000044700 RF00015	NO	snRNA	NO	First	487
ENSBTAG00000018116	ENSBTAG00000018116 MTFP1	NO	NO	NO	First	487
ENSBTAG00000004556	ENSBTAG00000004556 SLC2A3	NO	NO	NO	First	487
ENSBTAG00000032821	ENSBTAG00000032821 SCEL	NO	NO	NO	First	487
ENSBTAG00000044933	ENSBTAG00000044933	NO	miRNA	NO	First	487
ENSBTAG00000044911	ENSBTAG00000044911 RF00026	NO	snRNA	NO	First	486
ENSBTAG00000042105	ENSBTAG00000042105 RF00156	NO	snoRNA	NO	First	486
ENSBTAG00000007335	ENSBTAG00000007335 TPD52	NO	NO	NO	First	486
ENSBTAG00000014056	ENSBTAG00000014056 CHRNA6	NO	NO	NO	First	486
ENSBTAG00000046565	ENSBTAG00000046565	NO	NO	NO	First	486
ENSBTAG00000029856	ENSBTAG00000029856 bta-mir-34b	NO	miRNA	NO	First	486
ENSBTAG00000019580	ENSBTAG00000019580 TCL1A	NO	NO	NO	First	485
ENSBTAG00000009646	ENSBTAG00000009646 ALDH7A1	NO	NO	NO	First	484
ENSBTAG00000006174	ENSBTAG00000006174 TMEM212	NO	NO	NO	First	484
ENSBTAG00000022501	ENSBTAG00000022501 NXF3	GWAS	NO	NO	First	484
ENSBTAG00000005953	ENSBTAG00000005953 ESX1	GWAS	NO	NO	First	484
ENSBTAG00000002245	ENSBTAG00000002245	NO	NO	NO	First	484
ENSBTAG00000014521	ENSBTAG00000014521 UGDH	NO	NO	NO	First	484
ENSBTAG00000030548	ENSBTAG00000030548 KRT27	NO	NO	NO	First	484
ENSBTAG00000034154	ENSBTAG00000034154 AGMO	NO	NO	NO	First	484
ENSBTAG00000043668	ENSBTAG00000043668 RF00015	NO	snRNA	RIF	First	483
ENSBTAG00000045924	ENSBTAG00000045924	NO	NO	NO	First	483
ENSBTAG00000015791	ENSBTAG00000015791	NO	NO	NO	First	483
ENSBTAG00000030055	ENSBTAG00000030055 bta-mir-202	NO	miRNA	NO	First	483
ENSBTAG00000020883	ENSBTAG00000020883 IL2	NO	NO	NO	First	482
ENSBTAG00000039581	ENSBTAG00000039581 HOXD4	NO	NO	NO	First	482
ENSBTAG00000013831	ENSBTAG00000013831 DSG1	NO	NO	NO	First	482
ENSBTAG00000038449	ENSBTAG00000038449	NO	NO	NO	First	482
ENSBTAG00000032896	ENSBTAG00000032896	NO	NO	NO	First	482
ENSBTAG00000040093	ENSBTAG00000040093 FOXI3	NO	NO	NO	First	481
ENSBTAG00000036423	ENSBTAG00000036423 bta-mir-146b	NO	miRNA	NO	First	481
ENSBTAG00000008085	ENSBTAG00000008085 CRISP1	NO	NO	NO	First	480
ENSBTAG00000015718	ENSBTAG00000015718 CASP8	NO	NO	NO	First	480
ENSBTAG00000042708	ENSBTAG00000042708 RF00026	NO	snRNA	NO	First	479
ENSBTAG00000042455	ENSBTAG00000042455 RF00026	NO	snRNA	NO	First	478
ENSBTAG00000047671	ENSBTAG00000047671 PRP2	NO	NO	NO	First	478
ENSBTAG00000042466	ENSBTAG00000042466 RF00586	NO	snoRNA	NO	First	477
ENSBTAG00000046571	ENSBTAG00000046571	NO	miRNA	NO	First	477
ENSBTAG00000008139	ENSBTAG00000008139 HOXA3	NO	NO	NO	First	476
ENSBTAG00000019289	ENSBTAG00000019289 ITGA2	NO	NO	NO	First	476
ENSBTAG00000016835	ENSBTAG00000016835 IL17F	NO	NO	NO	First	476
ENSBTAG00000020018	ENSBTAG00000020018 FRK	NO	NO	NO	First	476
ENSBTAG00000030027	ENSBTAG00000030027 bta-mir-449b	NO	miRNA	NO	First	476
ENSBTAG00000038593	ENSBTAG00000038593	NO	miRNA	NO	First	476
ENSBTAG00000044457	ENSBTAG00000044457 RF00026	NO	snRNA	NO	First	475
ENSBTAG00000013928	ENSBTAG00000013928 WFDC2	NO	NO	NO	First	475
ENSBTAG00000047625	ENSBTAG00000047625 FAT2	NO	NO	NO	First	475
ENSBTAG00000037496	ENSBTAG00000037496	NO	NO	NO	First	475
ENSBTAG00000030800	ENSBTAG00000030800	NO	NO	NO	First	474
ENSBTAG00000047867	ENSBTAG00000047867	NO	NO	NO	First	474
ENSBTAG00000040459	ENSBTAG00000040459	NO	NO	NO	First	474
ENSBTAG00000026880	ENSBTAG00000026880 KRT89	NO	NO	NO	First	472
ENSBTAG00000006159	ENSBTAG00000006159 KCNJ3	NO	NO	NO	First	472
ENSBTAG00000046366	ENSBTAG00000046366 CLDN34	NO	NO	NO	First	472
ENSBTAG00000047639	ENSBTAG00000047639	NO	NO	NO	First	472
ENSBTAG00000047137	ENSBTAG00000047137	NO	NO	NO	First	472
ENSBTAG00000004702	ENSBTAG00000004702	NO	NO	NO	First	472
ENSBTAG00000018382	ENSBTAG00000018382 SMS	NO	NO	NO	First	472
ENSBTAG00000015512	ENSBTAG00000015512 HEXB	NO	NO	NO	First	472
ENSBTAG00000004944	ENSBTAG00000004944 ANXA10	NO	NO	NO	First	471
ENSBTAG00000002289	ENSBTAG00000002289 NLRP14	NO	NO	NO	First	471
ENSBTAG00000047313	ENSBTAG00000047313	NO	NO	NO	First	471
ENSBTAG00000008862	ENSBTAG00000008862 GOLGB1	NO	NO	NO	First	471
ENSBTAG00000008121	ENSBTAG00000008121 RSPO3	NO	NO	NO	First	470
ENSBTAG00000009786	ENSBTAG00000009786 SCIN	NO	NO	NO	First	470
ENSBTAG00000039599	ENSBTAG00000039599 HOXB4	NO	NO	NO	First	469
ENSBTAG00000002805	ENSBTAG00000002805	NO	NO	NO	First	469
ENSBTAG00000005798	ENSBTAG00000005798 TRIM50	NO	NO	NO	First	468
ENSBTAG00000043954	ENSBTAG00000043954 NMBR	NO	NO	NO	First	468
ENSBTAG00000014457	ENSBTAG00000014457	NO	NO	NO	First	468
ENSBTAG00000020954	ENSBTAG00000020954 TRIM7	NO	NO	NO	First	467
ENSBTAG00000001062	ENSBTAG00000001062 PTH2	NO	NO	NO	First	467
ENSBTAG00000020715	ENSBTAG00000020715 PIK3C2G	NO	NO	NO	First	466
ENSBTAG00000044161	ENSBTAG00000044161 NMU	NO	NO	NO	First	466
ENSBTAG00000040567	ENSBTAG00000040567 MMP27	NO	NO	NO	First	466
ENSBTAG00000024895	ENSBTAG00000024895	NO	NO	NO	First	466
ENSBTAG00000019625	ENSBTAG00000019625 EHHADH	NO	NO	NO	First	465
ENSBTAG00000046943	ENSBTAG00000046943	NO	NO	NO	First	465
ENSBTAG00000043606	ENSBTAG00000043606 RF00015	NO	snRNA	NO	First	464
ENSBTAG00000028575	ENSBTAG00000028575 RF00003	NO	snRNA	NO	First	464
ENSBTAG00000015700	ENSBTAG00000015700 ELOVL3	NO	NO	NO	First	464
ENSBTAG00000048126	ENSBTAG00000048126	NO	NO	NO	First	464
ENSBTAG00000046327	ENSBTAG00000046327	NO	NO	NO	First	464
ENSBTAG00000027251	ENSBTAG00000027251	NO	NO	NO	First	464
ENSBTAG00000005714	ENSBTAG00000005714 ACTC1	NO	NO	NO	First	463
ENSBTAG00000045537	ENSBTAG00000045537	NO	NO	NO	First	463
ENSBTAG00000043131	ENSBTAG00000043131 RF00026	NO	snRNA	NO	First	462
ENSBTAG00000046515	ENSBTAG00000046515 RF00026	NO	snRNA	NO	First	462
ENSBTAG00000002075	ENSBTAG00000002075 MME	NO	NO	NO	First	462
ENSBTAG00000013691	ENSBTAG00000013691 OR2L13	NO	NO	NO	First	462
ENSBTAG00000037483	ENSBTAG00000037483 MOGAT2	NO	NO	NO	First	462
ENSBTAG00000000923	ENSBTAG00000000923 HOXC13	NO	NO	NO	First	462
ENSBTAG00000017800	ENSBTAG00000017800 DMRT3	NO	NO	NO	First	461
ENSBTAG00000048001	ENSBTAG00000048001	NO	NO	NO	First	461
ENSBTAG00000038908	ENSBTAG00000038908	NO	NO	NO	First	461
ENSBTAG00000021235	ENSBTAG00000021235	NO	NO	NO	First	461
ENSBTAG00000009653	ENSBTAG00000009653	NO	NO	NO	First	461
ENSBTAG00000029860	ENSBTAG00000029860 bta-mir-20a	NO	miRNA	NO	First	461
ENSBTAG00000004181	ENSBTAG00000004181	NO	NO	NO	First	460
ENSBTAG00000002029	ENSBTAG00000002029 IGSF5	NO	NO	NO	First	459
ENSBTAG00000033993	ENSBTAG00000033993 PRP14	NO	NO	NO	First	459
ENSBTAG00000047236	ENSBTAG00000047236	NO	NO	NO	First	459
ENSBTAG00000046773	ENSBTAG00000046773 MCOLN2	NO	NO	NO	First	458
ENSBTAG00000043497	ENSBTAG00000043497 RF00026	NO	snRNA	NO	First	457
ENSBTAG00000046789	ENSBTAG00000046789	NO	NO	NO	First	455
ENSBTAG00000040157	ENSBTAG00000040157	NO	NO	NO	First	455
ENSBTAG00000017468	ENSBTAG00000017468 NUCB2	NO	NO	NO	First	455
ENSBTAG00000030024	ENSBTAG00000030024 bta-mir-542	NO	miRNA	NO	First	455
ENSBTAG00000009277	ENSBTAG00000009277 RGS17	NO	NO	NO	First	454
ENSBTAG00000046302	ENSBTAG00000046302	NO	NO	NO	First	454
ENSBTAG00000000688	ENSBTAG00000000688	NO	NO	NO	First	454
ENSBTAG00000029968	ENSBTAG00000029968 bta-mir-7-3	NO	miRNA	NO	First	454
ENSBTAG00000042966	ENSBTAG00000042966 RF00026	NO	snRNA	NO	First	453
ENSBTAG00000047681	ENSBTAG00000047681	NO	NO	NO	First	453
ENSBTAG00000046202	ENSBTAG00000046202	NO	NO	NO	First	453
ENSBTAG00000040478	ENSBTAG00000040478	NO	NO	NO	First	453
ENSBTAG00000005228	ENSBTAG00000005228 CNGA4	NO	NO	NO	First	453
ENSBTAG00000032224	ENSBTAG00000032224	NO	NO	NO	First	452
ENSBTAG00000015059	ENSBTAG00000015059 MMP13	NO	NO	NO	First	451
ENSBTAG00000046247	ENSBTAG00000046247	NO	NO	NO	First	451
ENSBTAG00000045637	ENSBTAG00000045637	NO	NO	NO	First	451
ENSBTAG00000021923	ENSBTAG00000021923 DSG2	NO	NO	NO	First	451
ENSBTAG00000037948	ENSBTAG00000037948	NO	miRNA	NO	First	451
ENSBTAG00000037881	ENSBTAG00000037881	NO	NO	NO	First	450
ENSBTAG00000043450	ENSBTAG00000043450 RF00026	NO	snRNA	NO	First	449
ENSBTAG00000018881	ENSBTAG00000018881 SYT6	NO	NO	NO	First	449
ENSBTAG00000011163	ENSBTAG00000011163 CYTL1	NO	NO	NO	First	449
ENSBTAG00000046045	ENSBTAG00000046045	NO	NO	NO	First	449
ENSBTAG00000030921	ENSBTAG00000030921 FAM3B	NO	NO	NO	First	449
ENSBTAG00000045076	ENSBTAG00000045076	NO	miRNA	NO	First	449
ENSBTAG00000002849	ENSBTAG00000002849 IRF6	NO	NO	NO	First	448
ENSBTAG00000014751	ENSBTAG00000014751 ZIC1	NO	NO	NO	First	448
ENSBTAG00000030932	ENSBTAG00000030932 IFI44L	NO	NO	NO	First	448
ENSBTAG00000047597	ENSBTAG00000047597	NO	NO	NO	First	448
ENSBTAG00000046740	ENSBTAG00000046740	NO	NO	NO	First	447
ENSBTAG00000048161	ENSBTAG00000048161	NO	NO	NO	First	446
ENSBTAG00000040550	ENSBTAG00000040550	NO	NO	NO	First	446
ENSBTAG00000012363	ENSBTAG00000012363	NO	NO	NO	First	446
ENSBTAG00000033096	ENSBTAG00000033096 PAG2	NO	NO	NO	First	445
ENSBTAG00000001765	ENSBTAG00000001765 HAPLN4	NO	NO	NO	First	445
ENSBTAG00000047493	ENSBTAG00000047493	NO	NO	NO	First	445
ENSBTAG00000020033	ENSBTAG00000020033	NO	NO	NO	First	445
ENSBTAG00000005060	ENSBTAG00000005060	NO	NO	NO	First	445
ENSBTAG00000044907	ENSBTAG00000044907 RF00026	NO	snRNA	NO	First	444
ENSBTAG00000040021	ENSBTAG00000040021	NO	NO	NO	First	444
ENSBTAG00000034891	ENSBTAG00000034891	NO	NO	NO	First	444
ENSBTAG00000033036	ENSBTAG00000033036	NO	NO	NO	First	444
ENSBTAG00000014735	ENSBTAG00000014735 HOXA13	NO	NO	NO	First	443
ENSBTAG00000044540	ENSBTAG00000044540 RF00004	NO	snRNA	NO	First	442
ENSBTAG00000017396	ENSBTAG00000017396	NO	NO	NO	First	442
ENSBTAG00000000793	ENSBTAG00000000793 LAMC2	NO	NO	NO	First	442
ENSBTAG00000045463	ENSBTAG00000045463 RF00004	NO	snRNA	NO	First	441
ENSBTAG00000004675	ENSBTAG00000004675 ZNF18	NO	NO	NO	First	441
ENSBTAG00000002891	ENSBTAG00000002891 HTR5A	NO	NO	NO	First	441
ENSBTAG00000018831	ENSBTAG00000018831 DAO	NO	NO	NO	First	441
ENSBTAG00000001734	ENSBTAG00000001734 MS4A10	NO	NO	NO	First	440
ENSBTAG00000047670	ENSBTAG00000047670 CHST8	NO	NO	NO	First	439
ENSBTAG00000034871	ENSBTAG00000034871	NO	NO	NO	First	439
ENSBTAG00000033513	ENSBTAG00000033513 PRP9	NO	NO	NO	First	438
ENSBTAG00000009625	ENSBTAG00000009625 DMBX1	NO	NO	NO	First	438
ENSBTAG00000021458	ENSBTAG00000021458 DLX6	NO	NO	NO	First	438
ENSBTAG00000046993	ENSBTAG00000046993	NO	NO	NO	First	438
ENSBTAG00000046035	ENSBTAG00000046035	NO	NO	NO	First	438
ENSBTAG00000045850	ENSBTAG00000045850	NO	NO	NO	First	438
ENSBTAG00000048073	ENSBTAG00000048073	NO	NO	NO	First	437
ENSBTAG00000046652	ENSBTAG00000046652	NO	NO	NO	First	437
ENSBTAG00000001873	ENSBTAG00000001873	NO	NO	NO	First	437
ENSBTAG00000033128	ENSBTAG00000033128 CRH	NO	NO	NO	First	436
ENSBTAG00000024201	ENSBTAG00000024201	NO	NO	NO	First	436
ENSBTAG00000038030	ENSBTAG00000038030	NO	NO	NO	First	435
ENSBTAG00000034921	ENSBTAG00000034921	NO	NO	NO	First	435
ENSBTAG00000024999	ENSBTAG00000024999	NO	NO	NO	First	435
ENSBTAG00000005749	ENSBTAG00000005749	NO	NO	NO	First	435
ENSBTAG00000013953	ENSBTAG00000013953 CALD1	NO	NO	NO	First	434
ENSBTAG00000047276	ENSBTAG00000047276	NO	NO	NO	First	434
ENSBTAG00000038083	ENSBTAG00000038083	NO	NO	NO	First	434
ENSBTAG00000046650	ENSBTAG00000046650 OR6K2	NO	NO	NO	First	433
ENSBTAG00000046738	ENSBTAG00000046738	NO	NO	NO	First	433
ENSBTAG00000006620	ENSBTAG00000006620 SLC24A4	NO	NO	NO	First	432
ENSBTAG00000003331	ENSBTAG00000003331 NEUROG1	NO	NO	NO	First	432
ENSBTAG00000006902	ENSBTAG00000006902 KCNJ5	NO	NO	NO	second	432
ENSBTAG00000047301	ENSBTAG00000047301	NO	NO	NO	First	432
ENSBTAG00000032798	ENSBTAG00000032798	NO	NO	NO	First	432
ENSBTAG00000043130	ENSBTAG00000043130 RF00153	NO	snoRNA	NO	First	431
ENSBTAG00000044049	ENSBTAG00000044049 ABHD12B	NO	NO	NO	First	431
ENSBTAG00000046441	ENSBTAG00000046441	NO	NO	NO	First	430
ENSBTAG00000016052	ENSBTAG00000016052	NO	NO	NO	First	430
ENSBTAG00000005650	ENSBTAG00000005650 SKAP2	NO	NO	NO	First	430
ENSBTAG00000032364	ENSBTAG00000032364	NO	NO	NO	First	429
ENSBTAG00000016773	ENSBTAG00000016773 NXNL1	NO	NO	NO	First	429
ENSBTAG00000039467	ENSBTAG00000039467	NO	NO	NO	First	429
ENSBTAG00000009753	ENSBTAG00000009753	NO	NO	NO	First	428
ENSBTAG00000000706	ENSBTAG00000000706 ADAMTS1	NO	NO	NO	First	428
ENSBTAG00000004553	ENSBTAG00000004553 TPM4	NO	NO	NO	First	427
ENSBTAG00000039974	ENSBTAG00000039974 SSTR5	NO	NO	NO	First	427
ENSBTAG00000033270	ENSBTAG00000033270 SEBOX	NO	NO	NO	First	427
ENSBTAG00000046107	ENSBTAG00000046107	NO	NO	NO	First	427
ENSBTAG00000048098	ENSBTAG00000048098 PKP3	NO	NO	NO	First	426
ENSBTAG00000021195	ENSBTAG00000021195 A1CF	NO	NO	NO	First	426
ENSBTAG00000038947	ENSBTAG00000038947 ZSCAN4	NO	NO	NO	First	425
ENSBTAG00000008644	ENSBTAG00000008644 KCNK4	NO	NO	NO	First	425
ENSBTAG00000046653	ENSBTAG00000046653	NO	NO	NO	First	425
ENSBTAG00000046392	ENSBTAG00000046392	NO	NO	NO	First	425
ENSBTAG00000020725	ENSBTAG00000020725 CNGA2	GWAS	NO	NO	First	424
ENSBTAG00000022161	ENSBTAG00000022161 TLR7	NO	NO	NO	First	423
ENSBTAG00000011666	ENSBTAG00000011666 THRSP	NO	NO	NO	First	423
ENSBTAG00000008797	ENSBTAG00000008797	NO	NO	NO	First	423
ENSBTAG00000005938	ENSBTAG00000005938 BARHL2	NO	NO	NO	First	423
ENSBTAG00000047168	ENSBTAG00000047168	NO	NO	NO	First	423
ENSBTAG00000013298	ENSBTAG00000013298 PLA2G4A	NO	NO	NO	First	422
ENSBTAG00000014296	ENSBTAG00000014296 NCCRP1	NO	NO	NO	First	422
ENSBTAG00000046582	ENSBTAG00000046582	NO	NO	NO	First	422
ENSBTAG00000000185	ENSBTAG00000000185 SLC6A14	NO	NO	NO	First	422
ENSBTAG00000016305	ENSBTAG00000016305 ATP13A4	NO	NO	NO	First	421
ENSBTAG00000008026	ENSBTAG00000008026 OXT	NO	NO	NO	First	421
ENSBTAG00000017722	ENSBTAG00000017722 F5	NO	NO	NO	First	421
ENSBTAG00000009607	ENSBTAG00000009607 LARGE2	NO	NO	NO	First	420
ENSBTAG00000042404	ENSBTAG00000042404 RF00026	NO	snRNA	NO	First	419
ENSBTAG00000021160	ENSBTAG00000021160 AP1M2	NO	NO	NO	First	419
ENSBTAG00000038651	ENSBTAG00000038651	NO	NO	NO	First	419
ENSBTAG00000005154	ENSBTAG00000005154 APCDD1	NO	NO	NO	First	418
ENSBTAG00000034940	ENSBTAG00000034940 TRIM64	NO	NO	NO	First	417
ENSBTAG00000047306	ENSBTAG00000047306 OR6J1	NO	NO	NO	First	417
ENSBTAG00000033367	ENSBTAG00000033367 DDO	NO	NO	NO	First	417
ENSBTAG00000047230	ENSBTAG00000047230	NO	NO	NO	First	416
ENSBTAG00000046326	ENSBTAG00000046326	NO	NO	NO	First	416
ENSBTAG00000046210	ENSBTAG00000046210	NO	NO	NO	First	416
ENSBTAG00000009073	ENSBTAG00000009073	NO	NO	NO	First	416
ENSBTAG00000034196	ENSBTAG00000034196 HHLA1	NO	NO	NO	First	415
ENSBTAG00000018914	ENSBTAG00000018914 RAB25	NO	NO	NO	First	414
ENSBTAG00000038485	ENSBTAG00000038485	NO	NO	NO	First	414
ENSBTAG00000012084	ENSBTAG00000012084	NO	NO	NO	First	413
ENSBTAG00000031575	ENSBTAG00000031575 VAV3	NO	NO	NO	First	411
ENSBTAG00000011384	ENSBTAG00000011384 TBX5	NO	NO	NO	First	411
ENSBTAG00000007347	ENSBTAG00000007347 ST8SIA3	NO	NO	NO	First	411
ENSBTAG00000010791	ENSBTAG00000010791 HTR3A	NO	NO	NO	First	411
ENSBTAG00000037710	ENSBTAG00000037710	NO	NO	NO	First	411
ENSBTAG00000013880	ENSBTAG00000013880 WWC1	NO	NO	NO	First	410
ENSBTAG00000019509	ENSBTAG00000019509 NUDT5	NO	NO	NO	First	410
ENSBTAG00000046040	ENSBTAG00000046040	NO	NO	NO	First	408
ENSBTAG00000038911	ENSBTAG00000038911	NO	NO	NO	First	408
ENSBTAG00000004971	ENSBTAG00000004971 GRAMD1C	NO	NO	NO	First	408
ENSBTAG00000016982	ENSBTAG00000016982 MCOLN3	NO	NO	NO	First	406
ENSBTAG00000025009	ENSBTAG00000025009 HOXB9	NO	NO	NO	First	406
ENSBTAG00000045291	ENSBTAG00000045291 bta-mir-2285e-2	NO	miRNA	NO	First	406
ENSBTAG00000002820	ENSBTAG00000002820 RBBP7	NO	NO	NO	First	405
ENSBTAG00000048005	ENSBTAG00000048005 MGC157368	NO	NO	NO	First	404
ENSBTAG00000002526	ENSBTAG00000002526 BDH2	NO	NO	NO	First	403
ENSBTAG00000045647	ENSBTAG00000045647 ARL4C	NO	NO	NO	First	401
ENSBTAG00000012302	ENSBTAG00000012302 RTN4RL1	NO	NO	NO	First	399
ENSBTAG00000019354	ENSBTAG00000019354 PAX8	NO	NO	NO	First	399
ENSBTAG00000040584	ENSBTAG00000040584 DSC2	NO	NO	NO	First	399
ENSBTAG00000048303	ENSBTAG00000048303	NO	NO	NO	First	399
ENSBTAG00000048123	ENSBTAG00000048123 TSSK2	NO	NO	NO	First	399
ENSBTAG00000046627	ENSBTAG00000046627 OR51L1	NO	NO	NO	First	397
ENSBTAG00000014967	ENSBTAG00000014967 PAX7	NO	NO	NO	First	396
ENSBTAG00000010785	ENSBTAG00000010785 FAS	NO	NO	NO	First	396
ENSBTAG00000030725	ENSBTAG00000030725	NO	NO	NO	First	395
ENSBTAG00000036326	ENSBTAG00000036326	NO	NO	NO	First	393
ENSBTAG00000038733	ENSBTAG00000038733 EFS	NO	NO	NO	First	391
ENSBTAG00000017587	ENSBTAG00000017587	NO	NO	NO	First	391
ENSBTAG00000045642	ENSBTAG00000045642	NO	NO	NO	First	389
ENSBTAG00000023997	ENSBTAG00000023997 VAMP8	NO	NO	NO	First	386
ENSBTAG00000020707	ENSBTAG00000020707 ADGRG6	NO	NO	NO	First	386
ENSBTAG00000019340	ENSBTAG00000019340 PCDH9	NO	NO	NO	First	384
ENSBTAG00000017867	ENSBTAG00000017867 YPEL1	NO	NO	NO	First	383
ENSBTAG00000031261	ENSBTAG00000031261 REPS2	NO	NO	NO	First	383
ENSBTAG00000005963	ENSBTAG00000005963 MAT1A	NO	NO	NO	First	382
ENSBTAG00000014191	ENSBTAG00000014191 QSOX1	NO	NO	NO	First	382
ENSBTAG00000030099	ENSBTAG00000030099 bta-mir-551a	NO	miRNA	NO	First	382
ENSBTAG00000047803	ENSBTAG00000047803	NO	NO	NO	First	381
ENSBTAG00000046436	ENSBTAG00000046436	NO	NO	NO	First	381
ENSBTAG00000005675	ENSBTAG00000005675 SLC44A4	NO	NO	NO	First	381
ENSBTAG00000025005	ENSBTAG00000025005 METTL7A	NO	NO	NO	First	380
ENSBTAG00000039804	ENSBTAG00000039804	NO	NO	NO	First	379
ENSBTAG00000016065	ENSBTAG00000016065	NO	NO	NO	First	378
ENSBTAG00000040001	ENSBTAG00000040001 MARVELD2	NO	NO	NO	First	377
ENSBTAG00000025448	ENSBTAG00000025448 IZUMO4	NO	NO	NO	First	375
ENSBTAG00000036060	ENSBTAG00000036060	NO	NO	NO	First	373
ENSBTAG00000003155	ENSBTAG00000003155 IFI27L2	NO	NO	NO	First	373
ENSBTAG00000001931	ENSBTAG00000001931 TRABD	NO	NO	NO	First	373
ENSBTAG00000001286	ENSBTAG00000001286 ELMO3	NO	NO	NO	First	373
ENSBTAG00000033122	ENSBTAG00000033122	NO	NO	NO	First	372
ENSBTAG00000008433	ENSBTAG00000008433 PGAP2	NO	NO	NO	First	372
ENSBTAG00000020650	ENSBTAG00000020650 ADCYAP1	NO	NO	NO	First	370
ENSBTAG00000040033	ENSBTAG00000040033	NO	NO	NO	First	369
ENSBTAG00000018490	ENSBTAG00000018490 OR2D2	NO	NO	NO	First	369
ENSBTAG00000032895	ENSBTAG00000032895	NO	NO	NO	First	369
ENSBTAG00000030542	ENSBTAG00000030542 KRT25	NO	NO	NO	First	368
ENSBTAG00000011700	ENSBTAG00000011700 PLLP	NO	NO	NO	First	366
ENSBTAG00000020067	ENSBTAG00000020067 LLGL2	NO	NO	NO	First	363
ENSBTAG00000000818	ENSBTAG00000000818 PLEKHG7	NO	NO	NO	First	362
ENSBTAG00000023064	ENSBTAG00000023064 CCDC187	NO	NO	NO	First	361
ENSBTAG00000037756	ENSBTAG00000037756 TET1	NO	NO	NO	First	361
ENSBTAG00000016165	ENSBTAG00000016165 KRT7	NO	NO	NO	First	359
ENSBTAG00000046476	ENSBTAG00000046476 IGSF1	NO	NO	NO	First	358
ENSBTAG00000021699	ENSBTAG00000021699 RORB	NO	NO	NO	First	357
ENSBTAG00000017482	ENSBTAG00000017482 ISYNA1	NO	NO	NO	First	356
ENSBTAG00000032800	ENSBTAG00000032800 OPN4	NO	NO	NO	First	354
ENSBTAG00000047227	ENSBTAG00000047227	NO	NO	NO	First	354
ENSBTAG00000046391	ENSBTAG00000046391 GRAMD2A	NO	NO	NO	First	354
ENSBTAG00000015419	ENSBTAG00000015419 ARHGEF37	NO	NO	NO	First	350
ENSBTAG00000001250	ENSBTAG00000001250 TFAP2A	NO	NO	NO	First	348
ENSBTAG00000002956	ENSBTAG00000002956 ZNF674	GWAS	NO	NO	First	348
ENSBTAG00000008600	ENSBTAG00000008600 TRAF3IP2	NO	NO	NO	First	347
ENSBTAG00000047000	ENSBTAG00000047000	NO	NO	NO	First	346
ENSBTAG00000020056	ENSBTAG00000020056 COL12A1	NO	NO	NO	First	346
ENSBTAG00000040140	ENSBTAG00000040140	NO	NO	NO	First	345
ENSBTAG00000004662	ENSBTAG00000004662 SLC16A12	NO	NO	NO	First	344
ENSBTAG00000015828	ENSBTAG00000015828 FKBP11	NO	NO	NO	First	341
ENSBTAG00000020302	ENSBTAG00000020302 FEZF2	NO	NO	NO	First	340
ENSBTAG00000030575	ENSBTAG00000030575 BHLHE41	NO	NO	NO	First	339
ENSBTAG00000012317	ENSBTAG00000012317 PNP	NO	NO	NO	First	337
ENSBTAG00000018841	ENSBTAG00000018841 PTPN3	NO	NO	NO	First	337
ENSBTAG00000046313	ENSBTAG00000046313 CCDC54	NO	NO	NO	First	334
ENSBTAG00000021858	ENSBTAG00000021858 SLC5A12	NO	NO	NO	First	334
ENSBTAG00000011173	ENSBTAG00000011173 FAM189A2	NO	NO	NO	First	333
ENSBTAG00000011182	ENSBTAG00000011182 PDLIM1	NO	NO	NO	First	332
ENSBTAG00000047519	ENSBTAG00000047519	NO	NO	NO	First	331
ENSBTAG00000019437	ENSBTAG00000019437	NO	NO	NO	First	330
ENSBTAG00000037565	ENSBTAG00000037565	NO	NO	NO	First	327
ENSBTAG00000016071	ENSBTAG00000016071 HHIP	NO	NO	NO	First	325
ENSBTAG00000038718	ENSBTAG00000038718	NO	NO	NO	First	324
ENSBTAG00000017877	ENSBTAG00000017877 NECTIN4	NO	NO	NO	First	323
ENSBTAG00000009979	ENSBTAG00000009979 HOXB2	NO	NO	NO	First	322
ENSBTAG00000047888	ENSBTAG00000047888	NO	NO	NO	First	322
ENSBTAG00000038362	ENSBTAG00000038362	NO	NO	NO	First	321
ENSBTAG00000031958	ENSBTAG00000031958	NO	NO	NO	First	320
ENSBTAG00000010496	ENSBTAG00000010496 STAG3	NO	NO	NO	First	319
ENSBTAG00000006352	ENSBTAG00000006352 MYT1	NO	NO	NO	First	319
ENSBTAG00000000611	ENSBTAG00000000611 C25H16orf90	NO	NO	NO	second	319
ENSBTAG00000034360	ENSBTAG00000034360 SERF1A	NO	NO	NO	First	318
ENSBTAG00000011273	ENSBTAG00000011273 LRRC23	NO	NO	NO	second	318
ENSBTAG00000011237	ENSBTAG00000011237 PKHD1	NO	NO	NO	First	316
ENSBTAG00000038384	ENSBTAG00000038384 KRT5	NO	NO	NO	First	316
ENSBTAG00000021660	ENSBTAG00000021660 IKBIP	NO	NO	NO	First	316
ENSBTAG00000027442	ENSBTAG00000027442 NFIB	NO	NO	NO	First	316
ENSBTAG00000020082	ENSBTAG00000020082 FAM71E1	NO	NO	NO	First	315
ENSBTAG00000000668	ENSBTAG00000000668 SLC22A5	NO	NO	NO	First	315
ENSBTAG00000004155	ENSBTAG00000004155 SPATA20	NO	NO	NO	First	314
ENSBTAG00000023407	ENSBTAG00000023407 B3GALT5	NO	NO	NO	First	314
ENSBTAG00000016973	ENSBTAG00000016973 PRSS8	NO	NO	NO	First	312
ENSBTAG00000003434	ENSBTAG00000003434 CERS4	NO	NO	NO	First	312
ENSBTAG00000021813	ENSBTAG00000021813 AMACR	NO	NO	NO	First	309
ENSBTAG00000002181	ENSBTAG00000002181 KHDRBS3	NO	NO	NO	second	307
ENSBTAG00000005766	ENSBTAG00000005766 IL4I1	NO	NO	NO	second	305
ENSBTAG00000003109	ENSBTAG00000003109 ITM2B	NO	NO	NO	First	305
ENSBTAG00000012991	ENSBTAG00000012991 PRUNE2	NO	NO	NO	First	304
ENSBTAG00000037377	ENSBTAG00000037377 ABHD14B	NO	NO	NO	First	303
ENSBTAG00000008583	ENSBTAG00000008583 PALD1	NO	NO	NO	First	300
ENSBTAG00000025760	ENSBTAG00000025760	NO	NO	NO	First	299
ENSBTAG00000021850	ENSBTAG00000021850 NCKIPSD	NO	NO	NO	First	299
ENSBTAG00000039171	ENSBTAG00000039171 ADAM7	NO	NO	NO	First	298
ENSBTAG00000011002	ENSBTAG00000011002 CCDC136	NO	NO	NO	second	297
ENSBTAG00000031462	ENSBTAG00000031462 FAM209A	NO	NO	NO	second	295
ENSBTAG00000004476	ENSBTAG00000004476 ADHFE1	NO	NO	NO	First	294
ENSBTAG00000008471	ENSBTAG00000008471 MX2	NO	NO	NO	First	293
ENSBTAG00000009371	ENSBTAG00000009371 CCDC36	NO	NO	NO	First	289
ENSBTAG00000026441	ENSBTAG00000026441	NO	NO	NO	First	289
ENSBTAG00000011102	ENSBTAG00000011102 TPCN1	NO	NO	NO	First	289
ENSBTAG00000038540	ENSBTAG00000038540	NO	NO	NO	First	287
ENSBTAG00000021838	ENSBTAG00000021838 ESRP1	NO	NO	NO	First	287
ENSBTAG00000046104	ENSBTAG00000046104 B3GALNT1	NO	NO	NO	First	285
ENSBTAG00000019023	ENSBTAG00000019023 NANS	NO	NO	NO	First	283
ENSBTAG00000011149	ENSBTAG00000011149 SIGIRR	NO	NO	NO	First	283
ENSBTAG00000011115	ENSBTAG00000011115 CH25H	NO	NO	NO	First	283
ENSBTAG00000021072	ENSBTAG00000021072 DTNB	NO	NO	NO	First	282
ENSBTAG00000039937	ENSBTAG00000039937 TNFRSF8	NO	NO	NO	First	280
ENSBTAG00000021377	ENSBTAG00000021377 S100A14	NO	NO	NO	First	278
ENSBTAG00000018033	ENSBTAG00000018033 PIP4K2A	NO	NO	NO	First	275
ENSBTAG00000019342	ENSBTAG00000019342 OSBPL3	NO	NO	NO	First	275
ENSBTAG00000000305	ENSBTAG00000000305 LMO4	NO	NO	NO	First	274
ENSBTAG00000044010	ENSBTAG00000044010 EMB	NO	NO	NO	First	273
ENSBTAG00000014278	ENSBTAG00000014278 TBX2	NO	NO	NO	First	273
ENSBTAG00000002305	ENSBTAG00000002305 PCSK4	NO	NO	NO	second	272
ENSBTAG00000019811	ENSBTAG00000019811 HAO1	NO	NO	NO	First	272
ENSBTAG00000046720	ENSBTAG00000046720	NO	NO	NO	First	271
ENSBTAG00000008934	ENSBTAG00000008934 ESPL1	NO	NO	NO	second	269
ENSBTAG00000018416	ENSBTAG00000018416 CCDC42	NO	NO	NO	second	269
ENSBTAG00000030802	ENSBTAG00000030802	NO	NO	NO	First	269
ENSBTAG00000011932	ENSBTAG00000011932 PRG4	NO	NO	NO	First	269
ENSBTAG00000024772	ENSBTAG00000024772 TRIP6	NO	NO	NO	First	269
ENSBTAG00000006240	ENSBTAG00000006240 TLR4	NO	NO	NO	First	267
ENSBTAG00000009819	ENSBTAG00000009819 CDC20	NO	NO	NO	second	266
ENSBTAG00000001349	ENSBTAG00000001349 KIF1C	NO	NO	NO	First	266
ENSBTAG00000013278	ENSBTAG00000013278 MAGIX	NO	NO	NO	First	265
ENSBTAG00000031752	ENSBTAG00000031752 TMEM256	NO	NO	NO	First	263
ENSBTAG00000023146	ENSBTAG00000023146 ADAM32	NO	NO	NO	second	262
ENSBTAG00000004374	ENSBTAG00000004374 CNPY2	NO	NO	NO	First	262
ENSBTAG00000017051	ENSBTAG00000017051 ACP6	NO	NO	NO	First	262
ENSBTAG00000047658	ENSBTAG00000047658 PHF7	NO	NO	NO	second	261
ENSBTAG00000001446	ENSBTAG00000001446 ABRACL	NO	NO	NO	First	260
ENSBTAG00000004498	ENSBTAG00000004498 ESR2	NO	NO	NO	First	259
ENSBTAG00000009494	ENSBTAG00000009494 CBLC	NO	NO	NO	First	259
ENSBTAG00000004063	ENSBTAG00000004063 SERPINA5	NO	NO	NO	second	258
ENSBTAG00000021202	ENSBTAG00000021202 ACOT7	NO	NO	NO	second	258
ENSBTAG00000003802	ENSBTAG00000003802 TEKT3	NO	NO	NO	second	257
ENSBTAG00000012718	ENSBTAG00000012718 XK	GWAS	NO	NO	First	257
ENSBTAG00000009132	ENSBTAG00000009132 TMPRSS2	NO	NO	NO	First	257
ENSBTAG00000016048	ENSBTAG00000016048 CPT1B	NO	NO	NO	second	255
ENSBTAG00000021696	ENSBTAG00000021696 CCIN	NO	NO	NO	First	255
ENSBTAG00000032899	ENSBTAG00000032899	NO	NO	NO	First	255
ENSBTAG00000007159	ENSBTAG00000007159 ESR1	NO	NO	NO	First	253
ENSBTAG00000038710	ENSBTAG00000038710	NO	NO	NO	First	253
ENSBTAG00000014996	ENSBTAG00000014996 WDR62	NO	NO	NO	second	252
ENSBTAG00000000920	ENSBTAG00000000920 DNAH17	NO	NO	NO	second	252
ENSBTAG00000046621	ENSBTAG00000046621 HIST1H1A	NO	NO	NO	second	251
ENSBTAG00000014541	ENSBTAG00000014541 PDGFA	NO	NO	NO	First	250
ENSBTAG00000008876	ENSBTAG00000008876 EFCAB9	NO	NO	NO	second	249
ENSBTAG00000024904	ENSBTAG00000024904 IQCN	NO	NO	NO	second	249
ENSBTAG00000000982	ENSBTAG00000000982 C22H3orf84	NO	NO	NO	second	249
ENSBTAG00000002121	ENSBTAG00000002121 CDK2AP2	NO	NO	NO	First	249
ENSBTAG00000019612	ENSBTAG00000019612 RNASE4	NO	NO	NO	First	248
ENSBTAG00000017366	ENSBTAG00000017366 GRB7	NO	NO	NO	First	248
ENSBTAG00000020413	ENSBTAG00000020413 APBA2	NO	NO	NO	First	247
ENSBTAG00000033140	ENSBTAG00000033140 LRRC3B	NO	NO	NO	First	246
ENSBTAG00000046711	ENSBTAG00000046711	NO	NO	NO	First	246
ENSBTAG00000008434	ENSBTAG00000008434 GCAT	NO	NO	NO	First	245
ENSBTAG00000031358	ENSBTAG00000031358 DPYD	NO	NO	NO	First	243
ENSBTAG00000046409	ENSBTAG00000046409 EGR2	NO	NO	NO	First	243
ENSBTAG00000017661	ENSBTAG00000017661 RFX2	NO	NO	NO	second	241
ENSBTAG00000018906	ENSBTAG00000018906 C18H16orf86	NO	NO	NO	second	241
ENSBTAG00000011463	ENSBTAG00000011463 MID1IP1	GWAS	NO	NO	First	241
ENSBTAG00000005738	ENSBTAG00000005738 ATP8B1	NO	NO	NO	First	240
ENSBTAG00000011350	ENSBTAG00000011350 CCNQ	NO	NO	NO	First	238
ENSBTAG00000040477	ENSBTAG00000040477 CHD5	NO	NO	NO	second	237
ENSBTAG00000020244	ENSBTAG00000020244 EFNA1	NO	NO	NO	First	236
ENSBTAG00000006949	ENSBTAG00000006949 SPAG4	NO	NO	NO	second	234
ENSBTAG00000046037	ENSBTAG00000046037 SLC25A5	NO	NO	NO	First	234
ENSBTAG00000017943	ENSBTAG00000017943 GALNT6	NO	NO	NO	First	234
ENSBTAG00000005363	ENSBTAG00000005363 GGN	NO	NO	NO	second	233
ENSBTAG00000010606	ENSBTAG00000010606 PPP1R3B	NO	NO	NO	First	233
ENSBTAG00000029998	ENSBTAG00000029998 bta-mir-200a	NO	miRNA	NO	First	233
ENSBTAG00000023416	ENSBTAG00000023416 PPP2R3A	NO	NO	NO	First	232
ENSBTAG00000000704	ENSBTAG00000000704 GUSB	NO	NO	NO	First	232
ENSBTAG00000011866	ENSBTAG00000011866 PCBD1	NO	NO	NO	First	229
ENSBTAG00000017846	ENSBTAG00000017846 F11R	NO	NO	NO	First	229
ENSBTAG00000016255	ENSBTAG00000016255 PLEK2	NO	NO	NO	First	228
ENSBTAG00000010813	ENSBTAG00000010813	NO	NO	NO	second	228
ENSBTAG00000044053	ENSBTAG00000044053 SLC17A5	NO	NO	NO	First	228
ENSBTAG00000018016	ENSBTAG00000018016 NUPR1	NO	NO	NO	First	228
ENSBTAG00000010932	ENSBTAG00000010932 DNAJC12	NO	NO	NO	First	228
ENSBTAG00000012976	ENSBTAG00000012976 WLS	NO	NO	NO	First	227
ENSBTAG00000016619	ENSBTAG00000016619 MIS18A	NO	NO	NO	second	226
ENSBTAG00000021427	ENSBTAG00000021427 HOXB3	NO	NO	NO	First	225
ENSBTAG00000007444	ENSBTAG00000007444 MAP3K7CL	NO	NO	NO	First	223
ENSBTAG00000038093	ENSBTAG00000038093 PEG10	NO	NO	NO	First	222
ENSBTAG00000006984	ENSBTAG00000006984 CD55	NO	NO	NO	First	222
ENSBTAG00000031809	ENSBTAG00000031809 DENND1C	NO	NO	NO	First	221
ENSBTAG00000021862	ENSBTAG00000021862 SLC27A3	NO	NO	NO	First	221
ENSBTAG00000008950	ENSBTAG00000008950 TRMT9B	NO	NO	NO	First	220
ENSBTAG00000008124	ENSBTAG00000008124 GK	GWAS	NO	NO	First	219
ENSBTAG00000016388	ENSBTAG00000016388 SLCO4A1	NO	NO	NO	First	218
ENSBTAG00000022058	ENSBTAG00000022058 ACACB	NO	NO	NO	second	217
ENSBTAG00000003636	ENSBTAG00000003636 LIPA	NO	NO	NO	First	214
ENSBTAG00000012249	ENSBTAG00000012249 PRR15L	NO	NO	NO	First	212
ENSBTAG00000016033	ENSBTAG00000016033 HOXD9	NO	NO	NO	First	210
ENSBTAG00000010809	ENSBTAG00000010809 HID1	NO	NO	NO	First	209
ENSBTAG00000018663	ENSBTAG00000018663 GPRC5C	NO	NO	NO	First	209
ENSBTAG00000011634	ENSBTAG00000011634 ACPP	NO	NO	NO	First	207
ENSBTAG00000031889	ENSBTAG00000031889	NO	NO	NO	second	206
ENSBTAG00000015198	ENSBTAG00000015198 DZIP1L	NO	NO	NO	First	203
ENSBTAG00000021706	ENSBTAG00000021706 TBX3	NO	NO	NO	First	203
ENSBTAG00000003027	ENSBTAG00000003027 EMX2	NO	NO	NO	First	201
ENSBTAG00000007578	ENSBTAG00000007578 SHTN1	NO	NO	NO	First	201
ENSBTAG00000014670	ENSBTAG00000014670 BEX5	GWAS	NO	NO	First	201
ENSBTAG00000019939	ENSBTAG00000019939 SLC35D2	NO	NO	NO	First	200
ENSBTAG00000008545	ENSBTAG00000008545 ATF3	NO	NO	NO	First	200
ENSBTAG00000016603	ENSBTAG00000016603	NO	NO	NO	second	194
ENSBTAG00000020426	ENSBTAG00000020426 TFAP2B	NO	NO	NO	First	194
ENSBTAG00000047837	ENSBTAG00000047837	NO	NO	NO	First	194
ENSBTAG00000015106	ENSBTAG00000015106 DSP	NO	NO	NO	First	193
ENSBTAG00000012805	ENSBTAG00000012805 TSPAN13	NO	NO	NO	First	193
ENSBTAG00000005917	ENSBTAG00000005917 PARD6G	NO	NO	NO	second	192
ENSBTAG00000018823	ENSBTAG00000018823 GRN	NO	NO	NO	second	189
ENSBTAG00000032265	ENSBTAG00000032265 RTP4	NO	NO	NO	First	189
ENSBTAG00000018169	ENSBTAG00000018169 ITGB4	NO	NO	NO	First	188
ENSBTAG00000000983	ENSBTAG00000000983 ABCC8	NO	NO	NO	First	188
ENSBTAG00000020548	ENSBTAG00000020548 AZIN2	NO	NO	NO	second	186
ENSBTAG00000000088	ENSBTAG00000000088 ALCAM	NO	NO	NO	First	185
ENSBTAG00000007719	ENSBTAG00000007719 MFSD6	NO	NO	NO	First	184
ENSBTAG00000011133	ENSBTAG00000011133 AP1S3	NO	NO	NO	First	182
ENSBTAG00000031788	ENSBTAG00000031788	NO	NO	NO	First	182
ENSBTAG00000040386	ENSBTAG00000040386 AGTR2	NO	NO	NO	First	181
ENSBTAG00000039335	ENSBTAG00000039335 ARRDC2	NO	NO	NO	First	179
ENSBTAG00000017639	ENSBTAG00000017639 RPS6KA3	GWAS	NO	NO	second	179
ENSBTAG00000019920	ENSBTAG00000019920 BICDL2	NO	NO	NO	First	179
ENSBTAG00000019177	ENSBTAG00000019177 BIN1	NO	NO	NO	First	179
ENSBTAG00000040388	ENSBTAG00000040388	NO	NO	NO	First	177
ENSBTAG00000020344	ENSBTAG00000020344 SLC44A3	NO	NO	NO	First	176
ENSBTAG00000002326	ENSBTAG00000002326 LGALS3	NO	NO	NO	second	176
ENSBTAG00000030920	ENSBTAG00000030920	NO	NO	NO	First	176
ENSBTAG00000019246	ENSBTAG00000019246 SC5D	NO	NO	NO	First	173
ENSBTAG00000003887	ENSBTAG00000003887 ECHDC1	NO	NO	NO	First	170
ENSBTAG00000045955	ENSBTAG00000045955 TSSK1B	NO	NO	NO	First	170
ENSBTAG00000021779	ENSBTAG00000021779 MGST2	NO	NO	NO	First	169
ENSBTAG00000002081	ENSBTAG00000002081 BMPR1B	NO	NO	NO	First	169
ENSBTAG00000007101	ENSBTAG00000007101 F3	NO	NO	NO	First	168
ENSBTAG00000003422	ENSBTAG00000003422 SNX5	NO	NO	NO	second	168
ENSBTAG00000005479	ENSBTAG00000005479 LIPC	NO	NO	NO	second	165
ENSBTAG00000027764	ENSBTAG00000027764 EID1	NO	NO	NO	First	165
ENSBTAG00000017251	ENSBTAG00000017251 SLC26A8	NO	NO	NO	second	164
ENSBTAG00000008509	ENSBTAG00000008509 SLC38A3	NO	NO	NO	First	162
ENSBTAG00000012065	ENSBTAG00000012065 DNAJC3	NO	NO	NO	First	161
ENSBTAG00000030898	ENSBTAG00000030898 MS4A13	NO	NO	NO	NO	159
ENSBTAG00000001112	ENSBTAG00000001112 SMOX	NO	NO	NO	second	157
ENSBTAG00000017514	ENSBTAG00000017514 CCND1	NO	NO	NO	second	153
ENSBTAG00000020731	ENSBTAG00000020731 PRRG4	NO	NO	NO	First	152
ENSBTAG00000021591	ENSBTAG00000021591 OAZ3	NO	NO	NO	NO	151
ENSBTAG00000015248	ENSBTAG00000015248 PLA2G16	NO	NO	NO	second	151
ENSBTAG00000006439	ENSBTAG00000006439 DOCK11	NO	NO	NO	First	150
ENSBTAG00000017354	ENSBTAG00000017354 MPP7	NO	NO	NO	second	148
ENSBTAG00000003961	ENSBTAG00000003961 SNX20	NO	NO	NO	second	148
ENSBTAG00000021082	ENSBTAG00000021082 TMEM125	NO	NO	NO	First	147
ENSBTAG00000011508	ENSBTAG00000011508 H3F3C	NO	NO	NO	NO	147
ENSBTAG00000047297	ENSBTAG00000047297	NO	NO	NO	First	147
ENSBTAG00000001997	ENSBTAG00000001997 MROH2B	NO	NO	NO	NO	146
ENSBTAG00000037576	ENSBTAG00000037576 MARCHF11	NO	NO	NO	NO	146
ENSBTAG00000002166	ENSBTAG00000002166 CRISP2	NO	NO	NO	NO	146
ENSBTAG00000040067	ENSBTAG00000040067 HIPK4	NO	NO	NO	First	146
ENSBTAG00000012035	ENSBTAG00000012035 EXOC3L1	NO	NO	NO	First	146
ENSBTAG00000020512	ENSBTAG00000020512 GJB1	GWAS	NO	NO	First	145
ENSBTAG00000010317	ENSBTAG00000010317 SPPL2C	NO	NO	NO	NO	145
ENSBTAG00000048235	ENSBTAG00000048235 HIST1H2BA	NO	NO	NO	NO	145
ENSBTAG00000000313	ENSBTAG00000000313 NUDT13	NO	NO	NO	First	145
ENSBTAG00000019712	ENSBTAG00000019712 ST14	NO	NO	NO	second	144
ENSBTAG00000025266	ENSBTAG00000025266 UBQLN3	NO	NO	NO	NO	144
ENSBTAG00000004581	ENSBTAG00000004581 MS4A14	NO	NO	NO	NO	144
ENSBTAG00000009798	ENSBTAG00000009798 DCDC2	NO	NO	NO	second	142
ENSBTAG00000009618	ENSBTAG00000009618 NEK2	NO	NO	NO	NO	142
ENSBTAG00000026963	ENSBTAG00000026963 NCALD	NO	NO	NO	second	141
ENSBTAG00000030269	ENSBTAG00000030269	NO	NO	NO	NO	141
ENSBTAG00000008077	ENSBTAG00000008077 SLC37A4	NO	NO	NO	second	141
ENSBTAG00000016283	ENSBTAG00000016283 TMEM63C	NO	NO	NO	second	140
ENSBTAG00000027162	ENSBTAG00000027162 TMCO5A	NO	NO	NO	NO	140
ENSBTAG00000019513	ENSBTAG00000019513 C11H9orf50	NO	NO	NO	NO	140
ENSBTAG00000013662	ENSBTAG00000013662 COL8A1	NO	NO	NO	First	139
ENSBTAG00000030210	ENSBTAG00000030210 SLCO6A1	NO	NO	NO	NO	139
ENSBTAG00000012320	ENSBTAG00000012320 CETN1	NO	NO	NO	NO	139
ENSBTAG00000019468	ENSBTAG00000019468 ACTL7A	NO	NO	NO	NO	139
ENSBTAG00000000170	ENSBTAG00000000170 GSTT4	NO	NO	NO	NO	139
ENSBTAG00000011424	ENSBTAG00000011424 TPM2	NO	NO	NO	second	137
ENSBTAG00000020051	ENSBTAG00000020051 C25H16orf82	NO	NO	NO	NO	137
ENSBTAG00000009105	ENSBTAG00000009105 ACSBG2	NO	NO	NO	NO	137
ENSBTAG00000039719	ENSBTAG00000039719 PHGDH	NO	NO	NO	second	137
ENSBTAG00000032576	ENSBTAG00000032576 CMTM2	NO	NO	NO	NO	136
ENSBTAG00000046799	ENSBTAG00000046799 TEX50	NO	NO	NO	NO	135
ENSBTAG00000024979	ENSBTAG00000024979 HSPB9	NO	NO	NO	second	135
ENSBTAG00000017363	ENSBTAG00000017363 SAT1	GWAS	NO	NO	second	134
ENSBTAG00000034632	ENSBTAG00000034632 LEMD1	NO	NO	NO	NO	134
ENSBTAG00000013395	ENSBTAG00000013395 DBIL5	NO	NO	NO	NO	134
ENSBTAG00000010254	ENSBTAG00000010254 MAP3K6	NO	NO	NO	First	132
ENSBTAG00000006468	ENSBTAG00000006468 PIWIL1	NO	NO	NO	NO	132
ENSBTAG00000044141	ENSBTAG00000044141 MROH7	NO	NO	NO	NO	132
ENSBTAG00000004721	ENSBTAG00000004721 GSG1	NO	NO	NO	NO	132
ENSBTAG00000002253	ENSBTAG00000002253 FKBP6	NO	NO	NO	second	132
ENSBTAG00000037410	ENSBTAG00000037410	NO	NO	NO	NO	132
ENSBTAG00000018580	ENSBTAG00000018580 SPERT	NO	NO	NO	NO	131
ENSBTAG00000018771	ENSBTAG00000018771 DNAAF1	NO	NO	NO	second	130
ENSBTAG00000004266	ENSBTAG00000004266 DDX25	NO	NO	NO	second	130
ENSBTAG00000038138	ENSBTAG00000038138	NO	NO	NO	second	130
ENSBTAG00000040574	ENSBTAG00000040574 IQCF5	NO	NO	NO	NO	130
ENSBTAG00000006828	ENSBTAG00000006828 RAPGEF3	NO	NO	NO	second	130
ENSBTAG00000043979	ENSBTAG00000043979 HILS1	NO	NO	NO	NO	129
ENSBTAG00000046007	ENSBTAG00000046007 CCDC27	NO	NO	NO	NO	129
ENSBTAG00000034905	ENSBTAG00000034905 TMBIM7	NO	NO	NO	NO	128
ENSBTAG00000014372	ENSBTAG00000014372 SMARCD3	NO	NO	NO	second	128
ENSBTAG00000046900	ENSBTAG00000046900 GGT1	NO	NO	NO	second	127
ENSBTAG00000033594	ENSBTAG00000033594	NO	NO	NO	second	127
ENSBTAG00000004637	ENSBTAG00000004637 MARCHF10	NO	NO	NO	NO	127
ENSBTAG00000013766	ENSBTAG00000013766 IRGC	NO	NO	NO	NO	127
ENSBTAG00000011057	ENSBTAG00000011057	NO	NO	NO	NO	126
ENSBTAG00000014368	ENSBTAG00000014368 SLAMF6	NO	NO	NO	second	125
ENSBTAG00000016891	ENSBTAG00000016891 TCP11	NO	NO	NO	second	125
ENSBTAG00000038982	ENSBTAG00000038982	NO	NO	NO	second	125
ENSBTAG00000017243	ENSBTAG00000017243 GATA3	NO	NO	NO	second	124
ENSBTAG00000016357	ENSBTAG00000016357 VNN2	NO	NO	NO	First	124
ENSBTAG00000003335	ENSBTAG00000003335 VSX1	NO	NO	NO	NO	124
ENSBTAG00000026977	ENSBTAG00000026977 PTPRQ	NO	NO	NO	second	124
ENSBTAG00000014830	ENSBTAG00000014830 PPP1R32	NO	NO	NO	NO	124
ENSBTAG00000016550	ENSBTAG00000016550 MAEL	NO	NO	NO	NO	124
ENSBTAG00000009474	ENSBTAG00000009474	NO	NO	NO	NO	124
ENSBTAG00000015330	ENSBTAG00000015330	NO	NO	NO	second	123
ENSBTAG00000007437	ENSBTAG00000007437 TEKT1	NO	NO	NO	NO	123
ENSBTAG00000006802	ENSBTAG00000006802 BPIFA3	NO	NO	NO	NO	123
ENSBTAG00000001020	ENSBTAG00000001020 AKAP3	NO	NO	NO	NO	123
ENSBTAG00000014103	ENSBTAG00000014103 SH3GL2	NO	NO	NO	second	122
ENSBTAG00000021493	ENSBTAG00000021493 PRM1	NO	NO	NO	NO	122
ENSBTAG00000002164	ENSBTAG00000002164 AXDND1	NO	NO	NO	NO	122
ENSBTAG00000005994	ENSBTAG00000005994 SPESP1	NO	NO	NO	NO	122
ENSBTAG00000030718	ENSBTAG00000030718 SPATA3	NO	NO	NO	NO	122
ENSBTAG00000002963	ENSBTAG00000002963 SAA4	NO	NO	NO	NO	122
ENSBTAG00000040083	ENSBTAG00000040083	NO	NO	NO	NO	122
ENSBTAG00000004905	ENSBTAG00000004905 KRT19	NO	NO	NO	second	120
ENSBTAG00000048112	ENSBTAG00000048112 GPX2	NO	NO	NO	second	120
ENSBTAG00000021957	ENSBTAG00000021957 LTBP2	NO	NO	NO	second	120
ENSBTAG00000011476	ENSBTAG00000011476 HOXA9	NO	NO	NO	second	120
ENSBTAG00000006373	ENSBTAG00000006373 TSACC	NO	NO	NO	second	120
ENSBTAG00000045940	ENSBTAG00000045940 MGC148328	GWAS	NO	NO	NO	120
ENSBTAG00000046594	ENSBTAG00000046594	NO	NO	NO	NO	120
ENSBTAG00000019881	ENSBTAG00000019881	NO	NO	NO	NO	119
ENSBTAG00000047997	ENSBTAG00000047997 PRPS2	NO	NO	NO	second	119
ENSBTAG00000017187	ENSBTAG00000017187 TMEM255A	NO	NO	NO	second	118
ENSBTAG00000005108	ENSBTAG00000005108 SLIT2	NO	NO	NO	First	118
ENSBTAG00000013174	ENSBTAG00000013174 WBP2NL	NO	NO	NO	NO	118
ENSBTAG00000046191	ENSBTAG00000046191 ADAD1	NO	NO	NO	NO	118
ENSBTAG00000019467	ENSBTAG00000019467 ACTL7B	NO	NO	NO	second	118
ENSBTAG00000040445	ENSBTAG00000040445	NO	NO	NO	NO	118
ENSBTAG00000037651	ENSBTAG00000037651 S100A2	NO	NO	NO	second	117
ENSBTAG00000019092	ENSBTAG00000019092 FNDC8	NO	NO	NO	NO	117
ENSBTAG00000024291	ENSBTAG00000024291 FAM71F2	NO	NO	NO	NO	117
ENSBTAG00000030798	ENSBTAG00000030798 WFDC11	NO	NO	NO	second	117
ENSBTAG00000025181	ENSBTAG00000025181 CCDC85C	NO	NO	NO	second	116
ENSBTAG00000003445	ENSBTAG00000003445 ODF1	NO	NO	NO	NO	116
ENSBTAG00000045535	ENSBTAG00000045535 GALNTL5	NO	NO	NO	NO	116
ENSBTAG00000020253	ENSBTAG00000020253 SPEM1	NO	NO	NO	NO	116
ENSBTAG00000016996	ENSBTAG00000016996 C5H12orf54	NO	NO	NO	NO	116
ENSBTAG00000005270	ENSBTAG00000005270 NT5C1B	NO	NO	NO	NO	115
ENSBTAG00000037764	ENSBTAG00000037764 ZNRF4	NO	NO	NO	NO	114
ENSBTAG00000033312	ENSBTAG00000033312 ADAM3A	NO	NO	NO	NO	114
ENSBTAG00000017856	ENSBTAG00000017856 TSTD1	NO	NO	NO	second	114
ENSBTAG00000006608	ENSBTAG00000006608 GGT5	NO	NO	NO	second	113
ENSBTAG00000005437	ENSBTAG00000005437 SMCP	NO	NO	NO	NO	113
ENSBTAG00000013207	ENSBTAG00000013207 CAPZA3	NO	NO	NO	NO	113
ENSBTAG00000019095	ENSBTAG00000019095 CCR10	NO	NO	NO	second	112
ENSBTAG00000007800	ENSBTAG00000007800 TBC1D21	NO	NO	NO	NO	112
ENSBTAG00000032730	ENSBTAG00000032730 HRASLS5	NO	NO	NO	NO	112
ENSBTAG00000019728	ENSBTAG00000019728 CD164L2	NO	NO	NO	NO	111
ENSBTAG00000019849	ENSBTAG00000019849 CABS1	NO	NO	NO	NO	111
ENSBTAG00000000278	ENSBTAG00000000278 RNF17	NO	NO	NO	NO	110
ENSBTAG00000014144	ENSBTAG00000014144 CCDC113	NO	NO	NO	NO	110
ENSBTAG00000019003	ENSBTAG00000019003 TNP1	NO	NO	NO	second	109
ENSBTAG00000004694	ENSBTAG00000004694 RPGRIP1	NO	NO	NO	NO	109
ENSBTAG00000003645	ENSBTAG00000003645 FSIP2	NO	NO	NO	NO	109
ENSBTAG00000016166	ENSBTAG00000016166	NO	NO	NO	second	109
ENSBTAG00000004296	ENSBTAG00000004296 MORN5	NO	NO	NO	NO	108
ENSBTAG00000021187	ENSBTAG00000021187 ID2	NO	NO	NO	second	107
ENSBTAG00000014141	ENSBTAG00000014141 SPATA4	NO	NO	NO	second	107
ENSBTAG00000032396	ENSBTAG00000032396 KCTD19	NO	NO	NO	NO	107
ENSBTAG00000008656	ENSBTAG00000008656 KBTBD6	NO	NO	NO	First	107
ENSBTAG00000001927	ENSBTAG00000001927 ATP6V1C2	NO	NO	NO	second	107
ENSBTAG00000020965	ENSBTAG00000020965 ZMYND10	NO	NO	NO	NO	106
ENSBTAG00000019552	ENSBTAG00000019552 PGRMC1	NO	NO	NO	second	106
ENSBTAG00000021190	ENSBTAG00000021190 CDH2	NO	NO	NO	second	106
ENSBTAG00000021057	ENSBTAG00000021057 TMEM190	NO	NO	NO	second	105
ENSBTAG00000000328	ENSBTAG00000000328 TPPP2	NO	NO	NO	NO	105
ENSBTAG00000001136	ENSBTAG00000001136 KIAA1324	NO	NO	NO	second	105
ENSBTAG00000017644	ENSBTAG00000017644 KIF17	NO	NO	NO	second	104
ENSBTAG00000002669	ENSBTAG00000002669 RASSF4	NO	NO	NO	second	103
ENSBTAG00000006820	ENSBTAG00000006820 FATE1	GWAS	NO	NO	NO	103
ENSBTAG00000010535	ENSBTAG00000010535 TXNDC8	NO	NO	NO	NO	102
ENSBTAG00000001730	ENSBTAG00000001730 ODF3	NO	NO	NO	second	102
ENSBTAG00000002856	ENSBTAG00000002856 MEIG1	NO	NO	NO	second	102
ENSBTAG00000010797	ENSBTAG00000010797 C26H10orf120	NO	NO	NO	NO	102
ENSBTAG00000027126	ENSBTAG00000027126 MUC15	NO	NO	NO	second	102
ENSBTAG00000007544	ENSBTAG00000007544 MARVELD3	NO	NO	NO	second	101
ENSBTAG00000043985	ENSBTAG00000043985	NO	NO	NO	second	101
ENSBTAG00000037634	ENSBTAG00000037634	NO	NO	NO	second	101
ENSBTAG00000019679	ENSBTAG00000019679 SYNE4	NO	NO	NO	second	100
ENSBTAG00000021066	ENSBTAG00000021066 CAPN11	NO	NO	NO	second	100
ENSBTAG00000017929	ENSBTAG00000017929 ACTRT2	NO	NO	NO	NO	100
ENSBTAG00000018180	ENSBTAG00000018180 C5H12orf50	NO	NO	NO	NO	100
ENSBTAG00000009287	ENSBTAG00000009287 EBP	GWAS	NO	NO	second	100
ENSBTAG00000020803	ENSBTAG00000020803	NO	NO	NO	second	100
ENSBTAG00000022019	ENSBTAG00000022019	NO	NO	NO	NO	99
ENSBTAG00000037804	ENSBTAG00000037804 IKZF2	NO	NO	NO	second	98
ENSBTAG00000013670	ENSBTAG00000013670 SLC46A2	NO	NO	NO	second	98
ENSBTAG00000030621	ENSBTAG00000030621 SMCO2	NO	NO	NO	NO	98
ENSBTAG00000030922	ENSBTAG00000030922	NO	NO	NO	NO	98
ENSBTAG00000018442	ENSBTAG00000018442 PRSS37	NO	NO	NO	NO	98
ENSBTAG00000014532	ENSBTAG00000014532 LLCFC1	NO	NO	NO	NO	96
ENSBTAG00000012186	ENSBTAG00000012186 DKKL1	NO	NO	NO	NO	96
ENSBTAG00000038523	ENSBTAG00000038523 ATP1A4	NO	NO	NO	second	96
ENSBTAG00000013838	ENSBTAG00000013838 ALLC	NO	NO	NO	NO	96
ENSBTAG00000021092	ENSBTAG00000021092 ATP6V0D2	NO	NO	NO	second	96
ENSBTAG00000000296	ENSBTAG00000000296 IMPDH1	NO	NO	NO	second	95
ENSBTAG00000015885	ENSBTAG00000015885 PPFIA4	NO	NO	NO	second	95
ENSBTAG00000016152	ENSBTAG00000016152 DAB2	NO	NO	NO	second	95
ENSBTAG00000002580	ENSBTAG00000002580 MYH14	NO	NO	NO	second	94
ENSBTAG00000015441	ENSBTAG00000015441 ACTG2	NO	NO	NO	second	94
ENSBTAG00000002488	ENSBTAG00000002488 LDHC	NO	NO	NO	second	94
ENSBTAG00000020251	ENSBTAG00000020251 LYPD4	NO	NO	NO	NO	94
ENSBTAG00000007866	ENSBTAG00000007866 HS3ST3B1	NO	NO	NO	second	94
ENSBTAG00000008747	ENSBTAG00000008747 DCXR	NO	NO	NO	second	94
ENSBTAG00000005776	ENSBTAG00000005776 ZNF185	GWAS	NO	NO	second	93
ENSBTAG00000025192	ENSBTAG00000025192 C12H13orf46	NO	NO	NO	NO	93
ENSBTAG00000026340	ENSBTAG00000026340	NO	NO	NO	second	93
ENSBTAG00000015177	ENSBTAG00000015177 PRSS23	NO	NO	NO	second	92
ENSBTAG00000016399	ENSBTAG00000016399 AKAP4	GWAS	NO	NO	NO	92
ENSBTAG00000002296	ENSBTAG00000002296 TMEM173	NO	NO	NO	second	91
ENSBTAG00000034848	ENSBTAG00000034848 F2RL1	NO	NO	NO	second	91
ENSBTAG00000001043	ENSBTAG00000001043 LUZP2	NO	NO	NO	NO	91
ENSBTAG00000004134	ENSBTAG00000004134 C8H8orf74	NO	NO	NO	NO	91
ENSBTAG00000038258	ENSBTAG00000038258	NO	NO	NO	second	91
ENSBTAG00000021714	ENSBTAG00000021714 TEKT2	NO	NO	NO	second	91
ENSBTAG00000043589	ENSBTAG00000043589 RF00600	NO	snoRNA	RIF	second	90
ENSBTAG00000002188	ENSBTAG00000002188 C16orf89	NO	NO	NO	second	90
ENSBTAG00000021566	ENSBTAG00000021566 PAX2	NO	NO	NO	second	90
ENSBTAG00000003539	ENSBTAG00000003539 ROPN1L	NO	NO	NO	second	89
ENSBTAG00000016685	ENSBTAG00000016685 FMO4	NO	NO	NO	second	89
ENSBTAG00000008678	ENSBTAG00000008678	NO	NO	NO	NO	89
ENSBTAG00000031238	ENSBTAG00000031238 SHCBP1L	NO	NO	NO	second	89
ENSBTAG00000001580	ENSBTAG00000001580 CLGN	NO	NO	NO	NO	89
ENSBTAG00000005269	ENSBTAG00000005269 CCNB2	NO	NO	NO	NO	89
ENSBTAG00000002407	ENSBTAG00000002407 TDRD5	NO	NO	NO	NO	89
ENSBTAG00000022379	ENSBTAG00000022379 VSIG2	NO	NO	NO	second	89
ENSBTAG00000024132	ENSBTAG00000024132 SMC1B	NO	NO	NO	NO	88
ENSBTAG00000004375	ENSBTAG00000004375 ESRP2	NO	NO	NO	second	87
ENSBTAG00000007859	ENSBTAG00000007859 VSIG1	GWAS	NO	NO	NO	87
ENSBTAG00000033384	ENSBTAG00000033384 ACRV1	NO	NO	NO	NO	87
ENSBTAG00000030652	ENSBTAG00000030652 TEX33	NO	NO	NO	second	86
ENSBTAG00000017157	ENSBTAG00000017157 CCDC110	NO	NO	NO	NO	85
ENSBTAG00000025428	ENSBTAG00000025428	NO	NO	NO	NO	85
ENSBTAG00000007200	ENSBTAG00000007200 COX6B2	NO	NO	NO	NO	85
ENSBTAG00000014443	ENSBTAG00000014443 ODF4	NO	NO	NO	NO	84
ENSBTAG00000024175	ENSBTAG00000024175	NO	NO	NO	second	83
ENSBTAG00000006549	ENSBTAG00000006549 CALHM6	NO	NO	NO	second	83
ENSBTAG00000013100	ENSBTAG00000013100 SPAG5	NO	NO	NO	NO	82
ENSBTAG00000019332	ENSBTAG00000019332 SLC9C1	NO	NO	NO	NO	82
ENSBTAG00000001772	ENSBTAG00000001772 PDCL2	NO	NO	NO	second	82
ENSBTAG00000016112	ENSBTAG00000016112 CCDC197	NO	NO	NO	NO	82
ENSBTAG00000006173	ENSBTAG00000006173 CCDC116	NO	NO	NO	NO	82
ENSBTAG00000011255	ENSBTAG00000011255 ACTL9	NO	NO	NO	NO	82
ENSBTAG00000045567	ENSBTAG00000045567 PRR15	NO	NO	NO	second	80
ENSBTAG00000017537	ENSBTAG00000017537 PTGIS	NO	NO	NO	second	80
ENSBTAG00000010239	ENSBTAG00000010239 FAM71D	NO	NO	NO	NO	80
ENSBTAG00000001615	ENSBTAG00000001615 RUNDC3A	NO	NO	NO	NO	80
ENSBTAG00000016726	ENSBTAG00000016726 KIF15	NO	NO	NO	second	80
ENSBTAG00000004830	ENSBTAG00000004830 ADAM18	NO	NO	NO	NO	80
ENSBTAG00000046914	ENSBTAG00000046914	NO	NO	NO	NO	80
ENSBTAG00000005667	ENSBTAG00000005667	NO	NO	NO	NO	79
ENSBTAG00000005062	ENSBTAG00000005062 TEC	NO	NO	NO	second	79
ENSBTAG00000046668	ENSBTAG00000046668 ANG2	NO	NO	NO	second	79
ENSBTAG00000015113	ENSBTAG00000015113 CITED4	NO	NO	NO	second	78
ENSBTAG00000030809	ENSBTAG00000030809 C3H1orf141	NO	NO	NO	NO	78
ENSBTAG00000048078	ENSBTAG00000048078	NO	NO	NO	NO	78
ENSBTAG00000025882	ENSBTAG00000025882	NO	NO	NO	NO	78
ENSBTAG00000002294	ENSBTAG00000002294 SIM1	NO	NO	NO	second	77
ENSBTAG00000002822	ENSBTAG00000002822 CNBD2	NO	NO	NO	second	77
ENSBTAG00000015690	ENSBTAG00000015690 PLIN4	NO	NO	NO	First	77
ENSBTAG00000011934	ENSBTAG00000011934 PCK2	NO	NO	NO	second	77
ENSBTAG00000008546	ENSBTAG00000008546 SYNGR4	NO	NO	NO	NO	77
ENSBTAG00000011459	ENSBTAG00000011459 KLHL10	NO	NO	NO	second	77
ENSBTAG00000009408	ENSBTAG00000009408 ADAM2	NO	NO	NO	NO	77
ENSBTAG00000016732	ENSBTAG00000016732 DNAI2	NO	NO	NO	NO	76
ENSBTAG00000014614	ENSBTAG00000014614 ACTA2	NO	NO	NO	second	75
ENSBTAG00000004086	ENSBTAG00000004086 SPINT1	NO	NO	NO	second	75
ENSBTAG00000032650	ENSBTAG00000032650 DPY19L2	NO	NO	NO	NO	75
ENSBTAG00000017345	ENSBTAG00000017345 KIF2B	NO	NO	NO	NO	75
ENSBTAG00000006947	ENSBTAG00000006947 ROPN1	NO	NO	NO	NO	74
ENSBTAG00000012482	ENSBTAG00000012482 CDCP1	NO	NO	NO	second	74
ENSBTAG00000014969	ENSBTAG00000014969 CILP2	NO	NO	NO	second	74
ENSBTAG00000005864	ENSBTAG00000005864 ASB17	NO	NO	NO	NO	74
ENSBTAG00000011730	ENSBTAG00000011730 TCAP	NO	NO	NO	second	73
ENSBTAG00000010676	ENSBTAG00000010676 RBM44	NO	NO	NO	second	73
ENSBTAG00000013450	ENSBTAG00000013450 FAM71B	NO	NO	NO	NO	73
ENSBTAG00000002333	ENSBTAG00000002333 HOPX	NO	NO	NO	second	73
ENSBTAG00000008376	ENSBTAG00000008376 MYORG	NO	NO	NO	NO	72
ENSBTAG00000040449	ENSBTAG00000040449 C15H11orf97	NO	NO	NO	NO	72
ENSBTAG00000047443	ENSBTAG00000047443	NO	NO	NO	NO	72
ENSBTAG00000025358	ENSBTAG00000025358 SNX2	NO	NO	NO	second	72
ENSBTAG00000024406	ENSBTAG00000024406 AGR2	NO	NO	NO	second	71
ENSBTAG00000047596	ENSBTAG00000047596 PRR30	NO	NO	NO	NO	71
ENSBTAG00000009365	ENSBTAG00000009365 FSCN3	NO	NO	NO	NO	71
ENSBTAG00000014234	ENSBTAG00000014234 CCDC196	NO	NO	NO	NO	71
ENSBTAG00000018262	ENSBTAG00000018262 DNAJC5G	NO	NO	NO	NO	70
ENSBTAG00000047203	ENSBTAG00000047203 TSPAN19	NO	NO	NO	NO	70
ENSBTAG00000047417	ENSBTAG00000047417 CYLC1	GWAS	NO	NO	NO	70
ENSBTAG00000004474	ENSBTAG00000004474 BANF2	NO	NO	NO	NO	70
ENSBTAG00000032869	ENSBTAG00000032869 RNASE10	NO	NO	NO	second	70
ENSBTAG00000012537	ENSBTAG00000012537 CASP6	NO	NO	NO	second	70
ENSBTAG00000000418	ENSBTAG00000000418 TOX3	NO	NO	NO	second	69
ENSBTAG00000035768	ENSBTAG00000035768	NO	NO	NO	NO	69
ENSBTAG00000017436	ENSBTAG00000017436 C2CD6	NO	NO	NO	NO	69
ENSBTAG00000031614	ENSBTAG00000031614 BOLL	NO	NO	NO	second	69
ENSBTAG00000004515	ENSBTAG00000004515 KCNK1	NO	NO	NO	second	68
ENSBTAG00000005671	ENSBTAG00000005671 UBQLNL	NO	NO	NO	NO	68
ENSBTAG00000033107	ENSBTAG00000033107 OSMR	NO	NO	NO	second	68
ENSBTAG00000015353	ENSBTAG00000015353 NME8	NO	NO	NO	NO	68
ENSBTAG00000015130	ENSBTAG00000015130 HDGFL1	NO	NO	NO	NO	68
ENSBTAG00000015229	ENSBTAG00000015229 DNAJC5B	NO	NO	NO	NO	68
ENSBTAG00000018756	ENSBTAG00000018756 DNAJB3	NO	NO	NO	NO	68
ENSBTAG00000045732	ENSBTAG00000045732 CFAP97D1	NO	NO	NO	NO	68
ENSBTAG00000039245	ENSBTAG00000039245 GK2	NO	NO	NO	NO	67
ENSBTAG00000007976	ENSBTAG00000007976 FAM3C	NO	NO	NO	second	67
ENSBTAG00000006649	ENSBTAG00000006649 TSSK6	NO	NO	NO	NO	67
ENSBTAG00000045949	ENSBTAG00000045949 C28H10orf53	NO	NO	NO	NO	67
ENSBTAG00000000138	ENSBTAG00000000138 CCDC178	NO	NO	NO	NO	67
ENSBTAG00000009978	ENSBTAG00000009978 TDRD6	NO	NO	NO	second	66
ENSBTAG00000006179	ENSBTAG00000006179 DNAJB8	NO	NO	NO	NO	66
ENSBTAG00000007298	ENSBTAG00000007298 TEX29	NO	NO	NO	NO	66
ENSBTAG00000030976	ENSBTAG00000030976	NO	NO	NO	NO	66
ENSBTAG00000022067	ENSBTAG00000022067 FAM216A	NO	NO	NO	second	64
ENSBTAG00000012887	ENSBTAG00000012887 FCER1A	NO	NO	NO	NO	64
ENSBTAG00000033837	ENSBTAG00000033837	NO	NO	NO	NO	64
ENSBTAG00000030533	ENSBTAG00000030533	NO	NO	NO	NO	64
ENSBTAG00000014600	ENSBTAG00000014600 ADCY8	NO	NO	NO	second	64
ENSBTAG00000009297	ENSBTAG00000009297 PANX2	NO	NO	NO	second	64
ENSBTAG00000007340	ENSBTAG00000007340	NO	NO	NO	second	64
ENSBTAG00000008871	ENSBTAG00000008871 DDX4	NO	NO	NO	NO	64
ENSBTAG00000012925	ENSBTAG00000012925 NCAPH	NO	NO	NO	second	63
ENSBTAG00000048304	ENSBTAG00000048304	NO	NO	NO	NO	63
ENSBTAG00000014746	ENSBTAG00000014746 CATSPER3	NO	NO	NO	NO	63
ENSBTAG00000008819	ENSBTAG00000008819 BTBD16	NO	NO	NO	NO	63
ENSBTAG00000035710	ENSBTAG00000035710 ZBBX	NO	NO	NO	NO	63
ENSBTAG00000003594	ENSBTAG00000003594 RIBC2	NO	NO	NO	NO	63
ENSBTAG00000000805	ENSBTAG00000000805 IQCF1	NO	NO	NO	NO	63
ENSBTAG00000031934	ENSBTAG00000031934 FSCB	NO	NO	NO	NO	63
ENSBTAG00000006194	ENSBTAG00000006194 FOSL1	NO	NO	NO	NO	63
ENSBTAG00000043205	ENSBTAG00000043205 RF00026	NO	snRNA	RIF	NO	62
ENSBTAG00000042697	ENSBTAG00000042697 RF00026	NO	snRNA	RIF	NO	62
ENSBTAG00000045486	ENSBTAG00000045486 RF00004	NO	snRNA	RIF	NO	62
ENSBTAG00000021358	ENSBTAG00000021358 BLNK	NO	NO	NO	second	62
ENSBTAG00000008707	ENSBTAG00000008707 SULT6B1	NO	NO	NO	NO	62
ENSBTAG00000019146	ENSBTAG00000019146 OSBP2	NO	NO	NO	NO	62
ENSBTAG00000011132	ENSBTAG00000011132 CCDC83	NO	NO	NO	NO	62
ENSBTAG00000003628	ENSBTAG00000003628 PRSS58	NO	NO	NO	NO	62
ENSBTAG00000032880	ENSBTAG00000032880 PRM2	NO	NO	NO	NO	62
ENSBTAG00000015485	ENSBTAG00000015485 C9H6orf118	NO	NO	NO	NO	62
ENSBTAG00000020522	ENSBTAG00000020522	NO	NO	NO	NO	62
ENSBTAG00000023976	ENSBTAG00000023976 ARHGAP25	NO	NO	NO	second	62
ENSBTAG00000031031	ENSBTAG00000031031 OR10P1	NO	NO	NO	second	61
ENSBTAG00000000828	ENSBTAG00000000828 CAPN6	GWAS	NO	NO	second	61
ENSBTAG00000002034	ENSBTAG00000002034 MFSD2B	NO	NO	NO	NO	61
ENSBTAG00000021717	ENSBTAG00000021717 BDKRB2	NO	NO	NO	NO	61
ENSBTAG00000030623	ENSBTAG00000030623	NO	NO	NO	NO	61
ENSBTAG00000012775	ENSBTAG00000012775	NO	NO	NO	NO	61
ENSBTAG00000030539	ENSBTAG00000030539 KRT222	NO	NO	NO	NO	60
ENSBTAG00000001474	ENSBTAG00000001474 NRGN	NO	NO	NO	NO	60
ENSBTAG00000037795	ENSBTAG00000037795 CYP2C87	NO	NO	NO	NO	60
ENSBTAG00000034973	ENSBTAG00000034973	NO	NO	NO	NO	60
ENSBTAG00000048316	ENSBTAG00000048316	NO	NO	NO	NO	60
ENSBTAG00000012184	ENSBTAG00000012184 PTTG1	NO	NO	NO	second	60
ENSBTAG00000040485	ENSBTAG00000040485 THEG	NO	NO	NO	NO	60
ENSBTAG00000008343	ENSBTAG00000008343	NO	NO	NO	second	59
ENSBTAG00000011153	ENSBTAG00000011153 MGAT4C	NO	NO	NO	second	59
ENSBTAG00000030493	ENSBTAG00000030493 RERGL	NO	NO	NO	NO	59
ENSBTAG00000014932	ENSBTAG00000014932 ARSE	NO	NO	NO	second	59
ENSBTAG00000031888	ENSBTAG00000031888	NO	NO	NO	NO	59
ENSBTAG00000016389	ENSBTAG00000016389 UBL4B	NO	NO	NO	NO	59
ENSBTAG00000035708	ENSBTAG00000035708	NO	NO	NO	NO	59
ENSBTAG00000000431	ENSBTAG00000000431 TRDC	NO	NO	NO	second	59
ENSBTAG00000044335	ENSBTAG00000044335 RF00026	NO	snRNA	NO	NO	58
ENSBTAG00000035745	ENSBTAG00000035745 MAGEB4	NO	NO	NO	second	58
ENSBTAG00000038595	ENSBTAG00000038595 MAGEB16	GWAS	NO	NO	second	58
ENSBTAG00000030472	ENSBTAG00000030472 TAS2R42	NO	NO	NO	NO	58
ENSBTAG00000048278	ENSBTAG00000048278 C19H17orf47	NO	NO	NO	second	58
ENSBTAG00000010634	ENSBTAG00000010634 NDNF	NO	NO	NO	NO	58
ENSBTAG00000048034	ENSBTAG00000048034 GLTPD2	NO	NO	NO	NO	58
ENSBTAG00000018554	ENSBTAG00000018554	NO	NO	NO	NO	58
ENSBTAG00000000335	ENSBTAG00000000335 HMGB4	NO	NO	NO	NO	58
ENSBTAG00000018206	ENSBTAG00000018206 NIPAL2	NO	NO	NO	second	58
ENSBTAG00000014651	ENSBTAG00000014651 SPATA19	NO	NO	NO	NO	58
ENSBTAG00000013051	ENSBTAG00000013051 PRM3	NO	NO	NO	NO	58
ENSBTAG00000043391	ENSBTAG00000043391 RF00026	NO	snRNA	NO	NO	57
ENSBTAG00000037738	ENSBTAG00000037738 SLC17A4	NO	NO	NO	second	57
ENSBTAG00000011750	ENSBTAG00000011750	NO	NO	NO	NO	57
ENSBTAG00000018259	ENSBTAG00000018259	NO	NO	NO	NO	57
ENSBTAG00000047262	ENSBTAG00000047262 KRT42	NO	NO	NO	NO	57
ENSBTAG00000012409	ENSBTAG00000012409 POSTN	NO	NO	NO	second	57
ENSBTAG00000010238	ENSBTAG00000010238 LTB4R	NO	NO	NO	NO	57
ENSBTAG00000014992	ENSBTAG00000014992 GPR37L1	NO	NO	NO	NO	57
ENSBTAG00000008756	ENSBTAG00000008756 ELF3	NO	NO	NO	NO	57
ENSBTAG00000044018	ENSBTAG00000044018	NO	NO	NO	NO	57
ENSBTAG00000039090	ENSBTAG00000039090 MAGEH1	GWAS	NO	NO	second	57
ENSBTAG00000032884	ENSBTAG00000032884 TNP2	NO	NO	NO	NO	57
ENSBTAG00000009515	ENSBTAG00000009515 CA6	NO	NO	NO	NO	57
ENSBTAG00000005353	ENSBTAG00000005353 DES	NO	NO	NO	second	57
ENSBTAG00000047952	ENSBTAG00000047952	NO	NO	NO	NO	57
ENSBTAG00000047711	ENSBTAG00000047711	NO	NO	NO	second	57
ENSBTAG00000045803	ENSBTAG00000045803	NO	NO	NO	second	56
ENSBTAG00000001642	ENSBTAG00000001642 TTC34	NO	NO	NO	NO	56
ENSBTAG00000023426	ENSBTAG00000023426 FAIM	NO	NO	NO	second	56
ENSBTAG00000010184	ENSBTAG00000010184 G6PC	NO	NO	NO	NO	56
ENSBTAG00000013183	ENSBTAG00000013183 COL23A1	NO	NO	NO	NO	56
ENSBTAG00000047961	ENSBTAG00000047961	NO	NO	NO	NO	56
ENSBTAG00000031750	ENSBTAG00000031750 PLAC8B	NO	NO	NO	second	56
ENSBTAG00000032995	ENSBTAG00000032995 LELP1	NO	NO	NO	NO	56
ENSBTAG00000029892	ENSBTAG00000029892 bta-mir-10a	NO	miRNA	NO	NO	56
ENSBTAG00000044381	ENSBTAG00000044381 RF00026	NO	snRNA	RIF	NO	55
ENSBTAG00000014485	ENSBTAG00000014485 POF1B	NO	NO	NO	second	55
ENSBTAG00000032538	ENSBTAG00000032538 TPRG1	NO	NO	NO	NO	55
ENSBTAG00000003382	ENSBTAG00000003382 RIMS4	NO	NO	NO	NO	55
ENSBTAG00000046401	ENSBTAG00000046401 RD3L	NO	NO	NO	NO	55
ENSBTAG00000030852	ENSBTAG00000030852 MGC137454	NO	NO	NO	NO	55
ENSBTAG00000046800	ENSBTAG00000046800 KLHDC7B	NO	NO	NO	NO	55
ENSBTAG00000002505	ENSBTAG00000002505 GPR3	NO	NO	NO	NO	55
ENSBTAG00000014606	ENSBTAG00000014606 FOXR1	NO	NO	NO	NO	55
ENSBTAG00000030757	ENSBTAG00000030757 ELFN1	NO	NO	NO	NO	55
ENSBTAG00000036144	ENSBTAG00000036144 CXHXorf66	NO	NO	NO	NO	55
ENSBTAG00000003592	ENSBTAG00000003592 CNTN6	NO	NO	NO	NO	55
ENSBTAG00000047563	ENSBTAG00000047563 CLDN9	NO	NO	NO	NO	55
ENSBTAG00000016814	ENSBTAG00000016814 CHAT	NO	NO	NO	NO	55
ENSBTAG00000033173	ENSBTAG00000033173 BHLHE22	NO	NO	NO	NO	55
ENSBTAG00000047240	ENSBTAG00000047240	NO	NO	NO	NO	55
ENSBTAG00000046306	ENSBTAG00000046306	NO	NO	NO	NO	55
ENSBTAG00000046271	ENSBTAG00000046271	NO	NO	NO	NO	55
ENSBTAG00000046028	ENSBTAG00000046028	NO	NO	NO	NO	55
ENSBTAG00000045833	ENSBTAG00000045833	NO	NO	NO	NO	55
ENSBTAG00000045731	ENSBTAG00000045731	NO	NO	NO	NO	55
ENSBTAG00000046340	ENSBTAG00000046340	NO	NO	NO	NO	55
ENSBTAG00000040363	ENSBTAG00000040363	NO	NO	NO	NO	55
ENSBTAG00000039346	ENSBTAG00000039346	NO	NO	NO	NO	55
ENSBTAG00000038649	ENSBTAG00000038649	NO	NO	NO	NO	55
ENSBTAG00000037570	ENSBTAG00000037570	NO	NO	NO	NO	55
ENSBTAG00000039674	ENSBTAG00000039674	NO	NO	NO	NO	55
ENSBTAG00000025288	ENSBTAG00000025288	NO	NO	NO	NO	55
ENSBTAG00000018039	ENSBTAG00000018039	NO	NO	NO	NO	55
ENSBTAG00000017993	ENSBTAG00000017993	NO	NO	NO	NO	55
ENSBTAG00000011207	ENSBTAG00000011207 CNN1	NO	NO	NO	second	55
ENSBTAG00000027477	ENSBTAG00000027477 B3GAT1	NO	NO	NO	NO	55
ENSBTAG00000002756	ENSBTAG00000002756	NO	NO	NO	NO	55
ENSBTAG00000012897	ENSBTAG00000012897 ITGA7	GWAS	NO	NO	second	55
ENSBTAG00000004955	ENSBTAG00000004955 SYTL5	GWAS	NO	NO	NO	55
ENSBTAG00000045536	ENSBTAG00000045536 bta-mir-4444	NO	miRNA	NO	NO	55
ENSBTAG00000029796	ENSBTAG00000029796 bta-mir-187	NO	miRNA	NO	NO	55
ENSBTAG00000042736	ENSBTAG00000042736 RF00026	NO	snRNA	NO	NO	54
ENSBTAG00000042089	ENSBTAG00000042089 RF00026	NO	snRNA	NO	NO	54
ENSBTAG00000042545	ENSBTAG00000042545 RF00476	NO	snoRNA	NO	NO	54
ENSBTAG00000003377	ENSBTAG00000003377 TMEM174	NO	NO	NO	NO	54
ENSBTAG00000008700	ENSBTAG00000008700 CRCT1	NO	NO	NO	NO	54
ENSBTAG00000032299	ENSBTAG00000032299 CCDC172	NO	NO	NO	NO	54
ENSBTAG00000005985	ENSBTAG00000005985 CBLN2	NO	NO	NO	NO	54
ENSBTAG00000045610	ENSBTAG00000045610 CACNA1I	NO	NO	NO	NO	54
ENSBTAG00000022466	ENSBTAG00000022466 C24H18orf63	NO	NO	NO	NO	54
ENSBTAG00000019752	ENSBTAG00000019752 BPIFA2B	NO	NO	NO	NO	54
ENSBTAG00000015750	ENSBTAG00000015750 AMN	NO	NO	NO	NO	54
ENSBTAG00000048190	ENSBTAG00000048190	NO	NO	NO	NO	54
ENSBTAG00000046395	ENSBTAG00000046395	NO	NO	NO	NO	54
ENSBTAG00000045777	ENSBTAG00000045777	NO	NO	NO	NO	54
ENSBTAG00000024361	ENSBTAG00000024361	NO	NO	NO	NO	54
ENSBTAG00000032206	ENSBTAG00000032206 HEMGN	NO	NO	NO	NO	54
ENSBTAG00000021180	ENSBTAG00000021180 TBATA	NO	NO	NO	NO	54
ENSBTAG00000020418	ENSBTAG00000020418 CA5B	NO	NO	NO	second	54
ENSBTAG00000008966	ENSBTAG00000008966 TSPAN7	GWAS	NO	NO	second	54
ENSBTAG00000011990	ENSBTAG00000011990 ALOX15	NO	NO	NO	second	54
ENSBTAG00000047697	ENSBTAG00000047697	NO	NO	NO	second	54
ENSBTAG00000046154	ENSBTAG00000046154	NO	miRNA	NO	NO	54
ENSBTAG00000036403	ENSBTAG00000036403 bta-mir-502a-2	GWAS	miRNA	NO	NO	54
ENSBTAG00000045410	ENSBTAG00000045410 RF00026	NO	snRNA	NO	NO	53
ENSBTAG00000042490	ENSBTAG00000042490 RF00560	NO	snoRNA	NO	NO	53
ENSBTAG00000044514	ENSBTAG00000044514 RF00156	NO	snoRNA	NO	NO	53
ENSBTAG00000008342	ENSBTAG00000008342 TMPRSS13	NO	NO	NO	NO	53
ENSBTAG00000012533	ENSBTAG00000012533	NO	NO	NO	NO	53
ENSBTAG00000017786	ENSBTAG00000017786 FCRL6	NO	NO	NO	NO	53
ENSBTAG00000013763	ENSBTAG00000013763 C26H10orf82	NO	NO	NO	second	53
ENSBTAG00000017138	ENSBTAG00000017138 TMEM71	NO	NO	NO	NO	53
ENSBTAG00000021492	ENSBTAG00000021492 FAM163A	NO	NO	NO	NO	53
ENSBTAG00000016520	ENSBTAG00000016520	NO	NO	NO	NO	53
ENSBTAG00000016821	ENSBTAG00000016821 SNX22	NO	NO	NO	second	53
ENSBTAG00000001260	ENSBTAG00000001260 PINLYP	NO	NO	NO	NO	53
ENSBTAG00000015949	ENSBTAG00000015949	NO	NO	NO	NO	53
ENSBTAG00000044037	ENSBTAG00000044037	NO	NO	NO	NO	53
ENSBTAG00000040438	ENSBTAG00000040438	NO	NO	NO	NO	53
ENSBTAG00000014104	ENSBTAG00000014104	NO	NO	NO	NO	53
ENSBTAG00000043931	ENSBTAG00000043931	NO	miRNA	NO	NO	53
ENSBTAG00000037788	ENSBTAG00000037788	NO	miRNA	NO	NO	53
ENSBTAG00000036438	ENSBTAG00000036438 bta-mir-708	NO	miRNA	NO	NO	53
ENSBTAG00000037929	ENSBTAG00000037929 ADAM28	NO	NO	NO	second	52
ENSBTAG00000016695	ENSBTAG00000016695 KCNG4	NO	NO	NO	NO	52
ENSBTAG00000031612	ENSBTAG00000031612 SPINK8	NO	NO	NO	NO	52
ENSBTAG00000047784	ENSBTAG00000047784 TEX44	NO	NO	NO	NO	52
ENSBTAG00000015280	ENSBTAG00000015280 KIF2C	NO	NO	NO	second	52
ENSBTAG00000007194	ENSBTAG00000007194 GUCA2B	NO	NO	NO	NO	52
ENSBTAG00000048036	ENSBTAG00000048036	NO	NO	NO	NO	52
ENSBTAG00000029768	ENSBTAG00000029768 bta-mir-99a	NO	miRNA	NO	NO	52
ENSBTAG00000030030	ENSBTAG00000030030 bta-mir-592	NO	miRNA	NO	NO	52
ENSBTAG00000043532	ENSBTAG00000043532 RF00026	NO	snRNA	NO	NO	51
ENSBTAG00000043261	ENSBTAG00000043261 RF00575	NO	snoRNA	NO	NO	51
ENSBTAG00000016505	ENSBTAG00000016505 TMC7	NO	NO	NO	second	51
ENSBTAG00000010670	ENSBTAG00000010670 VSIG8	NO	NO	NO	NO	51
ENSBTAG00000046048	ENSBTAG00000046048	NO	NO	NO	NO	51
ENSBTAG00000019143	ENSBTAG00000019143	NO	NO	NO	NO	51
ENSBTAG00000033377	ENSBTAG00000033377	NO	NO	NO	second	51
ENSBTAG00000048311	ENSBTAG00000048311	NO	NO	NO	NO	51
ENSBTAG00000047311	ENSBTAG00000047311	NO	NO	NO	NO	51
ENSBTAG00000045148	ENSBTAG00000045148 bta-mir-2393	NO	miRNA	NO	NO	51
ENSBTAG00000045034	ENSBTAG00000045034 RF00478	NO	snoRNA	NO	NO	50
ENSBTAG00000044592	ENSBTAG00000044592 RF01171	NO	snoRNA	NO	NO	50
ENSBTAG00000042973	ENSBTAG00000042973 RF00493	NO	snoRNA	NO	NO	50
ENSBTAG00000045049	ENSBTAG00000045049 RF00096	NO	snoRNA	NO	NO	50
ENSBTAG00000026505	ENSBTAG00000026505	NO	NO	NO	NO	50
ENSBTAG00000018767	ENSBTAG00000018767 RTP3	NO	NO	NO	NO	50
ENSBTAG00000002773	ENSBTAG00000002773	NO	NO	NO	NO	50
ENSBTAG00000004569	ENSBTAG00000004569 GLIPR1L1	NO	NO	NO	NO	50
ENSBTAG00000019122	ENSBTAG00000019122 EFCAB5	NO	NO	NO	second	50
ENSBTAG00000021326	ENSBTAG00000021326 CCL20	NO	NO	NO	NO	50
ENSBTAG00000046873	ENSBTAG00000046873	NO	NO	NO	NO	50
ENSBTAG00000029917	ENSBTAG00000029917 bta-mir-135a-2	NO	miRNA	NO	second	50
ENSBTAG00000044981	ENSBTAG00000044981 bta-mir-2478	NO	miRNA	NO	NO	50
ENSBTAG00000042905	ENSBTAG00000042905 RF00026	NO	snRNA	NO	NO	49
ENSBTAG00000042589	ENSBTAG00000042589 RF00026	NO	snRNA	NO	NO	49
ENSBTAG00000042333	ENSBTAG00000042333 RF00026	NO	snRNA	NO	NO	49
ENSBTAG00000009907	ENSBTAG00000009907 MAPK4	NO	NO	NO	NO	49
ENSBTAG00000045835	ENSBTAG00000045835 HOXB5	NO	NO	NO	NO	49
ENSBTAG00000000719	ENSBTAG00000000719	NO	NO	NO	NO	49
ENSBTAG00000031950	ENSBTAG00000031950 RAB3IP	GWAS	NO	NO	second	49
ENSBTAG00000022741	ENSBTAG00000022741 MGC134040	NO	NO	NO	NO	49
ENSBTAG00000037547	ENSBTAG00000037547 OLIG1	NO	NO	NO	NO	49
ENSBTAG00000047710	ENSBTAG00000047710	NO	NO	NO	NO	49
ENSBTAG00000038075	ENSBTAG00000038075	NO	NO	NO	NO	49
ENSBTAG00000042266	ENSBTAG00000042266 RF00619	NO	snRNA	NO	NO	48
ENSBTAG00000042886	ENSBTAG00000042886 RF00026	NO	snRNA	NO	NO	48
ENSBTAG00000044706	ENSBTAG00000044706 RF00406	NO	snoRNA	NO	NO	48
ENSBTAG00000022671	ENSBTAG00000022671 WNT4	NO	NO	NO	NO	48
ENSBTAG00000021444	ENSBTAG00000021444 TWIST2	NO	NO	NO	NO	48
ENSBTAG00000002340	ENSBTAG00000002340 STEAP4	NO	NO	NO	NO	48
ENSBTAG00000032051	ENSBTAG00000032051 SULT1C4	NO	NO	NO	second	48
ENSBTAG00000008155	ENSBTAG00000008155 SUN3	NO	NO	NO	NO	48
ENSBTAG00000019277	ENSBTAG00000019277 KCNH3	NO	NO	NO	second	48
ENSBTAG00000034555	ENSBTAG00000034555	NO	NO	NO	NO	48
ENSBTAG00000043235	ENSBTAG00000043235 RF00425	NO	snoRNA	NO	NO	47
ENSBTAG00000008857	ENSBTAG00000008857 GALR3	NO	NO	NO	NO	47
ENSBTAG00000011818	ENSBTAG00000011818 COL26A1	NO	NO	NO	NO	47
ENSBTAG00000000027	ENSBTAG00000000027 IGFL1	NO	NO	NO	NO	47
ENSBTAG00000045123	ENSBTAG00000045123	NO	miRNA	NO	NO	47
ENSBTAG00000045252	ENSBTAG00000045252	NO	miRNA	NO	second	47
ENSBTAG00000043223	ENSBTAG00000043223 RF00026	NO	snRNA	NO	NO	46
ENSBTAG00000034536	ENSBTAG00000034536	NO	NO	NO	NO	46
ENSBTAG00000038124	ENSBTAG00000038124 FCGR2A	NO	NO	NO	NO	46
ENSBTAG00000048246	ENSBTAG00000048246	NO	NO	NO	NO	46
ENSBTAG00000007558	ENSBTAG00000007558 IL9R	NO	NO	NO	NO	46
ENSBTAG00000025822	ENSBTAG00000025822 CALML4	NO	NO	NO	First	46
ENSBTAG00000040111	ENSBTAG00000040111 OTOP3	NO	NO	NO	NO	46
ENSBTAG00000016523	ENSBTAG00000016523 DNAH10	NO	NO	NO	second	46
ENSBTAG00000045837	ENSBTAG00000045837	NO	NO	NO	NO	46
ENSBTAG00000037529	ENSBTAG00000037529	NO	NO	NO	NO	46
ENSBTAG00000036106	ENSBTAG00000036106	NO	NO	NO	NO	46
ENSBTAG00000011813	ENSBTAG00000011813 TYR	NO	NO	NO	NO	45
ENSBTAG00000010146	ENSBTAG00000010146 PLXNB3	NO	NO	NO	second	45
ENSBTAG00000005774	ENSBTAG00000005774 VRTN	NO	NO	NO	NO	45
ENSBTAG00000014748	ENSBTAG00000014748	NO	NO	NO	NO	44
ENSBTAG00000018167	ENSBTAG00000018167 KLHL31	NO	NO	NO	second	44
ENSBTAG00000046315	ENSBTAG00000046315	NO	NO	NO	NO	44
ENSBTAG00000025814	ENSBTAG00000025814 TMEM202	NO	NO	NO	NO	44
ENSBTAG00000020353	ENSBTAG00000020353 PFN3	NO	NO	NO	NO	44
ENSBTAG00000016320	ENSBTAG00000016320 LMO1	NO	NO	NO	NO	44
ENSBTAG00000021306	ENSBTAG00000021306 CHRDL2	NO	NO	NO	NO	44
ENSBTAG00000012673	ENSBTAG00000012673 CDK18	NO	NO	NO	NO	44
ENSBTAG00000038934	ENSBTAG00000038934	NO	NO	NO	NO	44
ENSBTAG00000020097	ENSBTAG00000020097 PERP	NO	NO	NO	second	44
ENSBTAG00000008773	ENSBTAG00000008773 GUCY2D	NO	NO	NO	second	44
ENSBTAG00000008511	ENSBTAG00000008511	NO	NO	NO	NO	44
ENSBTAG00000000281	ENSBTAG00000000281 MND1	NO	NO	NO	NO	44
ENSBTAG00000005499	ENSBTAG00000005499 ZPBP	NO	NO	NO	second	44
ENSBTAG00000040370	ENSBTAG00000040370	NO	NO	NO	NO	44
ENSBTAG00000036395	ENSBTAG00000036395 bta-mir-429	NO	miRNA	NO	NO	44
ENSBTAG00000013473	ENSBTAG00000013473 SSMEM1	NO	NO	NO	NO	43
ENSBTAG00000011106	ENSBTAG00000011106 PACRG	NO	NO	NO	NO	43
ENSBTAG00000031704	ENSBTAG00000031704 LRRC77	NO	NO	NO	NO	43
ENSBTAG00000010094	ENSBTAG00000010094 FANCD2OS	NO	NO	NO	NO	43
ENSBTAG00000032701	ENSBTAG00000032701 CSTL1	NO	NO	NO	NO	43
ENSBTAG00000007243	ENSBTAG00000007243 CFAP58	NO	NO	NO	NO	43
ENSBTAG00000032353	ENSBTAG00000032353 CCDC63	NO	NO	NO	NO	43
ENSBTAG00000011587	ENSBTAG00000011587 C26H10orf90	NO	NO	NO	NO	43
ENSBTAG00000047629	ENSBTAG00000047629 C22orf46	NO	NO	NO	NO	43
ENSBTAG00000008720	ENSBTAG00000008720 C18H16orf78	NO	NO	NO	NO	43
ENSBTAG00000031150	ENSBTAG00000031150 C11H2orf70	NO	NO	NO	NO	43
ENSBTAG00000014657	ENSBTAG00000014657 C10H14orf39	NO	NO	NO	NO	43
ENSBTAG00000046927	ENSBTAG00000046927	NO	NO	NO	NO	43
ENSBTAG00000045773	ENSBTAG00000045773	NO	NO	NO	NO	43
ENSBTAG00000039873	ENSBTAG00000039873	NO	NO	NO	NO	43
ENSBTAG00000038616	ENSBTAG00000038616	NO	NO	NO	NO	43
ENSBTAG00000014157	ENSBTAG00000014157	NO	NO	NO	NO	43
ENSBTAG00000013625	ENSBTAG00000013625	NO	NO	NO	NO	43
ENSBTAG00000045863	ENSBTAG00000045863 TRAV18	NO	NO	NO	NO	43
ENSBTAG00000045934	ENSBTAG00000045934 GPR82	NO	NO	NO	NO	43
ENSBTAG00000048305	ENSBTAG00000048305	NO	NO	NO	NO	43
ENSBTAG00000017948	ENSBTAG00000017948 SPIN4	GWAS	NO	NO	NO	43
ENSBTAG00000033509	ENSBTAG00000033509 OR4D9	NO	NO	NO	second	43
ENSBTAG00000000160	ENSBTAG00000000160 CBS	NO	NO	NO	second	43
ENSBTAG00000032407	ENSBTAG00000032407 RF00003	NO	snRNA	NO	NO	42
ENSBTAG00000010530	ENSBTAG00000010530 IAPP	NO	NO	NO	NO	42
ENSBTAG00000016645	ENSBTAG00000016645 GABRA4	NO	NO	NO	NO	42
ENSBTAG00000018346	ENSBTAG00000018346 TRIM42	NO	NO	NO	NO	42
ENSBTAG00000034665	ENSBTAG00000034665 PRSS55	NO	NO	NO	NO	42
ENSBTAG00000013989	ENSBTAG00000013989 JHY	NO	NO	NO	NO	42
ENSBTAG00000023039	ENSBTAG00000023039 DUSP13	NO	NO	NO	NO	42
ENSBTAG00000014012	ENSBTAG00000014012 CLUL1	NO	NO	NO	NO	42
ENSBTAG00000020615	ENSBTAG00000020615 CCDC105	NO	NO	NO	NO	42
ENSBTAG00000046739	ENSBTAG00000046739	NO	NO	NO	NO	42
ENSBTAG00000039769	ENSBTAG00000039769	NO	NO	NO	NO	42
ENSBTAG00000036343	ENSBTAG00000036343	NO	NO	NO	NO	42
ENSBTAG00000002489	ENSBTAG00000002489	NO	NO	NO	NO	42
ENSBTAG00000001812	ENSBTAG00000001812 H1FOO	NO	NO	NO	NO	42
ENSBTAG00000043990	ENSBTAG00000043990 KHDRBS2	NO	NO	NO	NO	42
ENSBTAG00000011233	ENSBTAG00000011233 GTSF1L	NO	NO	NO	NO	42
ENSBTAG00000015608	ENSBTAG00000015608 CYLC2	NO	NO	NO	NO	42
ENSBTAG00000045590	ENSBTAG00000045590	NO	NO	NO	NO	42
ENSBTAG00000031759	ENSBTAG00000031759	NO	NO	NO	NO	42
ENSBTAG00000048218	ENSBTAG00000048218 OR1L3	NO	NO	NO	NO	42
ENSBTAG00000047690	ENSBTAG00000047690	NO	NO	NO	NO	42
ENSBTAG00000039485	ENSBTAG00000039485 MEIOC	NO	NO	NO	second	42
ENSBTAG00000015378	ENSBTAG00000015378	NO	NO	NO	NO	42
ENSBTAG00000019331	ENSBTAG00000019331 KATNAL2	NO	NO	NO	NO	42
ENSBTAG00000037452	ENSBTAG00000037452	NO	NO	NO	second	42
ENSBTAG00000024091	ENSBTAG00000024091 MALL	NO	NO	NO	second	42
ENSBTAG00000044436	ENSBTAG00000044436	NO	miRNA	RIF	NO	42
ENSBTAG00000043013	ENSBTAG00000043013 RF00026	NO	snRNA	NO	NO	41
ENSBTAG00000043888	ENSBTAG00000043888 RF00566	NO	snoRNA	NO	NO	41
ENSBTAG00000042502	ENSBTAG00000042502 RF00408	NO	snoRNA	NO	NO	41
ENSBTAG00000046811	ENSBTAG00000046811	NO	NO	NO	NO	41
ENSBTAG00000008005	ENSBTAG00000008005 DRC7	NO	NO	NO	NO	41
ENSBTAG00000004936	ENSBTAG00000004936 TMIGD2	NO	NO	NO	NO	41
ENSBTAG00000010501	ENSBTAG00000010501 SELENOV	NO	NO	NO	NO	41
ENSBTAG00000010850	ENSBTAG00000010850 SERTAD4	NO	NO	NO	second	41
ENSBTAG00000027625	ENSBTAG00000027625 SFRP1	NO	NO	NO	second	41
ENSBTAG00000007148	ENSBTAG00000007148 F2	NO	NO	NO	second	41
ENSBTAG00000024341	ENSBTAG00000024341 HOXA6	NO	NO	NO	NO	41
ENSBTAG00000008916	ENSBTAG00000008916 CYFIP2	NO	NO	NO	second	41
ENSBTAG00000046705	ENSBTAG00000046705 RF00026	NO	snRNA	NO	NO	40
ENSBTAG00000043258	ENSBTAG00000043258 RF00425	NO	snoRNA	NO	NO	40
ENSBTAG00000043406	ENSBTAG00000043406 RF00139	NO	snoRNA	NO	NO	40
ENSBTAG00000022744	ENSBTAG00000022744 TRIM71	NO	NO	NO	NO	40
ENSBTAG00000040293	ENSBTAG00000040293 RAG1	NO	NO	NO	NO	40
ENSBTAG00000013149	ENSBTAG00000013149 NAA11	NO	NO	NO	NO	40
ENSBTAG00000038751	ENSBTAG00000038751 MAGEB18	GWAS	NO	NO	NO	40
ENSBTAG00000023301	ENSBTAG00000023301	NO	NO	NO	NO	40
ENSBTAG00000009406	ENSBTAG00000009406	NO	NO	NO	NO	40
ENSBTAG00000005268	ENSBTAG00000005268 PLA2G4D	NO	NO	NO	NO	40
ENSBTAG00000018182	ENSBTAG00000018182	NO	NO	NO	NO	40
ENSBTAG00000011489	ENSBTAG00000011489 KAZALD1	NO	NO	NO	second	40
ENSBTAG00000003743	ENSBTAG00000003743	NO	NO	NO	NO	40
ENSBTAG00000018773	ENSBTAG00000018773 RND1	NO	NO	NO	NO	40
ENSBTAG00000017005	ENSBTAG00000017005 LCN8	NO	NO	NO	second	40
ENSBTAG00000013414	ENSBTAG00000013414 BLVRA	NO	NO	NO	NO	40
ENSBTAG00000002178	ENSBTAG00000002178 PPL	NO	NO	NO	second	40
ENSBTAG00000006717	ENSBTAG00000006717	NO	NO	NO	NO	40
ENSBTAG00000019140	ENSBTAG00000019140 SPINK5	NO	NO	NO	second	40
ENSBTAG00000046370	ENSBTAG00000046370	NO	NO	NO	NO	40
ENSBTAG00000043832	ENSBTAG00000043832 RF00015	NO	snRNA	RIF	NO	39
ENSBTAG00000045113	ENSBTAG00000045113 RF00026	NO	snRNA	NO	NO	39
ENSBTAG00000042952	ENSBTAG00000042952 RF00026	NO	snRNA	NO	NO	39
ENSBTAG00000045158	ENSBTAG00000045158 RF01210	NO	snoRNA	NO	NO	39
ENSBTAG00000042784	ENSBTAG00000042784 RF00604	NO	snoRNA	NO	NO	39
ENSBTAG00000044425	ENSBTAG00000044425 RF00582	NO	snoRNA	NO	NO	39
ENSBTAG00000022690	ENSBTAG00000022690	NO	NO	NO	NO	39
ENSBTAG00000038976	ENSBTAG00000038976 ZGLP1	NO	NO	NO	NO	39
ENSBTAG00000031517	ENSBTAG00000031517 TSPY	NO	NO	NO	NO	39
ENSBTAG00000046911	ENSBTAG00000046911 SCN10A	NO	NO	NO	NO	39
ENSBTAG00000015274	ENSBTAG00000015274 PRL	NO	NO	NO	NO	39
ENSBTAG00000017684	ENSBTAG00000017684 NMUR1	NO	NO	NO	NO	39
ENSBTAG00000045847	ENSBTAG00000045847 CTXN2	NO	NO	NO	NO	39
ENSBTAG00000030423	ENSBTAG00000030423 CLEC1B	NO	NO	NO	NO	39
ENSBTAG00000013027	ENSBTAG00000013027 CCK	NO	NO	NO	NO	39
ENSBTAG00000018375	ENSBTAG00000018375 ATCAY	NO	NO	NO	NO	39
ENSBTAG00000048109	ENSBTAG00000048109	NO	NO	NO	NO	39
ENSBTAG00000047611	ENSBTAG00000047611	NO	NO	NO	NO	39
ENSBTAG00000047105	ENSBTAG00000047105	NO	NO	NO	NO	39
ENSBTAG00000046305	ENSBTAG00000046305	NO	NO	NO	NO	39
ENSBTAG00000037927	ENSBTAG00000037927	NO	NO	NO	NO	39
ENSBTAG00000021139	ENSBTAG00000021139	NO	NO	NO	NO	39
ENSBTAG00000021447	ENSBTAG00000021447 SIM2	NO	NO	NO	second	39
ENSBTAG00000039970	ENSBTAG00000039970 PAG16	NO	NO	NO	second	39
ENSBTAG00000015615	ENSBTAG00000015615 THEMIS	NO	NO	NO	NO	39
ENSBTAG00000004878	ENSBTAG00000004878 CAMKV	NO	NO	NO	second	39
ENSBTAG00000033886	ENSBTAG00000033886 CIST1	NO	NO	NO	NO	39
ENSBTAG00000006080	ENSBTAG00000006080 MAST1	NO	NO	NO	second	39
ENSBTAG00000002939	ENSBTAG00000002939 FURIN	NO	NO	NO	second	39
ENSBTAG00000021443	ENSBTAG00000021443 PGLYRP3	NO	NO	NO	NO	39
ENSBTAG00000021621	ENSBTAG00000021621	NO	NO	NO	second	39
ENSBTAG00000047287	ENSBTAG00000047287 MTARC1	NO	NO	NO	second	39
ENSBTAG00000045961	ENSBTAG00000045961	NO	miRNA	RIF	NO	39
ENSBTAG00000030085	ENSBTAG00000030085 bta-mir-584-3	NO	miRNA	RIF	NO	39
ENSBTAG00000029877	ENSBTAG00000029877 bta-mir-153-2	NO	miRNA	NO	NO	39
ENSBTAG00000048243	ENSBTAG00000048243	NO	miRNA	NO	NO	39
ENSBTAG00000037296	ENSBTAG00000037296	NO	miRNA	NO	NO	39
ENSBTAG00000043454	ENSBTAG00000043454 RF00026	NO	snRNA	RIF	NO	38
ENSBTAG00000042332	ENSBTAG00000042332 RF00026	NO	snRNA	RIF	NO	38
ENSBTAG00000043212	ENSBTAG00000043212 RF00581	NO	snoRNA	RIF	NO	38
ENSBTAG00000043297	ENSBTAG00000043297 RF00217	NO	snoRNA	NO	NO	38
ENSBTAG00000048231	ENSBTAG00000048231	NO	NO	NO	NO	38
ENSBTAG00000047259	ENSBTAG00000047259	NO	NO	NO	NO	38
ENSBTAG00000021270	ENSBTAG00000021270 UMODL1	NO	NO	NO	NO	38
ENSBTAG00000012728	ENSBTAG00000012728 PSMB11	NO	NO	NO	NO	38
ENSBTAG00000020159	ENSBTAG00000020159 NKAIN1	NO	NO	NO	NO	38
ENSBTAG00000024525	ENSBTAG00000024525 HES3	NO	NO	NO	NO	38
ENSBTAG00000035709	ENSBTAG00000035709	NO	NO	NO	NO	38
ENSBTAG00000030553	ENSBTAG00000030553	NO	NO	NO	NO	38
ENSBTAG00000021147	ENSBTAG00000021147	NO	NO	NO	NO	38
ENSBTAG00000013673	ENSBTAG00000013673	NO	NO	NO	NO	38
ENSBTAG00000039241	ENSBTAG00000039241 OR6S1	NO	NO	NO	NO	38
ENSBTAG00000019876	ENSBTAG00000019876 DSC1	NO	NO	NO	NO	38
ENSBTAG00000038930	ENSBTAG00000038930	NO	NO	NO	NO	38
ENSBTAG00000020767	ENSBTAG00000020767 SH2D1B	NO	NO	NO	NO	38
ENSBTAG00000038337	ENSBTAG00000038337 MZB1	NO	NO	NO	NO	38
ENSBTAG00000019407	ENSBTAG00000019407	NO	NO	NO	NO	38
ENSBTAG00000001549	ENSBTAG00000001549 OR1L1	NO	NO	NO	NO	38
ENSBTAG00000018235	ENSBTAG00000018235 SLC45A2	NO	NO	NO	NO	38
ENSBTAG00000023289	ENSBTAG00000023289 SLC26A10	NO	NO	NO	NO	38
ENSBTAG00000038233	ENSBTAG00000038233	NO	NO	NO	second	38
ENSBTAG00000030979	ENSBTAG00000030979 TUBA3E	NO	NO	NO	second	38
ENSBTAG00000020141	ENSBTAG00000020141 FREM1	NO	NO	NO	second	38
ENSBTAG00000003962	ENSBTAG00000003962 C13H20orf144	NO	NO	NO	NO	38
ENSBTAG00000044191	ENSBTAG00000044191 ABCC12	NO	NO	NO	second	38
ENSBTAG00000020556	ENSBTAG00000020556 APOC4	NO	NO	NO	NO	38
ENSBTAG00000019150	ENSBTAG00000019150 PLD3	NO	NO	NO	second	38
ENSBTAG00000046756	ENSBTAG00000046756	NO	miRNA	RIF	NO	38
ENSBTAG00000037306	ENSBTAG00000037306	NO	miRNA	RIF	NO	38
ENSBTAG00000029777	ENSBTAG00000029777 bta-mir-340	NO	miRNA	NO	NO	38
ENSBTAG00000046209	ENSBTAG00000046209 RF00003	NO	snRNA	RIF	NO	37
ENSBTAG00000044941	ENSBTAG00000044941 RF00416	NO	snoRNA	RIF	NO	37
ENSBTAG00000044604	ENSBTAG00000044604 RF01294	NO	snoRNA	NO	NO	37
ENSBTAG00000047910	ENSBTAG00000047910	NO	NO	NO	NO	37
ENSBTAG00000047851	ENSBTAG00000047851	NO	NO	NO	NO	37
ENSBTAG00000007051	ENSBTAG00000007051 CLDN23	NO	NO	NO	second	37
ENSBTAG00000020460	ENSBTAG00000020460 DPPA2	NO	NO	NO	NO	37
ENSBTAG00000015811	ENSBTAG00000015811	NO	NO	NO	NO	37
ENSBTAG00000018563	ENSBTAG00000018563 SFRP2	NO	NO	NO	second	37
ENSBTAG00000016770	ENSBTAG00000016770 GAPT	NO	NO	NO	NO	37
ENSBTAG00000008309	ENSBTAG00000008309 ATP13A2	NO	NO	NO	second	37
ENSBTAG00000008013	ENSBTAG00000008013 LRRC2	NO	NO	NO	NO	37
ENSBTAG00000020669	ENSBTAG00000020669 PROKR1	NO	NO	NO	NO	37
ENSBTAG00000003163	ENSBTAG00000003163 RBBP8NL	NO	NO	NO	second	37
ENSBTAG00000007035	ENSBTAG00000007035 CCER1	NO	NO	NO	second	37
ENSBTAG00000013509	ENSBTAG00000013509 TTC16	NO	NO	NO	NO	37
ENSBTAG00000046580	ENSBTAG00000046580 DHX58	NO	NO	NO	second	37
ENSBTAG00000040398	ENSBTAG00000040398 KIAA1211	NO	NO	NO	second	37
ENSBTAG00000036419	ENSBTAG00000036419 bta-mir-424	NO	miRNA	RIF	NO	37
ENSBTAG00000043525	ENSBTAG00000043525 RF00026	NO	snRNA	RIF	NO	36
ENSBTAG00000043252	ENSBTAG00000043252 RF00026	NO	snRNA	RIF	NO	36
ENSBTAG00000042769	ENSBTAG00000042769 RF00105	NO	snoRNA	RIF	NO	36
ENSBTAG00000047457	ENSBTAG00000047457	NO	NO	NO	NO	36
ENSBTAG00000040583	ENSBTAG00000040583	NO	NO	NO	NO	36
ENSBTAG00000032467	ENSBTAG00000032467	NO	NO	NO	NO	36
ENSBTAG00000008512	ENSBTAG00000008512 KCNV1	NO	NO	NO	second	36
ENSBTAG00000044118	ENSBTAG00000044118 HMGA2	NO	NO	NO	second	36
ENSBTAG00000006083	ENSBTAG00000006083 KLF1	NO	NO	NO	NO	36
ENSBTAG00000039618	ENSBTAG00000039618 ARL14EPL	NO	NO	NO	NO	36
ENSBTAG00000039425	ENSBTAG00000039425 KRT6A	NO	NO	NO	second	36
ENSBTAG00000002163	ENSBTAG00000002163 PTGER2	NO	NO	NO	NO	36
ENSBTAG00000000414	ENSBTAG00000000414 FUT6	NO	NO	NO	NO	36
ENSBTAG00000003370	ENSBTAG00000003370 GPR135	NO	NO	NO	NO	36
ENSBTAG00000046380	ENSBTAG00000046380	NO	NO	NO	NO	36
ENSBTAG00000014764	ENSBTAG00000014764 CD9	NO	NO	NO	second	36
ENSBTAG00000044709	ENSBTAG00000044709 bta-mir-2363-1	NO	miRNA	RIF	NO	36
ENSBTAG00000037360	ENSBTAG00000037360	NO	miRNA	RIF	NO	36
ENSBTAG00000042102	ENSBTAG00000042102 RF00026	NO	snRNA	NO	second	35
ENSBTAG00000045300	ENSBTAG00000045300 RF00600	NO	snoRNA	RIF	NO	35
ENSBTAG00000004148	ENSBTAG00000004148 SLPI	NO	NO	NO	NO	35
ENSBTAG00000021565	ENSBTAG00000021565 PRSS2	NO	NO	NO	NO	35
ENSBTAG00000037899	ENSBTAG00000037899 DLK1	NO	NO	NO	NO	35
ENSBTAG00000048082	ENSBTAG00000048082 CL46	NO	NO	NO	NO	35
ENSBTAG00000047709	ENSBTAG00000047709	NO	NO	NO	NO	35
ENSBTAG00000046630	ENSBTAG00000046630	NO	NO	NO	second	35
ENSBTAG00000023002	ENSBTAG00000023002 JPH2	NO	NO	NO	second	35
ENSBTAG00000030677	ENSBTAG00000030677	NO	NO	NO	NO	35
ENSBTAG00000016284	ENSBTAG00000016284 IL7	NO	NO	NO	second	35
ENSBTAG00000044056	ENSBTAG00000044056 C19H17orf98	NO	NO	NO	second	35
ENSBTAG00000046937	ENSBTAG00000046937	NO	NO	NO	NO	35
ENSBTAG00000032819	ENSBTAG00000032819 MUC20	NO	NO	NO	second	35
ENSBTAG00000005343	ENSBTAG00000005343 TPH1	NO	NO	NO	second	35
ENSBTAG00000044930	ENSBTAG00000044930 bta-mir-2289	NO	miRNA	RIF	NO	35
ENSBTAG00000043803	ENSBTAG00000043803	NO	miRNA	RIF	NO	35
ENSBTAG00000043220	ENSBTAG00000043220 RF00026	NO	snRNA	RIF	NO	34
ENSBTAG00000044218	ENSBTAG00000044218 RF00026	NO	snRNA	NO	NO	34
ENSBTAG00000047826	ENSBTAG00000047826 RF01169	NO	snoRNA	NO	NO	34
ENSBTAG00000047571	ENSBTAG00000047571	NO	NO	NO	NO	34
ENSBTAG00000047616	ENSBTAG00000047616 ZNF114	NO	NO	NO	NO	34
ENSBTAG00000020203	ENSBTAG00000020203 TMEM151A	NO	NO	NO	NO	34
ENSBTAG00000003131	ENSBTAG00000003131 NDST4	NO	NO	NO	NO	34
ENSBTAG00000019540	ENSBTAG00000019540 CRNN	NO	NO	NO	NO	34
ENSBTAG00000046825	ENSBTAG00000046825	NO	NO	NO	NO	34
ENSBTAG00000045768	ENSBTAG00000045768	NO	NO	NO	NO	34
ENSBTAG00000038565	ENSBTAG00000038565	NO	NO	NO	NO	34
ENSBTAG00000003103	ENSBTAG00000003103 EIF4E1B	NO	NO	NO	NO	34
ENSBTAG00000002369	ENSBTAG00000002369 TMEM217	NO	NO	NO	NO	34
ENSBTAG00000004140	ENSBTAG00000004140 STKLD1	NO	NO	NO	second	34
ENSBTAG00000008673	ENSBTAG00000008673 ICA1L	NO	NO	NO	NO	34
ENSBTAG00000038024	ENSBTAG00000038024 SIGLECL1	NO	NO	NO	NO	34
ENSBTAG00000046377	ENSBTAG00000046377	NO	NO	NO	NO	34
ENSBTAG00000031737	ENSBTAG00000031737 TMEM102	NO	NO	NO	second	34
ENSBTAG00000024003	ENSBTAG00000024003	NO	NO	NO	NO	34
ENSBTAG00000029991	ENSBTAG00000029991 bta-mir-34c	NO	miRNA	NO	NO	34
ENSBTAG00000044694	ENSBTAG00000044694 RF00026	NO	snRNA	RIF	NO	33
ENSBTAG00000042325	ENSBTAG00000042325 RF00026	NO	snRNA	RIF	NO	33
ENSBTAG00000029055	ENSBTAG00000029055 RF00003	NO	snRNA	RIF	NO	33
ENSBTAG00000044273	ENSBTAG00000044273 RF00026	NO	snRNA	NO	NO	33
ENSBTAG00000044401	ENSBTAG00000044401 RF00004	NO	snRNA	NO	NO	33
ENSBTAG00000042719	ENSBTAG00000042719 RF00105	NO	snoRNA	NO	NO	33
ENSBTAG00000006264	ENSBTAG00000006264 UMOD	NO	NO	NO	NO	33
ENSBTAG00000047442	ENSBTAG00000047442	NO	NO	NO	NO	33
ENSBTAG00000047084	ENSBTAG00000047084	NO	NO	NO	NO	33
ENSBTAG00000045873	ENSBTAG00000045873	NO	NO	NO	NO	33
ENSBTAG00000039214	ENSBTAG00000039214	NO	NO	NO	NO	33
ENSBTAG00000038416	ENSBTAG00000038416	NO	NO	NO	NO	33
ENSBTAG00000032833	ENSBTAG00000032833	NO	NO	NO	NO	33
ENSBTAG00000003671	ENSBTAG00000003671 SOWAHA	NO	NO	NO	NO	33
ENSBTAG00000046058	ENSBTAG00000046058 RNASE11	NO	NO	NO	NO	33
ENSBTAG00000021251	ENSBTAG00000021251 RIPK4	NO	NO	NO	NO	33
ENSBTAG00000038058	ENSBTAG00000038058	NO	NO	NO	NO	33
ENSBTAG00000017357	ENSBTAG00000017357 CLCA4	NO	NO	NO	second	33
ENSBTAG00000005033	ENSBTAG00000005033 FAM57B	NO	NO	NO	NO	33
ENSBTAG00000040460	ENSBTAG00000040460 KRT23	NO	NO	NO	second	33
ENSBTAG00000007888	ENSBTAG00000007888 EFR3B	NO	NO	NO	second	33
ENSBTAG00000025651	ENSBTAG00000025651	NO	NO	NO	NO	33
ENSBTAG00000000188	ENSBTAG00000000188 HS3ST5	NO	NO	NO	second	33
ENSBTAG00000011000	ENSBTAG00000011000 HDAC10	NO	NO	NO	second	33
ENSBTAG00000029929	ENSBTAG00000029929 bta-mir-15b	NO	miRNA	NO	NO	33
ENSBTAG00000042823	ENSBTAG00000042823 RF00026	NO	snRNA	RIF	NO	32
ENSBTAG00000038637	ENSBTAG00000038637	NO	NO	NO	NO	32
ENSBTAG00000023157	ENSBTAG00000023157	NO	NO	NO	second	32
ENSBTAG00000012940	ENSBTAG00000012940 TMEM25	NO	NO	NO	second	32
ENSBTAG00000009419	ENSBTAG00000009419 TRIM29	NO	NO	NO	second	32
ENSBTAG00000012918	ENSBTAG00000012918 CRISP3	NO	NO	NO	second	32
ENSBTAG00000015238	ENSBTAG00000015238 DSC3	NO	NO	NO	NO	32
ENSBTAG00000009735	ENSBTAG00000009735 A1BG	NO	NO	NO	NO	32
ENSBTAG00000019683	ENSBTAG00000019683 LYPD6B	NO	NO	NO	NO	32
ENSBTAG00000010947	ENSBTAG00000010947 PHYHIPL	NO	NO	NO	second	32
ENSBTAG00000007325	ENSBTAG00000007325 TPSB2	NO	NO	NO	NO	32
ENSBTAG00000020592	ENSBTAG00000020592 OTOS	NO	NO	NO	NO	32
ENSBTAG00000003060	ENSBTAG00000003060 NTRK1	NO	NO	NO	NO	32
ENSBTAG00000009062	ENSBTAG00000009062 DMRTB1	NO	NO	NO	NO	32
ENSBTAG00000038148	ENSBTAG00000038148 SOWAHB	NO	NO	NO	second	32
ENSBTAG00000016677	ENSBTAG00000016677 C1QL3	NO	NO	NO	second	32
ENSBTAG00000048149	ENSBTAG00000048149	NO	miRNA	RIF	NO	32
ENSBTAG00000044303	ENSBTAG00000044303 RF00156	NO	snoRNA	RIF	NO	31
ENSBTAG00000042730	ENSBTAG00000042730 RF00156	NO	snoRNA	NO	second	31
ENSBTAG00000047377	ENSBTAG00000047377	NO	NO	NO	NO	31
ENSBTAG00000016114	ENSBTAG00000016114 CABP5	NO	NO	NO	second	31
ENSBTAG00000038665	ENSBTAG00000038665	NO	NO	NO	second	31
ENSBTAG00000031018	ENSBTAG00000031018	NO	NO	NO	second	31
ENSBTAG00000019496	ENSBTAG00000019496 CDKN3	NO	NO	NO	second	31
ENSBTAG00000019777	ENSBTAG00000019777 CDCA3	NO	NO	NO	NO	31
ENSBTAG00000001331	ENSBTAG00000001331 ERICH6	NO	NO	NO	NO	31
ENSBTAG00000039738	ENSBTAG00000039738 TMIGD3	NO	NO	NO	NO	31
ENSBTAG00000017568	ENSBTAG00000017568 WFDC13	NO	NO	NO	NO	31
ENSBTAG00000011023	ENSBTAG00000011023 TMEM52B	NO	NO	NO	NO	31
ENSBTAG00000001823	ENSBTAG00000001823 STC2	NO	NO	NO	NO	31
ENSBTAG00000009626	ENSBTAG00000009626 SPINT4	NO	NO	NO	NO	31
ENSBTAG00000002007	ENSBTAG00000002007 PRG3	NO	NO	NO	NO	31
ENSBTAG00000030908	ENSBTAG00000030908 OR9Q2	NO	NO	NO	NO	31
ENSBTAG00000007344	ENSBTAG00000007344 FRMD7	NO	NO	NO	NO	31
ENSBTAG00000047667	ENSBTAG00000047667	NO	NO	NO	NO	31
ENSBTAG00000040084	ENSBTAG00000040084	NO	NO	NO	NO	31
ENSBTAG00000019642	ENSBTAG00000019642	NO	NO	NO	NO	31
ENSBTAG00000001101	ENSBTAG00000001101 IFNLR1	NO	NO	NO	NO	31
ENSBTAG00000012809	ENSBTAG00000012809 PHF24	NO	NO	NO	second	31
ENSBTAG00000012180	ENSBTAG00000012180 BMF	NO	NO	NO	second	31
ENSBTAG00000027274	ENSBTAG00000027274	NO	NO	NO	second	31
ENSBTAG00000047315	ENSBTAG00000047315 PTF1A	NO	NO	NO	NO	31
ENSBTAG00000025314	ENSBTAG00000025314 PRP8	NO	NO	NO	NO	31
ENSBTAG00000031772	ENSBTAG00000031772 PRODH2	NO	NO	NO	NO	31
ENSBTAG00000026273	ENSBTAG00000026273 MYL10	NO	NO	NO	NO	31
ENSBTAG00000010228	ENSBTAG00000010228 LMX1B	NO	NO	NO	NO	31
ENSBTAG00000030413	ENSBTAG00000030413 LACTBL1	NO	NO	NO	NO	31
ENSBTAG00000021118	ENSBTAG00000021118 CYP26A1	NO	NO	NO	NO	31
ENSBTAG00000046772	ENSBTAG00000046772 CLEC3A	NO	NO	NO	NO	31
ENSBTAG00000047601	ENSBTAG00000047601 BEX4	GWAS	NO	NO	NO	31
ENSBTAG00000048092	ENSBTAG00000048092	NO	NO	NO	NO	31
ENSBTAG00000046087	ENSBTAG00000046087	NO	NO	NO	NO	31
ENSBTAG00000045680	ENSBTAG00000045680	NO	NO	NO	NO	31
ENSBTAG00000047489	ENSBTAG00000047489	NO	NO	NO	NO	31
ENSBTAG00000038204	ENSBTAG00000038204	NO	NO	NO	NO	31
ENSBTAG00000037816	ENSBTAG00000037816	NO	NO	NO	NO	31
ENSBTAG00000036058	ENSBTAG00000036058	NO	NO	NO	NO	31
ENSBTAG00000026732	ENSBTAG00000026732	NO	NO	NO	NO	31
ENSBTAG00000016019	ENSBTAG00000016019	NO	NO	NO	NO	31
ENSBTAG00000013995	ENSBTAG00000013995	NO	NO	NO	NO	31
ENSBTAG00000004596	ENSBTAG00000004596	NO	NO	NO	NO	31
ENSBTAG00000000552	ENSBTAG00000000552 DISP2	NO	NO	NO	NO	31
ENSBTAG00000030555	ENSBTAG00000030555 KRT28	NO	NO	NO	second	31
ENSBTAG00000019087	ENSBTAG00000019087 C18H16orf95	NO	NO	NO	second	31
ENSBTAG00000019708	ENSBTAG00000019708 ACSL6	NO	NO	NO	second	31
ENSBTAG00000023207	ENSBTAG00000023207 FAM3D	NO	NO	NO	second	31
ENSBTAG00000004297	ENSBTAG00000004297 ACOXL	NO	NO	NO	second	31
ENSBTAG00000045200	ENSBTAG00000045200	NO	miRNA	RIF	NO	31
ENSBTAG00000036365	ENSBTAG00000036365 bta-mir-29e	NO	miRNA	NO	NO	31
ENSBTAG00000044284	ENSBTAG00000044284 bta-mir-2357	NO	miRNA	NO	NO	31
ENSBTAG00000029927	ENSBTAG00000029927 bta-mir-10b	NO	miRNA	NO	NO	31
ENSBTAG00000037319	ENSBTAG00000037319 bta-mir-296	NO	miRNA	NO	NO	31
ENSBTAG00000030084	ENSBTAG00000030084	NO	miRNA	NO	NO	31
ENSBTAG00000045224	ENSBTAG00000045224 RF00600	NO	snoRNA	NO	NO	30
ENSBTAG00000046221	ENSBTAG00000046221 OR1Q1	NO	NO	NO	second	30
ENSBTAG00000017098	ENSBTAG00000017098 BPIFA1	NO	NO	NO	second	30
ENSBTAG00000039093	ENSBTAG00000039093	NO	NO	NO	second	30
ENSBTAG00000047755	ENSBTAG00000047755 FNDC10	NO	NO	NO	NO	30
ENSBTAG00000046694	ENSBTAG00000046694 FNDC9	NO	NO	NO	second	30
ENSBTAG00000019796	ENSBTAG00000019796 FCMR	NO	NO	NO	NO	30
ENSBTAG00000011780	ENSBTAG00000011780 SLITRK4	GWAS	NO	NO	NO	30
ENSBTAG00000032372	ENSBTAG00000032372 HASPIN	NO	NO	NO	second	30
ENSBTAG00000020582	ENSBTAG00000020582 PRSS22	NO	NO	NO	NO	30
ENSBTAG00000024991	ENSBTAG00000024991 MKRN2OS	NO	NO	NO	NO	30
ENSBTAG00000004588	ENSBTAG00000004588 KCNN4	NO	NO	NO	NO	30
ENSBTAG00000047602	ENSBTAG00000047602	NO	NO	NO	NO	30
ENSBTAG00000004542	ENSBTAG00000004542 FAM78A	NO	NO	NO	NO	30
ENSBTAG00000037381	ENSBTAG00000037381 TRIM40	NO	NO	NO	NO	30
ENSBTAG00000022169	ENSBTAG00000022169 PREX2	NO	NO	NO	second	30
ENSBTAG00000004212	ENSBTAG00000004212	NO	NO	NO	NO	30
ENSBTAG00000015635	ENSBTAG00000015635 TNFRSF4	NO	NO	NO	second	30
ENSBTAG00000003199	ENSBTAG00000003199 SLC35C1	NO	NO	NO	second	30
ENSBTAG00000000015	ENSBTAG00000000015 FOXRED2	NO	NO	NO	second	30
ENSBTAG00000044258	ENSBTAG00000044258 bta-mir-2290	NO	miRNA	NO	NO	30
ENSBTAG00000045962	ENSBTAG00000045962 RF00026	NO	snRNA	NO	second	29
ENSBTAG00000043664	ENSBTAG00000043664 RF00413	NO	snoRNA	RIF	second	29
ENSBTAG00000043344	ENSBTAG00000043344 RF00156	NO	snoRNA	NO	second	29
ENSBTAG00000009192	ENSBTAG00000009192 SKINT1	NO	NO	NO	second	29
ENSBTAG00000006951	ENSBTAG00000006951 LMO2	NO	NO	NO	NO	29
ENSBTAG00000004555	ENSBTAG00000004555 LRP2	NO	NO	NO	second	29
ENSBTAG00000019885	ENSBTAG00000019885 ZNF280C	NO	NO	NO	second	29
ENSBTAG00000010065	ENSBTAG00000010065 TRPC5	GWAS	NO	NO	NO	29
ENSBTAG00000018947	ENSBTAG00000018947 SYT16	NO	NO	NO	NO	29
ENSBTAG00000047362	ENSBTAG00000047362 RCN1	NO	NO	NO	NO	29
ENSBTAG00000004247	ENSBTAG00000004247 RPH3A	NO	NO	NO	NO	29
ENSBTAG00000037693	ENSBTAG00000037693	NO	NO	NO	NO	29
ENSBTAG00000021428	ENSBTAG00000021428 CNDP1	NO	NO	NO	NO	29
ENSBTAG00000039337	ENSBTAG00000039337	NO	NO	NO	NO	29
ENSBTAG00000004167	ENSBTAG00000004167 TTC29	NO	NO	NO	second	29
ENSBTAG00000014328	ENSBTAG00000014328 MGC138914	NO	NO	NO	NO	29
ENSBTAG00000038106	ENSBTAG00000038106	NO	miRNA	RIF	NO	29
ENSBTAG00000036375	ENSBTAG00000036375 bta-mir-582	NO	miRNA	NO	second	29
ENSBTAG00000045010	ENSBTAG00000045010 bta-mir-2350	NO	miRNA	NO	NO	29
ENSBTAG00000043455	ENSBTAG00000043455 RF00026	NO	snRNA	RIF	second	28
ENSBTAG00000042294	ENSBTAG00000042294 RF00026	NO	snRNA	NO	second	28
ENSBTAG00000043267	ENSBTAG00000043267 RF00026	NO	snRNA	NO	NO	28
ENSBTAG00000042918	ENSBTAG00000042918 RF00026	NO	snRNA	NO	NO	28
ENSBTAG00000044913	ENSBTAG00000044913 RF01200	NO	snoRNA	NO	NO	28
ENSBTAG00000008331	ENSBTAG00000008331 TMEM54	NO	NO	NO	second	28
ENSBTAG00000017180	ENSBTAG00000017180 SLITRK3	NO	NO	NO	second	28
ENSBTAG00000010163	ENSBTAG00000010163 SCNN1G	NO	NO	NO	second	28
ENSBTAG00000045528	ENSBTAG00000045528 OR1B1	NO	NO	NO	second	28
ENSBTAG00000019221	ENSBTAG00000019221	NO	NO	NO	second	28
ENSBTAG00000008519	ENSBTAG00000008519	NO	NO	NO	second	28
ENSBTAG00000005378	ENSBTAG00000005378 XKRX	GWAS	NO	NO	second	28
ENSBTAG00000017280	ENSBTAG00000017280 C3	NO	NO	NO	second	28
ENSBTAG00000030814	ENSBTAG00000030814 TFF2	NO	NO	NO	NO	28
ENSBTAG00000005996	ENSBTAG00000005996 LRRC18	NO	NO	NO	NO	28
ENSBTAG00000015349	ENSBTAG00000015349 C3H1orf56	NO	NO	NO	second	28
ENSBTAG00000013718	ENSBTAG00000013718 GC	NO	NO	NO	second	28
ENSBTAG00000011935	ENSBTAG00000011935 RASSF6	NO	NO	NO	NO	28
ENSBTAG00000033375	ENSBTAG00000033375 PATE2	NO	NO	NO	NO	28
ENSBTAG00000011668	ENSBTAG00000011668 KCTD14	NO	NO	NO	NO	28
ENSBTAG00000013263	ENSBTAG00000013263 HOXA1	NO	NO	NO	NO	28
ENSBTAG00000040054	ENSBTAG00000040054	NO	NO	NO	NO	28
ENSBTAG00000005260	ENSBTAG00000005260 SPP1	NO	NO	NO	NO	28
ENSBTAG00000015907	ENSBTAG00000015907 IRX4	NO	NO	NO	NO	28
ENSBTAG00000037542	ENSBTAG00000037542	NO	NO	NO	NO	28
ENSBTAG00000016170	ENSBTAG00000016170 KCNJ11	NO	NO	NO	second	28
ENSBTAG00000031673	ENSBTAG00000031673 ARRDC5	NO	NO	NO	First	28
ENSBTAG00000021328	ENSBTAG00000021328 SPHKAP	NO	NO	NO	NO	28
ENSBTAG00000007554	ENSBTAG00000007554 IFI6	NO	NO	NO	second	28
ENSBTAG00000044680	ENSBTAG00000044680 bta-mir-2428	NO	miRNA	RIF	NO	28
ENSBTAG00000045466	ENSBTAG00000045466 bta-mir-2471	NO	miRNA	NO	second	28
ENSBTAG00000045021	ENSBTAG00000045021 bta-mir-2285f-1	NO	miRNA	NO	NO	28
ENSBTAG00000043905	ENSBTAG00000043905 RF00015	NO	snRNA	RIF	NO	27
ENSBTAG00000042799	ENSBTAG00000042799 RF00026	NO	snRNA	RIF	second	27
ENSBTAG00000043704	ENSBTAG00000043704 RF00026	NO	snRNA	NO	NO	27
ENSBTAG00000042877	ENSBTAG00000042877 RF00026	NO	snRNA	NO	NO	27
ENSBTAG00000042152	ENSBTAG00000042152 RF00026	NO	snRNA	NO	NO	27
ENSBTAG00000043390	ENSBTAG00000043390 RF00026	NO	snRNA	NO	NO	27
ENSBTAG00000044954	ENSBTAG00000044954 RF00026	NO	snRNA	NO	NO	27
ENSBTAG00000042470	ENSBTAG00000042470 RF00026	NO	snRNA	NO	NO	27
ENSBTAG00000042989	ENSBTAG00000042989 RF00276	NO	snoRNA	NO	NO	27
ENSBTAG00000038921	ENSBTAG00000038921	NO	NO	NO	second	27
ENSBTAG00000045820	ENSBTAG00000045820	NO	NO	NO	NO	27
ENSBTAG00000037474	ENSBTAG00000037474	NO	NO	NO	NO	27
ENSBTAG00000020550	ENSBTAG00000020550	NO	NO	NO	NO	27
ENSBTAG00000003135	ENSBTAG00000003135 IQCJ	NO	NO	NO	NO	27
ENSBTAG00000043553	ENSBTAG00000043553 GPX3	NO	NO	NO	second	27
ENSBTAG00000045649	ENSBTAG00000045649 DEFB	NO	NO	NO	NO	27
ENSBTAG00000027490	ENSBTAG00000027490 OR5A1	NO	NO	NO	NO	27
ENSBTAG00000047740	ENSBTAG00000047740	NO	NO	NO	NO	27
ENSBTAG00000001627	ENSBTAG00000001627	NO	NO	NO	NO	27
ENSBTAG00000002647	ENSBTAG00000002647 RGS10	NO	NO	NO	second	27
ENSBTAG00000031599	ENSBTAG00000031599 CATHL3	NO	NO	NO	NO	27
ENSBTAG00000016153	ENSBTAG00000016153	NO	NO	NO	NO	27
ENSBTAG00000009296	ENSBTAG00000009296 SLC26A5	NO	NO	NO	second	27
ENSBTAG00000017011	ENSBTAG00000017011 CCDC125	NO	NO	NO	second	27
ENSBTAG00000018391	ENSBTAG00000018391 C19H17orf64	NO	NO	NO	NO	27
ENSBTAG00000001745	ENSBTAG00000001745 LUM	NO	NO	NO	NO	27
ENSBTAG00000004941	ENSBTAG00000004941 TEX35	NO	NO	NO	NO	27
ENSBTAG00000000698	ENSBTAG00000000698 MYO18B	NO	NO	NO	NO	27
ENSBTAG00000033304	ENSBTAG00000033304 TCIM	NO	NO	NO	second	27
ENSBTAG00000018863	ENSBTAG00000018863 PRIMPOL	NO	NO	NO	second	27
ENSBTAG00000043091	ENSBTAG00000043091 RF00026	NO	snRNA	NO	NO	26
ENSBTAG00000043257	ENSBTAG00000043257 RF00026	NO	snRNA	NO	NO	26
ENSBTAG00000045026	ENSBTAG00000045026 RF00156	NO	snoRNA	NO	NO	26
ENSBTAG00000013871	ENSBTAG00000013871	NO	NO	NO	NO	26
ENSBTAG00000012054	ENSBTAG00000012054 ALDH3B2	NO	NO	NO	NO	26
ENSBTAG00000013178	ENSBTAG00000013178 ALAS2	GWAS	NO	NO	NO	26
ENSBTAG00000046149	ENSBTAG00000046149	NO	NO	NO	NO	26
ENSBTAG00000039614	ENSBTAG00000039614	NO	NO	NO	NO	26
ENSBTAG00000023912	ENSBTAG00000023912	NO	NO	NO	NO	26
ENSBTAG00000002980	ENSBTAG00000002980 GPT2	NO	NO	NO	second	26
ENSBTAG00000018499	ENSBTAG00000018499 ANXA8L1	NO	NO	NO	NO	26
ENSBTAG00000019179	ENSBTAG00000019179 TSKS	NO	NO	NO	second	26
ENSBTAG00000045890	ENSBTAG00000045890	NO	NO	NO	NO	26
ENSBTAG00000016414	ENSBTAG00000016414 VDR	NO	NO	NO	second	26
ENSBTAG00000006241	ENSBTAG00000006241 MAN2B1	NO	NO	NO	NO	26
ENSBTAG00000006019	ENSBTAG00000006019 FAM178B	NO	NO	NO	second	26
ENSBTAG00000030189	ENSBTAG00000030189 EFCAB6	NO	NO	NO	second	26
ENSBTAG00000004023	ENSBTAG00000004023 KIAA1324L	NO	NO	NO	NO	26
ENSBTAG00000004085	ENSBTAG00000004085 ASF1B	NO	NO	NO	NO	26
ENSBTAG00000021407	ENSBTAG00000021407	NO	NO	NO	NO	26
ENSBTAG00000018576	ENSBTAG00000018576 DPYSL5	NO	NO	NO	NO	26
ENSBTAG00000045719	ENSBTAG00000045719	NO	miRNA	NO	NO	26
ENSBTAG00000030119	ENSBTAG00000030119	NO	miRNA	NO	NO	26
ENSBTAG00000045319	ENSBTAG00000045319 RF00020	NO	snRNA	NO	NO	25
ENSBTAG00000042645	ENSBTAG00000042645 RF00218	NO	snoRNA	NO	NO	25
ENSBTAG00000044400	ENSBTAG00000044400 RF00283	NO	snoRNA	NO	second	25
ENSBTAG00000043649	ENSBTAG00000043649 RF00600	NO	snoRNA	NO	NO	25
ENSBTAG00000015095	ENSBTAG00000015095 TTC6	NO	NO	NO	second	25
ENSBTAG00000013950	ENSBTAG00000013950 TKDP4	NO	NO	NO	NO	25
ENSBTAG00000046290	ENSBTAG00000046290 PIRT	NO	NO	NO	NO	25
ENSBTAG00000032878	ENSBTAG00000032878	NO	NO	NO	NO	25
ENSBTAG00000005784	ENSBTAG00000005784 CSMD2	NO	NO	NO	NO	25
ENSBTAG00000008307	ENSBTAG00000008307 PLCH1	NO	NO	NO	second	25
ENSBTAG00000020096	ENSBTAG00000020096 MS4A2	NO	NO	NO	NO	25
ENSBTAG00000008140	ENSBTAG00000008140 FAP	NO	NO	NO	NO	25
ENSBTAG00000005193	ENSBTAG00000005193 CRTAM	NO	NO	NO	NO	25
ENSBTAG00000014836	ENSBTAG00000014836	NO	NO	NO	NO	25
ENSBTAG00000037453	ENSBTAG00000037453 20ALPHA-HSD	NO	NO	NO	NO	25
ENSBTAG00000018267	ENSBTAG00000018267 TRIM54	NO	NO	NO	NO	25
ENSBTAG00000012559	ENSBTAG00000012559 SLC6A18	NO	NO	NO	NO	25
ENSBTAG00000040598	ENSBTAG00000040598 RTP5	NO	NO	NO	NO	25
ENSBTAG00000015702	ENSBTAG00000015702 PITX3	NO	NO	NO	NO	25
ENSBTAG00000038854	ENSBTAG00000038854 CLEC2L	NO	NO	NO	NO	25
ENSBTAG00000046052	ENSBTAG00000046052 ANKRD63	NO	NO	NO	NO	25
ENSBTAG00000047581	ENSBTAG00000047581	NO	NO	NO	NO	25
ENSBTAG00000046252	ENSBTAG00000046252	NO	NO	NO	NO	25
ENSBTAG00000045598	ENSBTAG00000045598	NO	NO	NO	NO	25
ENSBTAG00000046341	ENSBTAG00000046341	NO	NO	NO	NO	25
ENSBTAG00000040437	ENSBTAG00000040437	NO	NO	NO	NO	25
ENSBTAG00000036115	ENSBTAG00000036115	NO	NO	NO	NO	25
ENSBTAG00000035530	ENSBTAG00000035530	NO	NO	NO	NO	25
ENSBTAG00000033841	ENSBTAG00000033841	NO	NO	NO	NO	25
ENSBTAG00000027759	ENSBTAG00000027759	NO	NO	NO	NO	25
ENSBTAG00000006380	ENSBTAG00000006380	NO	NO	NO	NO	25
ENSBTAG00000006704	ENSBTAG00000006704 CCDC185	NO	NO	NO	second	25
ENSBTAG00000012280	ENSBTAG00000012280 PGLYRP2	NO	NO	NO	NO	25
ENSBTAG00000004237	ENSBTAG00000004237 BTC	NO	NO	NO	second	25
ENSBTAG00000032003	ENSBTAG00000032003 ZCCHC13	NO	NO	NO	second	25
ENSBTAG00000009033	ENSBTAG00000009033 TEX37	NO	NO	NO	NO	25
ENSBTAG00000011328	ENSBTAG00000011328 CGREF1	NO	NO	NO	second	25
ENSBTAG00000042808	ENSBTAG00000042808 RF00026	NO	snRNA	NO	NO	24
ENSBTAG00000046038	ENSBTAG00000046038	NO	NO	NO	NO	24
ENSBTAG00000047107	ENSBTAG00000047107 TNIP3	NO	NO	NO	NO	24
ENSBTAG00000018162	ENSBTAG00000018162	NO	NO	NO	NO	24
ENSBTAG00000007135	ENSBTAG00000007135 REG3G	NO	NO	NO	NO	24
ENSBTAG00000004602	ENSBTAG00000004602 PITX1	NO	NO	NO	NO	24
ENSBTAG00000034437	ENSBTAG00000034437	NO	NO	NO	NO	24
ENSBTAG00000040268	ENSBTAG00000040268 UBE2U	NO	NO	NO	NO	24
ENSBTAG00000003661	ENSBTAG00000003661	NO	NO	NO	NO	24
ENSBTAG00000004519	ENSBTAG00000004519 ALPI	NO	NO	NO	NO	24
ENSBTAG00000012014	ENSBTAG00000012014	NO	NO	NO	NO	24
ENSBTAG00000003249	ENSBTAG00000003249	NO	NO	NO	NO	24
ENSBTAG00000001338	ENSBTAG00000001338 CCR3	NO	NO	NO	NO	24
ENSBTAG00000008827	ENSBTAG00000008827 SPOCK2	NO	NO	NO	second	24
ENSBTAG00000012182	ENSBTAG00000012182 DIRAS3	NO	NO	NO	NO	24
ENSBTAG00000026278	ENSBTAG00000026278 CLDN4	NO	NO	NO	second	24
ENSBTAG00000011366	ENSBTAG00000011366 ST8SIA6	NO	NO	NO	NO	24
ENSBTAG00000020352	ENSBTAG00000020352 PAQR5	NO	NO	NO	NO	24
ENSBTAG00000002751	ENSBTAG00000002751 VSTM5	NO	NO	NO	second	24
ENSBTAG00000044581	ENSBTAG00000044581	NO	miRNA	NO	NO	24
ENSBTAG00000043362	ENSBTAG00000043362 RF00026	NO	snRNA	NO	NO	23
ENSBTAG00000043385	ENSBTAG00000043385 RF00026	NO	snRNA	NO	NO	23
ENSBTAG00000042643	ENSBTAG00000042643 RF00026	NO	snRNA	NO	second	23
ENSBTAG00000045070	ENSBTAG00000045070 RF00619	NO	snRNA	NO	NO	23
ENSBTAG00000003392	ENSBTAG00000003392 GABRA5	NO	NO	NO	second	23
ENSBTAG00000009701	ENSBTAG00000009701 IL25	NO	NO	NO	NO	23
ENSBTAG00000011036	ENSBTAG00000011036 CEACAM20	NO	NO	NO	NO	23
ENSBTAG00000036215	ENSBTAG00000036215	NO	NO	NO	NO	23
ENSBTAG00000019547	ENSBTAG00000019547	NO	NO	NO	NO	23
ENSBTAG00000006043	ENSBTAG00000006043	NO	NO	NO	second	23
ENSBTAG00000020660	ENSBTAG00000020660	NO	NO	NO	second	23
ENSBTAG00000000726	ENSBTAG00000000726 OR1J1	NO	NO	NO	second	23
ENSBTAG00000004488	ENSBTAG00000004488 MEI1	NO	NO	NO	NO	23
ENSBTAG00000039820	ENSBTAG00000039820 CLDN8	NO	NO	NO	second	23
ENSBTAG00000039069	ENSBTAG00000039069 IFNE	NO	NO	NO	NO	23
ENSBTAG00000027383	ENSBTAG00000027383 DEFB122	NO	NO	NO	NO	23
ENSBTAG00000014556	ENSBTAG00000014556 AGRP	NO	NO	NO	NO	23
ENSBTAG00000020602	ENSBTAG00000020602 IDO1	NO	NO	NO	second	23
ENSBTAG00000005432	ENSBTAG00000005432 CAPG	NO	NO	NO	NO	23
ENSBTAG00000045461	ENSBTAG00000045461 RF01169	NO	snoRNA	NO	second	22
ENSBTAG00000039971	ENSBTAG00000039971	NO	NO	NO	NO	22
ENSBTAG00000021375	ENSBTAG00000021375	NO	NO	NO	NO	22
ENSBTAG00000020859	ENSBTAG00000020859 SERPINF2	NO	NO	NO	NO	22
ENSBTAG00000031234	ENSBTAG00000031234	NO	NO	NO	NO	22
ENSBTAG00000020769	ENSBTAG00000020769 OPCML	NO	NO	NO	NO	22
ENSBTAG00000016125	ENSBTAG00000016125 KCNA7	NO	NO	NO	NO	22
ENSBTAG00000048186	ENSBTAG00000048186	NO	NO	NO	NO	22
ENSBTAG00000010167	ENSBTAG00000010167 TEX14	NO	NO	NO	second	22
ENSBTAG00000001952	ENSBTAG00000001952 PROM2	NO	NO	NO	second	22
ENSBTAG00000001621	ENSBTAG00000001621	NO	NO	NO	NO	22
ENSBTAG00000030646	ENSBTAG00000030646 KCTD17	NO	NO	NO	NO	22
ENSBTAG00000001390	ENSBTAG00000001390 B4GALT4	NO	NO	NO	NO	22
ENSBTAG00000001335	ENSBTAG00000001335 GHR	NO	NO	NO	NO	22
ENSBTAG00000012681	ENSBTAG00000012681 CORO2B	NO	NO	NO	second	22
ENSBTAG00000016398	ENSBTAG00000016398 DNAJC22	NO	NO	NO	NO	22
ENSBTAG00000023659	ENSBTAG00000023659 MT2A	NO	NO	NO	NO	22
ENSBTAG00000048009	ENSBTAG00000048009	NO	NO	NO	second	22
ENSBTAG00000030322	ENSBTAG00000030322 KLHDC7A	NO	NO	NO	second	22
ENSBTAG00000007509	ENSBTAG00000007509 CACNG8	NO	NO	NO	NO	22
ENSBTAG00000048178	ENSBTAG00000048178	NO	miRNA	NO	NO	22
ENSBTAG00000029857	ENSBTAG00000029857 bta-mir-145	NO	miRNA	NO	second	22
ENSBTAG00000048038	ENSBTAG00000048038 bta-mir-2284w	NO	miRNA	NO	second	22
ENSBTAG00000042797	ENSBTAG00000042797 RF00026	NO	snRNA	NO	second	21
ENSBTAG00000043474	ENSBTAG00000043474 RF00409	NO	snoRNA	NO	second	21
ENSBTAG00000048097	ENSBTAG00000048097	NO	NO	NO	NO	21
ENSBTAG00000032056	ENSBTAG00000032056 OR10A4	NO	NO	NO	NO	21
ENSBTAG00000013095	ENSBTAG00000013095 FOXN1	NO	NO	NO	NO	21
ENSBTAG00000008793	ENSBTAG00000008793 RNASE1	NO	NO	NO	second	21
ENSBTAG00000014818	ENSBTAG00000014818 MYLK3	NO	NO	NO	second	21
ENSBTAG00000034952	ENSBTAG00000034952 SPAG11B	NO	NO	NO	NO	21
ENSBTAG00000021817	ENSBTAG00000021817 C13H20orf141	NO	NO	NO	NO	21
ENSBTAG00000001077	ENSBTAG00000001077 OSBPL5	NO	NO	NO	second	21
ENSBTAG00000026779	ENSBTAG00000026779 LYZ	GWAS	NO	NO	second	21
ENSBTAG00000015840	ENSBTAG00000015840 HOXD1	NO	NO	NO	second	21
ENSBTAG00000011205	ENSBTAG00000011205 PPP1R42	NO	NO	NO	NO	21
ENSBTAG00000046574	ENSBTAG00000046574 FRMPD1	NO	NO	NO	second	21
ENSBTAG00000018323	ENSBTAG00000018323 MAGEA11	NO	NO	NO	NO	21
ENSBTAG00000000400	ENSBTAG00000000400 KRT85	NO	NO	NO	NO	21
ENSBTAG00000039401	ENSBTAG00000039401 TRBV15	NO	NO	NO	NO	21
ENSBTAG00000003430	ENSBTAG00000003430 EPO	NO	NO	NO	NO	21
ENSBTAG00000040222	ENSBTAG00000040222	NO	NO	NO	NO	21
ENSBTAG00000030910	ENSBTAG00000030910	NO	NO	NO	NO	21
ENSBTAG00000027978	ENSBTAG00000027978	NO	NO	NO	NO	21
ENSBTAG00000003006	ENSBTAG00000003006	NO	NO	NO	NO	21
ENSBTAG00000038317	ENSBTAG00000038317	NO	NO	NO	NO	20
ENSBTAG00000046704	ENSBTAG00000046704	NO	NO	NO	NO	20
ENSBTAG00000046762	ENSBTAG00000046762 MGC137098	NO	NO	NO	NO	20
ENSBTAG00000039870	ENSBTAG00000039870	NO	NO	NO	second	20
ENSBTAG00000008280	ENSBTAG00000008280 HNF4G	NO	NO	NO	NO	20
ENSBTAG00000017020	ENSBTAG00000017020 S100G	NO	NO	NO	second	20
ENSBTAG00000008661	ENSBTAG00000008661 C15H11orf52	NO	NO	NO	NO	20
ENSBTAG00000002071	ENSBTAG00000002071	NO	NO	NO	NO	20
ENSBTAG00000038512	ENSBTAG00000038512 LIPI	NO	NO	NO	NO	20
ENSBTAG00000005330	ENSBTAG00000005330 KRTDAP	NO	NO	NO	NO	20
ENSBTAG00000047396	ENSBTAG00000047396	NO	NO	NO	NO	20
ENSBTAG00000038706	ENSBTAG00000038706 MT1E	NO	NO	NO	NO	20
ENSBTAG00000008449	ENSBTAG00000008449	NO	NO	NO	NO	20
ENSBTAG00000001492	ENSBTAG00000001492 FYB1	NO	NO	NO	NO	20
ENSBTAG00000034761	ENSBTAG00000034761	NO	NO	NO	NO	20
ENSBTAG00000021284	ENSBTAG00000021284 RSPH1	NO	NO	NO	NO	20
ENSBTAG00000032862	ENSBTAG00000032862 DYDC2	NO	NO	NO	NO	20
ENSBTAG00000003432	ENSBTAG00000003432 ZAN	NO	NO	NO	second	20
ENSBTAG00000014581	ENSBTAG00000014581 MLIP	NO	NO	NO	NO	20
ENSBTAG00000012462	ENSBTAG00000012462 MAP1LC3C	NO	NO	NO	NO	20
ENSBTAG00000015407	ENSBTAG00000015407 IL22	NO	NO	NO	NO	20
ENSBTAG00000021735	ENSBTAG00000021735 GALNT14	NO	NO	NO	NO	20
ENSBTAG00000046659	ENSBTAG00000046659 FOXR2	NO	NO	NO	NO	20
ENSBTAG00000002749	ENSBTAG00000002749 CRHR1	NO	NO	NO	NO	20
ENSBTAG00000021959	ENSBTAG00000021959 CDC20B	NO	NO	NO	NO	20
ENSBTAG00000045860	ENSBTAG00000045860	NO	NO	NO	NO	20
ENSBTAG00000023820	ENSBTAG00000023820	NO	NO	NO	NO	20
ENSBTAG00000017892	ENSBTAG00000017892	NO	NO	NO	NO	20
ENSBTAG00000015800	ENSBTAG00000015800	NO	NO	NO	NO	20
ENSBTAG00000000381	ENSBTAG00000000381 S1PR4	NO	NO	NO	NO	20
ENSBTAG00000010077	ENSBTAG00000010077 FANCD2	NO	NO	NO	NO	20
ENSBTAG00000021846	ENSBTAG00000021846 CELSR3	NO	NO	NO	second	20
ENSBTAG00000038463	ENSBTAG00000038463 bta-mir-1251	GWAS	miRNA	NO	second	20
ENSBTAG00000044715	ENSBTAG00000044715	NO	miRNA	NO	second	20
ENSBTAG00000045399	ENSBTAG00000045399	NO	miRNA	NO	NO	20
ENSBTAG00000011241	ENSBTAG00000011241 HPDL	NO	NO	NO	NO	19
ENSBTAG00000046513	ENSBTAG00000046513	NO	NO	NO	NO	19
ENSBTAG00000033166	ENSBTAG00000033166	NO	NO	NO	second	19
ENSBTAG00000020402	ENSBTAG00000020402 TDRD9	NO	NO	NO	NO	19
ENSBTAG00000047036	ENSBTAG00000047036	NO	NO	NO	second	19
ENSBTAG00000016124	ENSBTAG00000016124 PACSIN1	NO	NO	NO	second	19
ENSBTAG00000005810	ENSBTAG00000005810 PDZK1	NO	NO	NO	NO	19
ENSBTAG00000018864	ENSBTAG00000018864 CENPU	NO	NO	NO	second	19
ENSBTAG00000026751	ENSBTAG00000026751 CFAP65	NO	NO	NO	NO	19
ENSBTAG00000005668	ENSBTAG00000005668 SLC39A8	NO	NO	NO	NO	19
ENSBTAG00000005236	ENSBTAG00000005236 CCKBR	NO	NO	NO	NO	19
ENSBTAG00000000574	ENSBTAG00000000574 OR10Z1	NO	NO	NO	NO	19
ENSBTAG00000018106	ENSBTAG00000018106 SPATA18	NO	NO	NO	NO	19
ENSBTAG00000017151	ENSBTAG00000017151 SH3TC2	NO	NO	NO	second	19
ENSBTAG00000008576	ENSBTAG00000008576 PLEKHD1	NO	NO	NO	second	19
ENSBTAG00000001183	ENSBTAG00000001183 KLHL33	NO	NO	NO	NO	19
ENSBTAG00000042285	ENSBTAG00000042285 RF00026	NO	snRNA	NO	NO	18
ENSBTAG00000020880	ENSBTAG00000020880 ARMH4	NO	NO	NO	NO	18
ENSBTAG00000020705	ENSBTAG00000020705 PRSS12	NO	NO	NO	NO	18
ENSBTAG00000011405	ENSBTAG00000011405 CEP72	NO	NO	NO	second	18
ENSBTAG00000006273	ENSBTAG00000006273 SULT4A1	NO	NO	NO	NO	18
ENSBTAG00000012937	ENSBTAG00000012937 ACAD8	NO	NO	NO	NO	18
ENSBTAG00000004693	ENSBTAG00000004693 CCDC60	NO	NO	NO	NO	18
ENSBTAG00000005628	ENSBTAG00000005628 CD52	NO	NO	NO	NO	18
ENSBTAG00000005261	ENSBTAG00000005261	NO	NO	NO	NO	18
ENSBTAG00000015872	ENSBTAG00000015872 PROKR2	NO	NO	NO	NO	18
ENSBTAG00000021685	ENSBTAG00000021685 EEF1A2	NO	NO	NO	NO	18
ENSBTAG00000004705	ENSBTAG00000004705 ILDR1	NO	NO	NO	second	18
ENSBTAG00000047872	ENSBTAG00000047872 KRT84	NO	NO	NO	NO	18
ENSBTAG00000013415	ENSBTAG00000013415 CST11	NO	NO	NO	NO	18
ENSBTAG00000004130	ENSBTAG00000004130 C15H11orf87	NO	NO	NO	NO	18
ENSBTAG00000038022	ENSBTAG00000038022	NO	NO	NO	NO	18
ENSBTAG00000011631	ENSBTAG00000011631	NO	NO	NO	NO	18
ENSBTAG00000009080	ENSBTAG00000009080 ITGB6	NO	NO	NO	second	18
ENSBTAG00000007694	ENSBTAG00000007694	NO	NO	NO	second	18
ENSBTAG00000015632	ENSBTAG00000015632 TNFRSF18	NO	NO	NO	second	18
ENSBTAG00000036374	ENSBTAG00000036374 bta-mir-362	GWAS	miRNA	NO	NO	18
ENSBTAG00000045174	ENSBTAG00000045174 bta-mir-2331	NO	miRNA	NO	NO	18
ENSBTAG00000046393	ENSBTAG00000046393 RF00015	NO	snRNA	NO	NO	17
ENSBTAG00000045364	ENSBTAG00000045364 RF00003	NO	snRNA	NO	NO	17
ENSBTAG00000016746	ENSBTAG00000016746 UBE2C	NO	NO	NO	NO	17
ENSBTAG00000012281	ENSBTAG00000012281 AWAT2	NO	NO	NO	NO	17
ENSBTAG00000016032	ENSBTAG00000016032	NO	NO	NO	second	17
ENSBTAG00000026250	ENSBTAG00000026250 PDHA2	NO	NO	NO	NO	17
ENSBTAG00000016058	ENSBTAG00000016058 FAM83B	NO	NO	NO	NO	17
ENSBTAG00000004612	ENSBTAG00000004612 SORCS3	NO	NO	NO	second	17
ENSBTAG00000010151	ENSBTAG00000010151 CA5A	NO	NO	NO	NO	17
ENSBTAG00000001735	ENSBTAG00000001735 ADAM11	NO	NO	NO	second	17
ENSBTAG00000039380	ENSBTAG00000039380	NO	NO	NO	NO	17
ENSBTAG00000040197	ENSBTAG00000040197 OR10W1	NO	NO	NO	NO	17
ENSBTAG00000006879	ENSBTAG00000006879 HOXC11	NO	NO	NO	NO	17
ENSBTAG00000013577	ENSBTAG00000013577 SLC1A5	NO	NO	NO	NO	17
ENSBTAG00000038690	ENSBTAG00000038690	NO	NO	NO	NO	17
ENSBTAG00000007996	ENSBTAG00000007996 HTR6	NO	NO	NO	second	17
ENSBTAG00000021414	ENSBTAG00000021414 TMCO5B	NO	NO	NO	NO	17
ENSBTAG00000023412	ENSBTAG00000023412 IZUMO3	NO	NO	NO	NO	17
ENSBTAG00000011817	ENSBTAG00000011817 GABRA2	NO	NO	NO	NO	17
ENSBTAG00000044175	ENSBTAG00000044175 CENPK	NO	NO	NO	NO	17
ENSBTAG00000020034	ENSBTAG00000020034 LYN	GWAS	NO	NO	NO	17
ENSBTAG00000039483	ENSBTAG00000039483 DSG3	NO	NO	NO	NO	16
ENSBTAG00000004903	ENSBTAG00000004903 KRT15	NO	NO	NO	second	16
ENSBTAG00000047538	ENSBTAG00000047538	NO	NO	NO	NO	16
ENSBTAG00000006624	ENSBTAG00000006624 SLC36A3	NO	NO	NO	second	16
ENSBTAG00000024593	ENSBTAG00000024593 SPZ1	NO	NO	NO	NO	16
ENSBTAG00000013279	ENSBTAG00000013279 FOXP3	GWAS	NO	NO	second	16
ENSBTAG00000001755	ENSBTAG00000001755 NEUROD1	NO	NO	NO	NO	16
ENSBTAG00000021166	ENSBTAG00000021166 FAM71A	NO	NO	NO	second	16
ENSBTAG00000002299	ENSBTAG00000002299 SEL1L3	NO	NO	NO	NO	16
ENSBTAG00000023429	ENSBTAG00000023429 PLS1	NO	NO	NO	NO	16
ENSBTAG00000021570	ENSBTAG00000021570 PLEKHG4	NO	NO	NO	NO	16
ENSBTAG00000009532	ENSBTAG00000009532 WNT7B	NO	NO	NO	second	16
ENSBTAG00000001154	ENSBTAG00000001154 DGAT2	NO	NO	NO	second	16
ENSBTAG00000030834	ENSBTAG00000030834	NO	NO	NO	NO	16
ENSBTAG00000037822	ENSBTAG00000037822	NO	NO	NO	NO	16
ENSBTAG00000000531	ENSBTAG00000000531	NO	NO	NO	NO	16
ENSBTAG00000020072	ENSBTAG00000020072 CATHL4	NO	NO	NO	NO	16
ENSBTAG00000000033	ENSBTAG00000000033 PHOSPHO1	NO	NO	NO	second	16
ENSBTAG00000018571	ENSBTAG00000018571 IL1RL1	NO	NO	NO	NO	16
ENSBTAG00000043486	ENSBTAG00000043486 RF00026	NO	snRNA	RIF	NO	15
ENSBTAG00000043035	ENSBTAG00000043035 RF00026	NO	snRNA	NO	NO	15
ENSBTAG00000038983	ENSBTAG00000038983	NO	NO	NO	NO	15
ENSBTAG00000008553	ENSBTAG00000008553 B4GALNT3	NO	NO	NO	NO	15
ENSBTAG00000006605	ENSBTAG00000006605	NO	NO	NO	second	15
ENSBTAG00000038307	ENSBTAG00000038307	NO	NO	NO	NO	15
ENSBTAG00000038125	ENSBTAG00000038125	NO	NO	NO	NO	15
ENSBTAG00000033643	ENSBTAG00000033643	NO	NO	NO	NO	15
ENSBTAG00000008308	ENSBTAG00000008308	NO	NO	NO	NO	15
ENSBTAG00000020427	ENSBTAG00000020427 DNTT	NO	NO	NO	NO	15
ENSBTAG00000000791	ENSBTAG00000000791 CALY	NO	NO	NO	NO	15
ENSBTAG00000040421	ENSBTAG00000040421	NO	miRNA	NO	NO	15
ENSBTAG00000044588	ENSBTAG00000044588	NO	miRNA	NO	NO	15
ENSBTAG00000043356	ENSBTAG00000043356 RF00020	NO	snRNA	NO	NO	14
ENSBTAG00000044922	ENSBTAG00000044922 RF00026	NO	snRNA	NO	NO	14
ENSBTAG00000038810	ENSBTAG00000038810 SFTA2	NO	NO	NO	NO	14
ENSBTAG00000045492	ENSBTAG00000045492 ANG	NO	NO	NO	NO	14
ENSBTAG00000012083	ENSBTAG00000012083 IRX3	NO	NO	NO	second	14
ENSBTAG00000013249	ENSBTAG00000013249 SALL2	NO	NO	NO	NO	14
ENSBTAG00000038067	ENSBTAG00000038067 MT1A	NO	NO	NO	NO	14
ENSBTAG00000020929	ENSBTAG00000020929 ARMC3	NO	NO	NO	NO	14
ENSBTAG00000008708	ENSBTAG00000008708 GPC5	NO	NO	NO	NO	14
ENSBTAG00000016785	ENSBTAG00000016785	NO	NO	NO	NO	14
ENSBTAG00000022205	ENSBTAG00000022205	NO	NO	NO	NO	14
ENSBTAG00000047491	ENSBTAG00000047491 CACNA1S	NO	NO	NO	second	14
ENSBTAG00000017409	ENSBTAG00000017409 DLX3	NO	NO	NO	NO	14
ENSBTAG00000039046	ENSBTAG00000039046 CD24	NO	NO	NO	NO	14
ENSBTAG00000013202	ENSBTAG00000013202 PLCZ1	NO	NO	NO	NO	14
ENSBTAG00000019658	ENSBTAG00000019658 ASB16	NO	NO	NO	NO	14
ENSBTAG00000017083	ENSBTAG00000017083 TEX15	NO	NO	NO	second	14
ENSBTAG00000011929	ENSBTAG00000011929 USP50	NO	NO	NO	second	14
ENSBTAG00000045341	ENSBTAG00000045341 RF00026	NO	snRNA	NO	NO	13
ENSBTAG00000043449	ENSBTAG00000043449 RF00026	NO	snRNA	NO	NO	13
ENSBTAG00000043144	ENSBTAG00000043144 RF00026	NO	snRNA	NO	NO	13
ENSBTAG00000042623	ENSBTAG00000042623 RF00026	NO	snRNA	NO	NO	13
ENSBTAG00000043732	ENSBTAG00000043732 RF00004	NO	snRNA	NO	NO	13
ENSBTAG00000042478	ENSBTAG00000042478 RF00403	NO	snoRNA	NO	NO	13
ENSBTAG00000015854	ENSBTAG00000015854 TCHHL1	NO	NO	NO	second	13
ENSBTAG00000027384	ENSBTAG00000027384 DEFB122A	NO	NO	NO	NO	13
ENSBTAG00000046396	ENSBTAG00000046396 TMEM200C	NO	NO	NO	NO	13
ENSBTAG00000005546	ENSBTAG00000005546 HOXB7	NO	NO	NO	NO	13
ENSBTAG00000047733	ENSBTAG00000047733	NO	NO	NO	NO	13
ENSBTAG00000047312	ENSBTAG00000047312	NO	NO	NO	NO	13
ENSBTAG00000004218	ENSBTAG00000004218 SYNDIG1L	NO	NO	NO	NO	13
ENSBTAG00000040126	ENSBTAG00000040126 DSG4	NO	NO	NO	NO	13
ENSBTAG00000013488	ENSBTAG00000013488 PPP1R14D	NO	NO	NO	second	13
ENSBTAG00000031632	ENSBTAG00000031632 ADRA1A	NO	NO	NO	second	13
ENSBTAG00000002942	ENSBTAG00000002942 SLC2A10	NO	NO	NO	NO	13
ENSBTAG00000032894	ENSBTAG00000032894	NO	NO	NO	NO	13
ENSBTAG00000016113	ENSBTAG00000016113 ELSPBP1	NO	NO	NO	second	13
ENSBTAG00000034246	ENSBTAG00000034246 ACRBP	NO	NO	NO	NO	13
ENSBTAG00000011917	ENSBTAG00000011917 GPAM	NO	NO	NO	NO	12
ENSBTAG00000005202	ENSBTAG00000005202 SCP2D1	NO	NO	NO	NO	12
ENSBTAG00000018347	ENSBTAG00000018347 IL33	NO	NO	NO	second	12
ENSBTAG00000019554	ENSBTAG00000019554 FBP2	NO	NO	NO	NO	12
ENSBTAG00000035643	ENSBTAG00000035643	NO	NO	NO	NO	12
ENSBTAG00000026971	ENSBTAG00000026971 CDCA5	NO	NO	NO	second	12
ENSBTAG00000007890	ENSBTAG00000007890 SEC14L5	NO	NO	NO	second	12
ENSBTAG00000006387	ENSBTAG00000006387 TSNAXIP1	NO	NO	NO	NO	12
ENSBTAG00000002011	ENSBTAG00000002011 KIAA0895	NO	NO	NO	NO	12
ENSBTAG00000015912	ENSBTAG00000015912 DMKN	NO	NO	NO	NO	12
ENSBTAG00000011664	ENSBTAG00000011664 ZIM2	NO	NO	NO	NO	12
ENSBTAG00000038962	ENSBTAG00000038962 SLC6A11	NO	NO	NO	NO	12
ENSBTAG00000032014	ENSBTAG00000032014 MGC140080	GWAS	NO	NO	NO	12
ENSBTAG00000045809	ENSBTAG00000045809	NO	NO	NO	NO	12
ENSBTAG00000000264	ENSBTAG00000000264 RFX6	NO	NO	NO	NO	12
ENSBTAG00000029907	ENSBTAG00000029907 bta-mir-377	NO	miRNA	NO	NO	12
ENSBTAG00000042776	ENSBTAG00000042776 RF00026	NO	snRNA	NO	NO	11
ENSBTAG00000015361	ENSBTAG00000015361 CNTFR	NO	NO	NO	second	11
ENSBTAG00000047149	ENSBTAG00000047149 C11H2orf74	NO	NO	NO	second	11
ENSBTAG00000031236	ENSBTAG00000031236	NO	NO	NO	NO	11
ENSBTAG00000033445	ENSBTAG00000033445	NO	NO	NO	NO	11
ENSBTAG00000046812	ENSBTAG00000046812 TEX38	NO	NO	NO	NO	11
ENSBTAG00000003470	ENSBTAG00000003470 TTYH1	NO	NO	NO	second	11
ENSBTAG00000021855	ENSBTAG00000021855 ANO3	NO	NO	NO	NO	11
ENSBTAG00000011515	ENSBTAG00000011515 SELL	NO	NO	NO	second	11
ENSBTAG00000025667	ENSBTAG00000025667	NO	NO	NO	NO	11
ENSBTAG00000016293	ENSBTAG00000016293 TRIM77	NO	NO	NO	NO	11
ENSBTAG00000015526	ENSBTAG00000015526 PIWIL3	NO	NO	NO	NO	11
ENSBTAG00000046348	ENSBTAG00000046348 ELAVL2	NO	NO	NO	NO	11
ENSBTAG00000030199	ENSBTAG00000030199	NO	NO	NO	NO	11
ENSBTAG00000026792	ENSBTAG00000026792	NO	NO	NO	NO	11
ENSBTAG00000001099	ENSBTAG00000001099 PIANP	NO	NO	NO	NO	11
ENSBTAG00000045722	ENSBTAG00000045722	NO	NO	NO	NO	11
ENSBTAG00000038941	ENSBTAG00000038941	NO	NO	NO	second	11
ENSBTAG00000001343	ENSBTAG00000001343 DEPDC1	NO	NO	NO	NO	11
ENSBTAG00000011171	ENSBTAG00000011171 PIEZO2	NO	NO	NO	second	11
ENSBTAG00000039688	ENSBTAG00000039688 RFLNA	NO	NO	NO	second	11
ENSBTAG00000036410	ENSBTAG00000036410 bta-mir-141	NO	miRNA	NO	NO	11
ENSBTAG00000043333	ENSBTAG00000043333 RF00026	NO	snRNA	NO	second	10
ENSBTAG00000010798	ENSBTAG00000010798 SLC23A1	NO	NO	NO	NO	10
ENSBTAG00000013165	ENSBTAG00000013165 ENPP2	NO	NO	NO	NO	10
ENSBTAG00000009291	ENSBTAG00000009291 CFAP61	NO	NO	NO	NO	10
ENSBTAG00000045986	ENSBTAG00000045986	NO	NO	NO	second	10
ENSBTAG00000015293	ENSBTAG00000015293 NXPH3	NO	NO	NO	NO	10
ENSBTAG00000014498	ENSBTAG00000014498 UNC93A	NO	NO	NO	second	10
ENSBTAG00000006176	ENSBTAG00000006176 GRIA4	NO	NO	NO	second	10
ENSBTAG00000004760	ENSBTAG00000004760 PPYR1	NO	NO	NO	second	10
ENSBTAG00000013496	ENSBTAG00000013496 CPM	NO	NO	NO	NO	10
ENSBTAG00000013702	ENSBTAG00000013702 ZNF296	NO	NO	NO	NO	10
ENSBTAG00000017615	ENSBTAG00000017615 PRLH	NO	NO	NO	NO	10
ENSBTAG00000039276	ENSBTAG00000039276	NO	NO	NO	NO	10
ENSBTAG00000012554	ENSBTAG00000012554 ANKAR	NO	NO	NO	NO	10
ENSBTAG00000013667	ENSBTAG00000013667 TMEM30C	NO	NO	NO	NO	10
ENSBTAG00000010399	ENSBTAG00000010399 TXNDC16	NO	NO	NO	NO	10
ENSBTAG00000038972	ENSBTAG00000038972 LCN9	NO	NO	NO	NO	10
ENSBTAG00000009812	ENSBTAG00000009812 CXCL5	NO	NO	NO	NO	10
ENSBTAG00000015685	ENSBTAG00000015685 KIF12	NO	NO	NO	NO	10
ENSBTAG00000007486	ENSBTAG00000007486 CEL	NO	NO	NO	NO	10
ENSBTAG00000014829	ENSBTAG00000014829 MYRFL	NO	NO	NO	second	10
ENSBTAG00000010858	ENSBTAG00000010858 ABCC11	NO	NO	NO	NO	10
ENSBTAG00000018237	ENSBTAG00000018237 MYO16	NO	NO	NO	second	10
ENSBTAG00000040133	ENSBTAG00000040133 C22H3orf20	NO	NO	NO	second	10
ENSBTAG00000003282	ENSBTAG00000003282 SLCO1A2	NO	NO	NO	second	10
ENSBTAG00000045078	ENSBTAG00000045078 RF00003	NO	snRNA	NO	NO	9
ENSBTAG00000013352	ENSBTAG00000013352 NKX2-8	NO	NO	NO	NO	9
ENSBTAG00000039490	ENSBTAG00000039490 WFDC8	NO	NO	NO	NO	9
ENSBTAG00000022394	ENSBTAG00000022394 SAA2	NO	NO	NO	NO	9
ENSBTAG00000047358	ENSBTAG00000047358 HIGD1C	NO	NO	NO	NO	9
ENSBTAG00000047054	ENSBTAG00000047054 CLRN3	NO	NO	NO	NO	9
ENSBTAG00000019200	ENSBTAG00000019200 BPIFB2	NO	NO	NO	NO	9
ENSBTAG00000048214	ENSBTAG00000048214	NO	NO	NO	NO	9
ENSBTAG00000005672	ENSBTAG00000005672 CDH22	NO	NO	NO	NO	9
ENSBTAG00000034693	ENSBTAG00000034693 SYT1	NO	NO	NO	second	9
ENSBTAG00000044171	ENSBTAG00000044171 CNIH3	NO	NO	NO	NO	9
ENSBTAG00000046375	ENSBTAG00000046375	NO	NO	NO	NO	9
ENSBTAG00000005333	ENSBTAG00000005333 MB	NO	NO	NO	second	9
ENSBTAG00000015875	ENSBTAG00000015875 FOXM1	NO	NO	NO	NO	9
ENSBTAG00000046447	ENSBTAG00000046447	NO	NO	NO	NO	9
ENSBTAG00000044132	ENSBTAG00000044132 NTN5	NO	NO	NO	NO	9
ENSBTAG00000004293	ENSBTAG00000004293 CLEC12B	NO	NO	NO	NO	9
ENSBTAG00000001696	ENSBTAG00000001696 RBM46	NO	NO	NO	NO	9
ENSBTAG00000033291	ENSBTAG00000033291 SPAG6	NO	NO	NO	NO	9
ENSBTAG00000021807	ENSBTAG00000021807 TAC3	NO	NO	NO	NO	9
ENSBTAG00000032071	ENSBTAG00000032071 SYCP1	NO	NO	NO	second	9
ENSBTAG00000000973	ENSBTAG00000000973 KCNJ15	NO	NO	NO	NO	9
ENSBTAG00000039012	ENSBTAG00000039012 MFSD6L	NO	NO	NO	NO	9
ENSBTAG00000002258	ENSBTAG00000002258 APOA1	NO	NO	NO	second	9
ENSBTAG00000043423	ENSBTAG00000043423 RF00026	NO	snRNA	NO	NO	8
ENSBTAG00000032293	ENSBTAG00000032293 TSPAN16	NO	NO	NO	NO	8
ENSBTAG00000012229	ENSBTAG00000012229	NO	NO	NO	NO	8
ENSBTAG00000047886	ENSBTAG00000047886	NO	NO	NO	NO	8
ENSBTAG00000037758	ENSBTAG00000037758	NO	NO	NO	NO	8
[truncated: 219 more rows]
