# Supplementary material for: Network Analyses Predict Small RNAs That Might Modulate Gene Expression in the Testis and Epididymis of Bos indicus Bulls
Source: Front Genet. 2021 Apr 30;12:610116. doi: 10.3389/fgene.2021.610116 (PMC8120238; doi:10.3389/fgene.2021.610116)
Supplement: Supplementary file 1 [file Data_Sheet_1.zip › Supplementary_Table7.XLSX]

## Sheet: Table_S7
Network analyses predicts small RNAs that may regulate gene expression in testis and epididymis of Bos indicus bulls
Table S7: Targets of bta-mir-2886 according to this miRNA binding sites as predicted by TargetScan (TargetScan outputs are listed)
Ortholog of target gene	Representative transcript	Gene name	3P-seq tags + 5	Total sites	8mer sites	7mer-m8 sites	7mer-A1 sites	6mer sites	Representative miRNA	Cumulative weighted context++ score	Total context++ score	Aggregate PCT
ABHD17A	ENST00000590661.1	abhydrolase domain containing 17A	202	3	0	3	0	0	bta-miR-2886	-0.88	-0.9	N/A
ABL1	ENST00000318560.5	c-abl oncogene 1, non-receptor tyrosine kinase	1188	1	0	1	0	0	bta-miR-2886	-0.3	-0.3	N/A
AC007375.1	ENST00000600936.1	Uncharacterized protein; cDNA FLJ43210 fis, clone FEBRA2020582	7	1	0	1	0	0	bta-miR-2886	-0.2	-0.2	N/A
AC010327.2	ENST00000598855.1	Uncharacterized protein; cDNA FLJ45856 fis, clone OCBBF2025631	7	1	0	1	0	0	bta-miR-2886	-0.35	-0.35	N/A
AC011484.1	ENST00000377652.3	Uncharacterized protein; cDNA FLJ42076 fis, clone SYNOV2018921	5	1	0	1	0	0	bta-miR-2886	-0.27	-0.27	N/A
ACOX2	ENST00000459701.2	acyl-CoA oxidase 2, branched chain	8	1	0	0	1	0	bta-miR-2886	-0.41	-0.41	N/A
ACTA1	ENST00000366684.3	actin, alpha 1, skeletal muscle	14	1	1	0	0	0	bta-miR-2886	-0.85	-0.85	N/A
ACTR3B	ENST00000256001.8	ARP3 actin-related protein 3 homolog B (yeast)	660	1	0	1	0	0	bta-miR-2886	-0.36	-0.36	N/A
ACTR8	ENST00000335754.3	ARP8 actin-related protein 8 homolog (yeast)	327	1	0	0	1	0	bta-miR-2886	-0.09	-0.26	N/A
ACTRT3	ENST00000330368.2	actin-related protein T3	244	1	0	1	0	0	bta-miR-2886	-0.09	-0.16	N/A
ADCY5	ENST00000462833.1	adenylate cyclase 5	25	1	0	1	0	0	bta-miR-2886	-0.27	-0.27	N/A
ADD3	ENST00000277900.8	adducin 3 (gamma)	537	1	1	0	0	0	bta-miR-2886	-0.71	-0.71	N/A
AGAP1	ENST00000304032.8	ArfGAP with GTPase domain, ankyrin repeat and PH domain 1	109	1	1	0	0	3	bta-miR-2886	-0.4	-0.61	N/A
AGPAT4	ENST00000366911.5	1-acylglycerol-3-phosphate O-acyltransferase 4	142	1	0	0	1	0	bta-miR-2886	-0.14	-0.27	N/A
AGPAT6	ENST00000396987.3	1-acylglycerol-3-phosphate O-acyltransferase 6	474	1	0	0	1	1	bta-miR-2886	-0.15	-0.3	N/A
AL590483.1	ENST00000598000.1	Uncharacterized protein; cDNA FLJ42623 fis, clone BRACE3015894	5	1	0	1	0	0	bta-miR-2886	-0.29	-0.29	N/A
ALKBH6	ENST00000486389.1	alkB, alkylation repair homolog 6 (E. coli)	9	1	0	0	1	0	bta-miR-2886	-0.31	-0.31	N/A
ANGEL2	ENST00000535388.1	angel homolog 2 (Drosophila)	218	1	0	0	1	0	bta-miR-2886	-0.06	-0.37	N/A
ANK1	ENST00000289734.7	ankyrin 1, erythrocytic	5	2	0	2	0	2	bta-miR-2886	-0.31	-0.32	N/A
ANKH	ENST00000284268.6	ANKH inorganic pyrophosphate transport regulator	770	1	0	1	0	0	bta-miR-2886	-0.33	-0.37	N/A
ANKRD10	ENST00000375758.5	ankyrin repeat domain 10	37	1	0	1	0	0	bta-miR-2886	-0.25	-0.25	N/A
ANKRD13B	ENST00000394859.3	ankyrin repeat domain 13B	72	1	1	0	0	0	bta-miR-2886	-0.59	-0.59	N/A
ANKRD63	ENST00000434396.1	ankyrin repeat domain 63	5	1	0	1	0	0	bta-miR-2886	-0.33	-0.33	N/A
AP3B1	ENST00000255194.6	adaptor-related protein complex 3, beta 1 subunit	180	1	0	0	1	0	bta-miR-2886	-0.03	-0.23	N/A
AP3D1	ENST00000355272.6	adaptor-related protein complex 3, delta 1 subunit	464	1	0	1	0	0	bta-miR-2886	-0.26	-0.32	N/A
APH1B	ENST00000261879.5	APH1B gamma secretase subunit	223	1	0	0	1	0	bta-miR-2886	-0.05	-0.27	N/A
AREL1	ENST00000356357.4	apoptosis resistant E3 ubiquitin protein ligase 1	28	1	0	1	0	0	bta-miR-2886	-0.17	-0.17	N/A
ARFRP1	ENST00000440854.1	ADP-ribosylation factor related protein 1	652	1	0	1	0	0	bta-miR-2886	-0.02	-0.44	N/A
ARHGAP10	ENST00000336498.3	Rho GTPase activating protein 10	176	1	0	0	1	0	bta-miR-2886	-0.26	-0.26	N/A
ARHGAP32	ENST00000524655.1	Rho GTPase activating protein 32	13	1	0	0	1	2	bta-miR-2886	-0.09	-0.18	N/A
ARL3	ENST00000260746.5	ADP-ribosylation factor-like 3	1387	1	0	0	1	0	bta-miR-2886	0	-0.25	N/A
ARL6IP4	ENST00000392435.2	ADP-ribosylation-like factor 6 interacting protein 4	1797	1	0	0	1	0	bta-miR-2886	0	-0.32	N/A
ARMC7	ENST00000581078.1	armadillo repeat containing 7	64	1	0	1	0	1	bta-miR-2886	-0.52	-0.52	N/A
ARVCF	ENST00000263207.3	armadillo repeat gene deleted in velocardiofacial syndrome	19	2	0	2	0	0	bta-miR-2886	-0.58	-0.58	N/A
ATG7	ENST00000354449.3	autophagy related 7	1467	1	0	1	0	0	bta-miR-2886	0	-0.21	N/A
ATP4B	ENST00000335288.4	ATPase, H+/K+ exchanging, beta polypeptide	5	1	0	1	0	0	bta-miR-2886	-0.3	-0.3	N/A
AURKB	ENST00000535053.1	aurora kinase B	57	1	0	0	1	0	bta-miR-2886	-0.3	-0.36	N/A
AUTS2	ENST00000342771.4	autism susceptibility candidate 2	198	1	0	1	0	0	bta-miR-2886	-0.17	-0.17	N/A
BARX1	ENST00000253968.6	BARX homeobox 1	10	2	0	1	1	0	bta-miR-2886	-0.67	-0.67	N/A
BCL2L11	ENST00000393256.3	BCL2-like 11 (apoptosis facilitator)	105	1	0	1	0	0	bta-miR-2886	-0.31	-0.31	N/A
BCL2L13	ENST00000418951.2	BCL2-like 13 (apoptosis facilitator)	741	1	1	0	0	0	bta-miR-2886	-0.73	-0.73	N/A
BRD1	ENST00000457780.2	bromodomain containing 1	124	1*	0	0	0	0	bta-miR-2886	N/A	N/A	N/A
BTBD9	ENST00000314100.6	BTB (POZ) domain containing 9	65	1	1	0	0	0	bta-miR-2886	-0.37	-0.53	N/A
BTD	ENST00000303498.5	biotinidase	183	1	0	1	0	0	bta-miR-2886	-0.21	-0.28	N/A
C11orf80	ENST00000360962.4	chromosome 11 open reading frame 80	697	2	0	2	0	0	bta-miR-2886	0	-0.77	N/A
C11orf96	ENST00000339446.3	chromosome 11 open reading frame 96	475	1	0	1	0	0	bta-miR-2886	-0.28	-0.28	N/A
C12orf74	ENST00000544406.2	chromosome 12 open reading frame 74	5	1	0	1	0	0	bta-miR-2886	-0.43	-0.43	N/A
C15orf37	ENST00000560255.1	chromosome 15 open reading frame 37	194	1	0	1	0	2	bta-miR-2886	-0.06	-0.46	N/A
C17orf107	ENST00000381365.3	chromosome 17 open reading frame 107	11	1	0	0	1	0	bta-miR-2886	-0.27	-0.27	N/A
C19orf26	ENST00000590083.1	chromosome 19 open reading frame 26	24	2*	0	1	0	1	bta-miR-2886	-0.39	-0.39	N/A
C19orf47	ENST00000582783.1	chromosome 19 open reading frame 47	94	1	0	1	0	0	bta-miR-2886	-0.48	-0.48	N/A
C1orf198	ENST00000366663.5	chromosome 1 open reading frame 198	1484	1	0	1	0	0	bta-miR-2886	-0.23	-0.29	N/A
C1orf233	ENST00000422725.1	chromosome 1 open reading frame 233	210	1	0	1	0	0	bta-miR-2886	-0.38	-0.38	N/A
C1orf87	ENST00000450089.2	chromosome 1 open reading frame 87	5	1	0	0	1	0	bta-miR-2886	-0.34	-0.34	N/A
C1QL4	ENST00000334221.3	complement component 1, q subcomponent-like 4	238	1	0	1	0	0	bta-miR-2886	-0.43	-0.43	N/A
C1QTNF4	ENST00000302514.3	C1q and tumor necrosis factor related protein 4	11	1	0	1	0	0	bta-miR-2886	-0.34	-0.34	N/A
C1RL	ENST00000544702.1	complement component 1, r subcomponent-like	70	1	0	1	0	0	bta-miR-2886	-0.28	-0.34	N/A
C21orf67	ENST00000397841.1	chromosome 21 open reading frame 67	19	1	0	1	0	0	bta-miR-2886	-0.16	-0.71	N/A
C2orf82	ENST00000409533.1	chromosome 2 open reading frame 82	72	1	0	1	0	0	bta-miR-2886	-0.11	-0.3	N/A
C6orf223	ENST00000439969.2	chromosome 6 open reading frame 223	17	1	0	1	0	0	bta-miR-2886	-0.35	-0.35	N/A
C7orf49	ENST00000424142.1	chromosome 7 open reading frame 49	272	1	0	0	1	0	bta-miR-2886	-0.01	-0.23	N/A
C8orf82	ENST00000313465.5	chromosome 8 open reading frame 82	94	1	0	1	0	2	bta-miR-2886	-0.55	-0.55	N/A
C9orf114	ENST00000361256.5	chromosome 9 open reading frame 114	488	1	0	0	1	0	bta-miR-2886	-0.35	-0.35	N/A
CACNA1A	ENST00000573710.2	calcium channel, voltage-dependent, P/Q type, alpha 1A subunit	5	1	0	1	0	2	bta-miR-2886	-0.28	-0.35	N/A
CACNG1	ENST00000226021.3	calcium channel, voltage-dependent, gamma subunit 1	5	2	0	2	0	0	bta-miR-2886	-0.92	-0.92	N/A
CAMK2N2	ENST00000296238.3	calcium/calmodulin-dependent protein kinase II inhibitor 2	39	1	0	1	0	0	bta-miR-2886	-0.37	-0.37	N/A
CASC10	ENST00000377113.5	cancer susceptibility candidate 10	116	1	0	1	0	3	bta-miR-2886	-0.28	-0.55	N/A
CASP16	ENST00000428155.1	caspase 16, apoptosis-related cysteine peptidase (putative)	51	1	0	1	0	0	bta-miR-2886	-0.31	-0.31	N/A
CBL	ENST00000264033.4	Cbl proto-oncogene, E3 ubiquitin protein ligase	309	1*	0	0	0	0	bta-miR-2886	N/A	N/A	N/A
CCDC177	ENST00000599174.1	Homo sapiens coiled-coil domain containing 177 (CCDC177), mRNA.	0	1	0	1	0	0	bta-miR-2886	-0.38	-0.38	N/A
CCDC88C	ENST00000389857.6	coiled-coil domain containing 88C	42	1	0	1	0	0	bta-miR-2886	-0.36	-0.36	N/A
CCM2L	ENST00000262659.8	cerebral cavernous malformation 2-like	7	1	0	0	1	1	bta-miR-2886	-0.53	-0.53	N/A
CD34	ENST00000356522.4	CD34 molecule	5	1	0	1	0	0	bta-miR-2886	-0.31	-0.31	N/A
CDC25A	ENST00000302506.3	cell division cycle 25A	5	1	0	1	0	0	bta-miR-2886	-0.39	-0.39	N/A
CDHR5	ENST00000397542.2	cadherin-related family member 5	5	1	0	0	1	0	bta-miR-2886	-0.29	-0.29	N/A
CDK5R1	ENST00000313401.3	cyclin-dependent kinase 5, regulatory subunit 1 (p35)	335	1*	0	0	0	0	bta-miR-2886	N/A	N/A	N/A
CDK5R2	ENST00000302625.4	cyclin-dependent kinase 5, regulatory subunit 2 (p39)	24	1	0	1	0	0	bta-miR-2886	-0.3	-0.3	N/A
CDKN2B	ENST00000380142.4	cyclin-dependent kinase inhibitor 2B (p15, inhibits CDK4)	373	1	0	0	1	0	bta-miR-2886	-0.32	-0.32	N/A
CDX2	ENST00000381020.7	caudal type homeobox 2	563	2	0	2	0	3	bta-miR-2886	-0.01	-0.82	N/A
CERK	ENST00000216264.8	ceramide kinase	123	1	0	1	0	0	bta-miR-2886	-0.39	-0.4	N/A
CHMP6	ENST00000325167.5	charged multivesicular body protein 6	227	1	1	0	0	0	bta-miR-2886	-0.82	-0.82	N/A
CHPF	ENST00000243776.6	chondroitin polymerizing factor	4910	1	0	1	0	0	bta-miR-2886	-0.26	-0.26	N/A
CHST3	ENST00000373115.4	carbohydrate (chondroitin 6) sulfotransferase 3	217	1	0	1	0	0	bta-miR-2886	-0.29	-0.29	N/A
CIR1	ENST00000362053.5	corepressor interacting with RBPJ, 1	310	1	0	0	1	0	bta-miR-2886	-0.39	-0.39	N/A
CIT	ENST00000392521.2	citron (rho-interacting, serine/threonine kinase 21)	134	1	0	0	1	0	bta-miR-2886	-0.16	-0.16	N/A
CLCN2	ENST00000423355.2	chloride channel, voltage-sensitive 2	44	1	0	1	0	0	bta-miR-2886	-0.4	-0.4	N/A
CLIP2	ENST00000223398.6	CAP-GLY domain containing linker protein 2	2111	1	0	1	0	0	bta-miR-2886	-0.18	-0.18	N/A
COL12A1	ENST00000322507.8	collagen, type XII, alpha 1	482	1	0	1	0	1	bta-miR-2886	-0.02	-0.1	N/A
CPLX4	ENST00000299721.3	complexin 4	5	1	0	1	0	0	bta-miR-2886	-0.38	-0.38	N/A
CRTAP	ENST00000320954.6	cartilage associated protein	3154	1	0	1	0	0	bta-miR-2886	-0.05	-0.29	N/A
CRTC1	ENST00000338797.6	CREB regulated transcription coactivator 1	322	1	0	1	0	0	bta-miR-2886	-0.26	-0.26	N/A
CRTC3	ENST00000420329.2	CREB regulated transcription coactivator 3	612	1	0	1	0	0	bta-miR-2886	-0.33	-0.33	N/A
CSNK1G2	ENST00000255641.8	casein kinase 1, gamma 2	5	1	0	1	0	0	bta-miR-2886	-0.29	-0.29	N/A
CSRNP1	ENST00000273153.5	cysteine-serine-rich nuclear protein 1	544	1	0	0	1	0	bta-miR-2886	-0.02	-0.14	N/A
CTD-3214H19.16	ENST00000597959.1		7173	1	0	0	1	0	bta-miR-2886	-0.38	-0.38	N/A
CTDSPL	ENST00000443503.2	CTD (carboxy-terminal domain, RNA polymerase II, polypeptide A) small phosphatase-like	372	1	0	0	1	0	bta-miR-2886	-0.2	-0.22	N/A
CUL4A	ENST00000326335.4	cullin 4A	4084	1	1	0	0	0	bta-miR-2886	0	-0.65	N/A
DCAF7	ENST00000310827.4	DDB1 and CUL4 associated factor 7	3289	1	0	1	0	0	bta-miR-2886	-0.28	-0.28	N/A
DDX19B	ENST00000288071.6	DEAD (Asp-Glu-Ala-Asp) box polypeptide 19B	690	1	0	0	1	0	bta-miR-2886	-0.37	-0.37	N/A
DEDD2	ENST00000336034.4	death effector domain containing 2	32	1	0	1	0	0	bta-miR-2886	-0.41	-0.41	N/A
DEPDC5	ENST00000382105.2	DEP domain containing 5	221	1	0	1	0	0	bta-miR-2886	-0.17	-0.17	N/A
DGKH	ENST00000261491.5	diacylglycerol kinase, eta	46	1	0	0	1	0	bta-miR-2886	-0.06	-0.1	N/A
DHX32	ENST00000368721.1	DEAH (Asp-Glu-Ala-His) box polypeptide 32	268	1	0	1	0	0	bta-miR-2886	-0.4	-0.4	N/A
DHX37	ENST00000544745.1	DEAH (Asp-Glu-Ala-His) box polypeptide 37	63	1	0	1	0	0	bta-miR-2886	-0.48	-0.48	N/A
DIO3	ENST00000510508.4	deiodinase, iodothyronine, type III	7	1	0	0	1	1	bta-miR-2886	-0.36	-0.36	N/A
DKFZP434E1119	ENST00000598970.1		5	1	0	0	1	0	bta-miR-2886	-0.28	-0.28	N/A
DLL1	ENST00000366756.3	delta-like 1 (Drosophila)	85	1	0	1	0	0	bta-miR-2886	-0.24	-0.24	N/A
DLX1	ENST00000341900.6	distal-less homeobox 1	312	1	0	0	1	0	bta-miR-2886	-0.33	-0.33	N/A
DMRTB1	ENST00000371445.3	DMRT-like family B with proline-rich C-terminal, 1	5	1	0	1	0	0	bta-miR-2886	-0.45	-0.45	N/A
DOHH	ENST00000250937.3	deoxyhypusine hydroxylase/monooxygenase	160	1	0	0	1	0	bta-miR-2886	-0.37	-0.37	N/A
DST	ENST00000312431.6	dystonin	439	2	1	1	0	1	bta-miR-2886	-0.27	-0.27	N/A
DTNB	ENST00000496972.2	dystrobrevin, beta	11	1	0	1	0	0	bta-miR-2886	-0.32	-0.32	N/A
DUSP16	ENST00000298573.4	dual specificity phosphatase 16	444	1	0	0	1	1	bta-miR-2886	-0.23	-0.23	N/A
DYRK1B	ENST00000593685.1	dual-specificity tyrosine-(Y)-phosphorylation regulated kinase 1B	7	1	0	1	0	0	bta-miR-2886	0	-0.37	N/A
EEF1A2	ENST00000298049.7	eukaryotic translation elongation factor 1 alpha 2	63	1	0	1	0	2	bta-miR-2886	-0.49	-0.49	N/A
EIF4H	ENST00000265753.8	eukaryotic translation initiation factor 4H	5	2	0	2	0	0	bta-miR-2886	-0.55	-0.55	N/A
ELAVL3	ENST00000359227.3	ELAV like neuron-specific RNA binding protein 3	5	1	0	1	0	0	bta-miR-2886	-0.29	-0.29	N/A
ELFN1	ENST00000424383.2	extracellular leucine-rich repeat and fibronectin type III domain containing 1	5	1	0	0	1	0	bta-miR-2886	-0.28	-0.28	N/A
ELOVL3	ENST00000370005.3	ELOVL fatty acid elongase 3	15	1	0	1	0	0	bta-miR-2886	-0.25	-0.41	N/A
EMX2	ENST00000442245.4	empty spiracles homeobox 2	54	1	0	1	0	0	bta-miR-2886	-0.4	-0.4	N/A
EPG5	ENST00000282041.5	ectopic P-granules autophagy protein 5 homolog (C. elegans)	269	1	0	1	0	0	bta-miR-2886	-0.12	-0.25	N/A
EPHB2	ENST00000374632.3	EPH receptor B2	297	1	0	1	0	0	bta-miR-2886	-0.17	-0.17	N/A
EPN3	ENST00000268933.3	epsin 3	5	1	0	1	0	0	bta-miR-2886	-0.44	-0.44	N/A
EVX1	ENST00000222761.3	even-skipped homeobox 1	7	1	0	0	1	0	bta-miR-2886	-0.21	-0.21	N/A
FAM109A	ENST00000361483.3	family with sequence similarity 109, member A	780	1	0	1	0	1	bta-miR-2886	-0.34	-0.34	N/A
FAM129B	ENST00000373314.3	family with sequence similarity 129, member B	516	1	0	1	0	0	bta-miR-2886	-0.41	-0.41	N/A
FAM160B2	ENST00000289921.7	family with sequence similarity 160, member B2	803	1	0	1	0	0	bta-miR-2886	-0.33	-0.33	N/A
FAM213B	ENST00000378424.4	family with sequence similarity 213, member B	409	3	0	3	0	0	bta-miR-2886	-0.86	-0.95	N/A
FAM83F	ENST00000333407.6	family with sequence similarity 83, member F	5	2	1	0	1	0	bta-miR-2886	-0.42	-0.42	N/A
FASTK	ENST00000540185.1	Fas-activated serine/threonine kinase	645	1	0	1	0	0	bta-miR-2886	-0.49	-0.49	N/A
FBXO10	ENST00000432825.2	F-box protein 10	14	1	0	1	0	0	bta-miR-2886	-0.42	-0.42	N/A
FEZF2	ENST00000486811.1	FEZ family zinc finger 2	5	1	0	1	0	0	bta-miR-2886	-0.4	-0.4	N/A
FMNL2	ENST00000475377.2	formin-like 2	31	1	0	1	0	0	bta-miR-2886	-0.44	-0.44	N/A
FOXI2	ENST00000388920.4	forkhead box I2	5	2	1	0	1	0	bta-miR-2886	-1.08	-1.08	N/A
FOXK1	ENST00000328914.4	forkhead box K1	368	1	0	0	1	0	bta-miR-2886	-0.22	-0.29	N/A
FOXK2	ENST00000335255.5	forkhead box K2	450	1	0	1	0	0	bta-miR-2886	0	-0.21	N/A
FOXN3	ENST00000345097.4	forkhead box N3	42	1	0	1	0	0	bta-miR-2886	-0.26	-0.31	N/A
FOXO6	ENST00000372591.1	forkhead box O6	26	1	0	0	1	0	bta-miR-2886	-0.27	-0.27	N/A
FRYL	ENST00000503238.1	FRY-like	276	1	0	1	0	0	bta-miR-2886	-0.12	-0.22	N/A
GAB2	ENST00000340149.2	GRB2-associated binding protein 2	627	1	1	0	0	0	bta-miR-2886	-0.51	-0.51	N/A
GAK	ENST00000314167.4	cyclin G associated kinase	8	1	0	1	0	0	bta-miR-2886	-0.28	-0.28	N/A
GATS	ENST00000436886.2	GATS, stromal antigen 3 opposite strand	86	1	0	1	0	0	bta-miR-2886	-0.38	-0.38	N/A
GBX2	ENST00000551105.1	gastrulation brain homeobox 2	53	2	0	1	1	0	bta-miR-2886	-0.35	-0.47	N/A
GDPD5	ENST00000443276.2	glycerophosphodiester phosphodiesterase domain containing 5	8	1	1	0	0	0	bta-miR-2886	-0.79	-0.79	N/A
GET4	ENST00000407192.1	golgi to ER traffic protein 4 homolog (S. cerevisiae)	532	1	0	1	0	0	bta-miR-2886	-0.27	-0.47	N/A
GFOD1	ENST00000603223.1	glucose-fructose oxidoreductase domain containing 1	39	1	0	0	1	0	bta-miR-2886	-0.33	-0.33	N/A
GGT1	ENST00000400383.1	gamma-glutamyltransferase 1	5	2	1	1	0	0	bta-miR-2886	-1.31	-1.31	N/A
GGT2	ENST00000405188.4	gamma-glutamyltransferase 2	5	2	1	1	0	0	bta-miR-2886	-1.34	-1.34	N/A
GIT2	ENST00000355312.3	G protein-coupled receptor kinase interacting ArfGAP 2	924	1	0	0	1	0	bta-miR-2886	-0.1	-0.1	N/A
GLRX3	ENST00000368644.1	glutaredoxin 3	213	1	0	0	1	0	bta-miR-2886	-0.11	-0.21	N/A
GNA11	ENST00000078429.4	guanine nucleotide binding protein (G protein), alpha 11 (Gq class)	1513	1	1	0	0	0	bta-miR-2886	-0.7	-0.7	N/A
GNA12	ENST00000275364.3	guanine nucleotide binding protein (G protein) alpha 12	565	1	0	0	1	1	bta-miR-2886	-0.31	-0.34	N/A
GNL1	ENST00000376621.3	guanine nucleotide binding protein-like 1	1331	1	0	0	1	0	bta-miR-2886	-0.02	-0.11	N/A
GOLGA7B	ENST00000370602.1	golgin A7 family, member B	5	1	0	1	0	0	bta-miR-2886	0	-0.38	N/A
GPLD1	ENST00000230036.1	glycosylphosphatidylinositol specific phospholipase D1	51	1	0	0	1	0	bta-miR-2886	-0.19	-0.26	N/A
GPR124	ENST00000315215.7	G protein-coupled receptor 124	72	1	0	1	0	0	bta-miR-2886	-0.32	-0.32	N/A
GPR37L1	ENST00000367282.5	G protein-coupled receptor 37 like 1	5	1	0	1	0	0	bta-miR-2886	-0.29	-0.29	N/A
GRAMD4	ENST00000361034.3	GRAM domain containing 4	403	1	0	1	0	1	bta-miR-2886	-0.23	-0.23	N/A
GRIK4	ENST00000527524.2	glutamate receptor, ionotropic, kainate 4	5	2	1	1	0	1	bta-miR-2886	-0.81	-0.81	N/A
GTF3C5	ENST00000342018.8	general transcription factor IIIC, polypeptide 5, 63kDa	593	1	0	1	0	0	bta-miR-2886	-0.38	-0.38	N/A
GTPBP3	ENST00000324894.8	GTP binding protein 3 (mitochondrial)	1451	1	0	1	0	0	bta-miR-2886	-0.53	-0.53	N/A
GUCD1	ENST00000447813.2	guanylyl cyclase domain containing 1	2990	1	0	1	0	0	bta-miR-2886	-0.38	-0.38	N/A
H1FX	ENST00000333762.4	H1 histone family, member X	535	1	1	0	0	0	bta-miR-2886	-0.68	-0.72	N/A
HARS	ENST00000504156.1	histidyl-tRNA synthetase	34	1	1	0	0	0	bta-miR-2886	-0.09	-0.76	N/A
HBP1	ENST00000222574.4	HMG-box transcription factor 1	167	1	0	1	0	0	bta-miR-2886	-0.23	-0.23	N/A
HDAC11	ENST00000433119.1	histone deacetylase 11	443	1	0	1	0	0	bta-miR-2886	-0.27	-0.34	N/A
HIF3A	ENST00000377670.4	hypoxia inducible factor 3, alpha subunit	5	1	0	1	0	0	bta-miR-2886	-0.29	-0.29	N/A
HIST1H2BD	ENST00000289316.2	histone cluster 1, H2bd	236	1	0	0	1	0	bta-miR-2886	-0.12	-0.26	N/A
HIST2H2BE	ENST00000369155.2	histone cluster 2, H2be	256	1	0	1	0	0	bta-miR-2886	-0.44	-0.44	N/A
HMX2	ENST00000339992.3	H6 family homeobox 2	8	1	1	0	0	0	bta-miR-2886	-0.18	-0.53	N/A
HOXA13	ENST00000222753.4	homeobox A13	328	1	0	1	0	0	bta-miR-2886	0	-0.28	N/A
HOXC9	ENST00000303450.4	homeobox C9	248	1	1	0	0	1	bta-miR-2886	-0.65	-0.79	N/A
HOXD3	ENST00000249440.3	homeobox D3	23	2	0	2	0	0	bta-miR-2886	-0.66	-0.66	N/A
HOXD9	ENST00000249499.6	homeobox D9	78	1	0	1	0	1	bta-miR-2886	-0.02	-0.25	N/A
HRAS	ENST00000397594.1	Harvey rat sarcoma viral oncogene homolog	420	1	1	0	0	0	bta-miR-2886	-0.88	-0.88	N/A
HRC	ENST00000252825.4	histidine rich calcium binding protein	16	1	1	0	0	0	bta-miR-2886	-0.97	-0.97	N/A
HSPA6	ENST00000309758.4	heat shock 70kDa protein 6 (HSP70B')	27	1	0	1	0	0	bta-miR-2886	-0.05	-0.14	N/A
IGF1R	ENST00000268035.6	insulin-like growth factor 1 receptor	561	2	0	2	0	1	bta-miR-2886	-0.25	-0.36	N/A
IMPACT	ENST00000284202.4	impact RWD domain protein	250	1	1	0	0	0	bta-miR-2886	-0.18	-0.74	N/A
ING5	ENST00000313552.6	inhibitor of growth family, member 5	529	1	0	1	0	0	bta-miR-2886	-0.25	-0.35	N/A
IQSEC3	ENST00000538872.1	IQ motif and Sec7 domain 3	5	1	0	1	0	0	bta-miR-2886	-0.17	-0.17	N/A
IRX4	ENST00000231357.2	iroquois homeobox 4	5	1	1	0	0	1	bta-miR-2886	-0.85	-0.85	N/A
ISL2	ENST00000290759.4	ISL LIM homeobox 2	381	1	0	1	0	0	bta-miR-2886	-0.37	-0.37	N/A
ISM2	ENST00000493585.1	isthmin 2	7	1	0	0	1	0	bta-miR-2886	-0.18	-0.18	N/A
IVD	ENST00000249760.2	isovaleryl-CoA dehydrogenase	484	1	0	1	0	0	bta-miR-2886	0	-0.36	N/A
KCNJ6	ENST00000609713.1	potassium inwardly-rectifying channel, subfamily J, member 6	5	1	0	1	0	0	bta-miR-2886	-0.31	-0.31	N/A
KDM2A	ENST00000398645.2	lysine (K)-specific demethylase 2A	729	1	0	0	1	1	bta-miR-2886	-0.32	-0.32	N/A
KDM6B	ENST00000254846.5	lysine (K)-specific demethylase 6B	8	1	0	0	1	0	bta-miR-2886	-0.16	-0.16	N/A
KDSR	ENST00000406396.3	3-ketodihydrosphingosine reductase	322	1	0	1	0	1	bta-miR-2886	-0.15	-0.21	N/A
KIAA0195	ENST00000314256.7	KIAA0195	810	1	0	0	1	0	bta-miR-2886	0	-0.3	N/A
KIAA2018	ENST00000316407.4	KIAA2018	23	1	0	0	1	0	bta-miR-2886	-0.15	-0.15	N/A
KIF3B	ENST00000375712.3	kinesin family member 3B	182	1	0	0	1	0	bta-miR-2886	-0.15	-0.15	N/A
KLC2	ENST00000394065.2	kinesin light chain 2	11832	1	0	1	0	0	bta-miR-2886	-0.29	-0.29	N/A
KLHL17	ENST00000338591.3	kelch-like family member 17	46	1*	0	0	0	0	bta-miR-2886	N/A	N/A	N/A
KLHL2	ENST00000538127.1	kelch-like family member 2	511	1	0	0	1	0	bta-miR-2886	-0.41	-0.41	N/A
KLHL22	ENST00000328879.4	kelch-like family member 22	76	1	0	0	1	0	bta-miR-2886	-0.25	-0.25	N/A
KRBA1	ENST00000255992.10	KRAB-A domain containing 1	747	1	1	0	0	0	bta-miR-2886	0	-0.55	N/A
KRT85	ENST00000257901.3	keratin 85	5	1	0	0	1	0	bta-miR-2886	-0.21	-0.21	N/A
LBX2	ENST00000341396.2	ladybird homeobox 2	100	1	0	1	0	2	bta-miR-2886	-0.8	-0.8	N/A
LETM1	ENST00000302787.2	leucine zipper-EF-hand containing transmembrane protein 1	198	1	0	1	0	0	bta-miR-2886	-0.43	-0.48	N/A
LFNG	ENST00000402045.1	LFNG O-fucosylpeptide 3-beta-N-acetylglucosaminyltransferase	346	1	0	0	1	0	bta-miR-2886	-0.27	-0.27	N/A
LMAN2L	ENST00000264963.4	lectin, mannose-binding 2-like	355	1	0	0	1	0	bta-miR-2886	0	-0.24	N/A
LPCAT1	ENST00000283415.3	lysophosphatidylcholine acyltransferase 1	298	1	0	1	0	0	bta-miR-2886	-0.35	-0.35	N/A
LRRC14	ENST00000292524.1	leucine rich repeat containing 14	469	2	0	2	0	1	bta-miR-2886	-0.27	-0.37	N/A
LTBP4	ENST00000243562.9	latent transforming growth factor beta binding protein 4	32	1	0	1	0	0	bta-miR-2886	-0.35	-0.35	N/A
LZTR1	ENST00000215739.8	leucine-zipper-like transcription regulator 1	356	1	0	0	1	0	bta-miR-2886	-0.22	-0.22	N/A
MAFB	ENST00000373313.2	v-maf avian musculoaponeurotic fibrosarcoma oncogene homolog B	333	1	0	1	0	0	bta-miR-2886	-0.3	-0.3	N/A
MAGIX	ENST00000376338.3	MAGI family member, X-linked	118	1	0	1	0	2	bta-miR-2886	-0.02	-0.54	N/A
MAPK14	ENST00000229795.3	mitogen-activated protein kinase 14	1191	1	0	0	1	0	bta-miR-2886	0	-0.18	N/A
MAPK4	ENST00000592595.1	mitogen-activated protein kinase 4	77	1	0	1	0	2	bta-miR-2886	-0.49	-0.49	N/A
MARCH8	ENST00000453424.2	membrane-associated ring finger (C3HC4) 8, E3 ubiquitin protein ligase	48	1	0	1	0	0	bta-miR-2886	-0.31	-0.31	N/A
MARVELD1	ENST00000285605.6	MARVEL domain containing 1	2470	1	0	1	0	0	bta-miR-2886	-0.31	-0.31	N/A
MCC	ENST00000302475.4	mutated in colorectal cancers	115	1	0	0	1	0	bta-miR-2886	-0.15	-0.16	N/A
MCF2L	ENST00000397030.1	MCF.2 cell line derived transforming sequence-like	79	1	1	0	0	1	bta-miR-2886	-0.73	-0.73	N/A
MEF2B	ENST00000409224.1	myocyte enhancer factor 2B	35	1	0	1	0	0	bta-miR-2886	-0.39	-0.39	N/A
MEX3B	ENST00000558133.1	mex-3 RNA binding family member B	1401	1	0	0	1	3	bta-miR-2886	-0.58	-0.58	N/A
MEX3D	ENST00000402693.4	mex-3 RNA binding family member D	13	1	0	1	0	0	bta-miR-2886	-0.37	-0.37	N/A
MFSD10	ENST00000508221.1	major facilitator superfamily domain containing 10	5122	2	0	1	1	1	bta-miR-2886	-0.85	-0.85	N/A
MGAT4B	ENST00000337755.5	mannosyl (alpha-1,3-)-glycoprotein beta-1,4-N-acetylglucosaminyltransferase, isozyme B	533	1	0	1	0	0	bta-miR-2886	-0.34	-0.34	N/A
MIB2	ENST00000378712.1	mindbomb E3 ubiquitin protein ligase 2	5	1	0	1	0	2	bta-miR-2886	-0.5	-0.5	N/A
MID1IP1	ENST00000336949.6	MID1 interacting protein 1	356	1	0	1	0	0	bta-miR-2886	-0.37	-0.37	N/A
MLLT4	ENST00000400822.3	myeloid/lymphoid or mixed-lineage leukemia (trithorax homolog, Drosophila); translocated to, 4	232	1	0	1	0	0	bta-miR-2886	-0.28	-0.28	N/A
MT1A	ENST00000290705.8	metallothionein 1A	19	1	0	1	0	0	bta-miR-2886	-0.06	-0.29	N/A
MTG1	ENST00000317502.6	mitochondrial ribosome-associated GTPase 1	1071	1	0	1	0	1	bta-miR-2886	-0.03	-0.45	N/A
MTHFR	ENST00000376592.1	methylenetetrahydrofolate reductase (NAD(P)H)	207	1	0	0	1	0	bta-miR-2886	0	-0.1	N/A
MTUS2	ENST00000431530.3	microtubule associated tumor suppressor candidate 2	17	1	0	1	0	0	bta-miR-2886	-0.36	-0.36	N/A
MYLK4	ENST00000268446.5	myosin light chain kinase family, member 4	5	1	0	0	1	0	bta-miR-2886	-0.25	-0.25	N/A
MYO16	ENST00000356711.2	myosin XVI	7	1	1	0	0	1	bta-miR-2886	-0.77	-0.77	N/A
MYO1D	ENST00000318217.5	myosin ID	16	1	0	1	0	2	bta-miR-2886	-0.4	-0.4	N/A
MYT1L	ENST00000399161.2	myelin transcription factor 1-like	5	2	1	1	0	2	bta-miR-2886	-0.96	-0.96	N/A
MZF1	ENST00000594234.1	myeloid zinc finger 1	482	2	0	1	1	4	bta-miR-2886	-1.07	-1.07	N/A
NAV1	ENST00000295624.6	neuron navigator 1	702	1	0	0	1	1	bta-miR-2886	-0.12	-0.22	N/A
NCK2	ENST00000451463.2	NCK adaptor protein 2	178	1	0	1	0	0	bta-miR-2886	-0.56	-0.56	N/A
NDUFC2-KCTD14	ENST00000528251.1	NDUFC2-KCTD14 readthrough	5	1	0	1	0	0	bta-miR-2886	0	-0.34	N/A
NFAM1	ENST00000329021.5	NFAT activating protein with ITAM motif 1	7	1	0	0	1	0	bta-miR-2886	-0.17	-0.17	N/A
NFYA	ENST00000341376.6	nuclear transcription factor Y, alpha	177	2	0	2	0	0	bta-miR-2886	-0.02	-0.4	N/A
NKX2-5	ENST00000424406.2	NK2 homeobox 5	47	1	0	1	0	2	bta-miR-2886	-0.68	-0.69	N/A
NLRP1	ENST00000262467.5	NLR family, pyrin domain containing 1	547	1	0	0	1	1	bta-miR-2886	-0.24	-0.25	N/A
NOS1	ENST00000317775.6	nitric oxide synthase 1 (neuronal)	5	1	0	1	0	0	bta-miR-2886	-0.17	-0.17	N/A
NPBWR1	ENST00000331251.3	neuropeptides B/W receptor 1	25	2	0	2	0	1	bta-miR-2886	-0.48	-0.63	N/A
NR2C2	ENST00000425241.1	nuclear receptor subfamily 2, group C, member 2	227	1	0	1	0	0	bta-miR-2886	-0.11	-0.17	N/A
NRG2	ENST00000394770.1	neuregulin 2	9	5	2	2	1	2	bta-miR-2886	-1.92	-1.93	N/A
NSMF	ENST00000339554.3	NMDA receptor synaptonuclear signaling and neuronal migration factor	507	1	0	1	0	2	bta-miR-2886	-0.51	-0.51	N/A
NT5C1A	ENST00000235628.1	5'-nucleotidase, cytosolic IA	4	1	0	1	0	0	bta-miR-2886	-0.16	-0.16	N/A
NUP214	ENST00000359428.5	nucleoporin 214kDa	452	1	0	0	1	1	bta-miR-2886	-0.16	-0.18	N/A
NXN	ENST00000575801.1	nucleoredoxin	811	1	0	1	0	0	bta-miR-2886	-0.35	-0.36	N/A
ONECUT3	ENST00000382349.4	one cut homeobox 3	5	3	1	2	0	0	bta-miR-2886	-1.3	-1.3	N/A
OSR1	ENST00000272223.2	odd-skipped related 1 (Drosophila)	15	2	0	1	1	0	bta-miR-2886	-0.66	-0.66	N/A
OTP	ENST00000306422.3	orthopedia homeobox	9	1	0	1	0	1	bta-miR-2886	-0.28	-0.28	N/A
PACS1	ENST00000320580.4	phosphofurin acidic cluster sorting protein 1	87	1	0	0	1	0	bta-miR-2886	-0.05	-0.16	N/A
PARP11	ENST00000427057.2	poly (ADP-ribose) polymerase family, member 11	75	1	0	1	0	0	bta-miR-2886	-0.39	-0.39	N/A
PCDHB16	ENST00000361016.2	protocadherin beta 16	36	1	0	1	0	2	bta-miR-2886	-0.04	-0.22	N/A
PCDHB17	ENST00000539533.1	Protocadherin-psi1; Uncharacterized protein	5	2	0	2	0	1	bta-miR-2886	-0.57	-0.57	N/A
PCYT2	ENST00000538936.2	phosphate cytidylyltransferase 2, ethanolamine	2340	1	0	1	0	0	bta-miR-2886	0	-0.26	N/A
PDE4C	ENST00000355502.3	phosphodiesterase 4C, cAMP-specific	5	1	0	1	0	0	bta-miR-2886	-0.22	-0.22	N/A
PDGFA	ENST00000354513.5	platelet-derived growth factor alpha polypeptide	25	2	0	2	0	0	bta-miR-2886	-0.08	-0.78	N/A
PDIA3	ENST00000300289.5	protein disulfide isomerase family A, member 3	884	1	0	1	0	0	bta-miR-2886	-0.01	-0.46	N/A
PDPK1	ENST00000441549.3	3-phosphoinositide dependent protein kinase-1	104	1	0	1	0	0	bta-miR-2886	-0.25	-0.26	N/A
PGP	ENST00000333503.7	phosphoglycolate phosphatase	153	1	0	1	0	0	bta-miR-2886	-0.19	-0.33	N/A
PHACTR4	ENST00000373839.3	phosphatase and actin regulator 4	85	1	0	1	0	0	bta-miR-2886	-0.32	-0.35	N/A
PHF12	ENST00000577226.1	PHD finger protein 12	307	1	1	0	0	0	bta-miR-2886	-0.41	-0.41	N/A
PICK1	ENST00000404072.3	protein interacting with PRKCA 1	155	1	1	0	0	0	bta-miR-2886	-0.8	-0.8	N/A
PIEZO1	ENST00000327397.7	piezo-type mechanosensitive ion channel component 1	3837	1	0	0	1	0	bta-miR-2886	-0.42	-0.42	N/A
PIGU	ENST00000452740.2	phosphatidylinositol glycan anchor biosynthesis, class U	355	1	0	1	0	0	bta-miR-2886	-0.52	-0.52	N/A
PITX1	ENST00000265340.7	paired-like homeodomain 1	1502	1	0	1	0	2	bta-miR-2886	-0.48	-0.48	N/A
PLA2G2F	ENST00000375102.3	phospholipase A2, group IIF	5	1	0	1	0	1	bta-miR-2886	-0.43	-0.43	N/A
PLCH2	ENST00000449969.1	phospholipase C, eta 2	5	1	0	1	0	0	bta-miR-2886	-0.3	-0.3	N/A
PLEKHA4	ENST00000355496.5	pleckstrin homology domain containing, family A (phosphoinositide binding specific) member 4	88	1	1	0	0	0	bta-miR-2886	-0.59	-0.59	N/A
PLXNB2	ENST00000449103.1	plexin B2	82	1	0	0	1	1	bta-miR-2886	-0.26	-0.26	N/A
PNMAL1	ENST00000313683.10	paraneoplastic Ma antigen family-like 1	313	1	0	0	1	0	bta-miR-2886	-0.31	-0.31	N/A
PODXL2	ENST00000342480.6	podocalyxin-like 2	155	1	0	0	1	0	bta-miR-2886	-0.38	-0.38	N/A
POU3F3	ENST00000361360.2	POU class 3 homeobox 3	461	1	0	0	1	0	bta-miR-2886	-0.3	-0.3	N/A
PPARA	ENST00000396000.2	peroxisome proliferator-activated receptor alpha	82	1	1	0	0	1	bta-miR-2886	-0.37	-0.52	N/A
PPP1R13B	ENST00000423488.2	protein phosphatase 1, regulatory subunit 13B	105	1	1	0	0	2	bta-miR-2886	-1.15	-1.15	N/A
PPP1R14B	ENST00000392210.2	protein phosphatase 1, regulatory (inhibitor) subunit 14B	114	1	0	1	0	0	bta-miR-2886	-0.64	-0.64	N/A
PPP1R3G	ENST00000405617.2	protein phosphatase 1, regulatory subunit 3G	29	1	0	1	0	0	bta-miR-2886	-0.39	-0.39	N/A
PPP2R4	ENST00000393370.2	protein phosphatase 2A activator, regulatory subunit 4	2731	1	0	0	1	0	bta-miR-2886	-0.24	-0.24	N/A
PQLC2	ENST00000375155.3	PQ loop repeat containing 2	94	1	0	1	0	0	bta-miR-2886	-0.04	-0.45	N/A
PRKCA	ENST00000413366.3	protein kinase C, alpha	726	1	0	0	1	0	bta-miR-2886	-0.11	-0.2	N/A
PRMT7	ENST00000339507.5	protein arginine methyltransferase 7	6277	1	1	0	0	0	bta-miR-2886	0	-0.45	N/A
PSD3	ENST00000327040.8	pleckstrin and Sec7 domain containing 3	133	1	0	1	0	0	bta-miR-2886	-0.01	-0.16	N/A
PTK2	ENST00000522684.1	protein tyrosine kinase 2	1134	1	0	0	1	0	bta-miR-2886	-0.2	-0.2	N/A
PTPN9	ENST00000306726.2	protein tyrosine phosphatase, non-receptor type 9	644	1	0	0	1	0	bta-miR-2886	-0.25	-0.25	N/A
QKI	ENST00000392127.2	QKI, KH domain containing, RNA binding	323	1	0	0	1	0	bta-miR-2886	-0.14	-0.16	N/A
RALBP1	ENST00000383432.3	ralA binding protein 1	134	1	0	0	1	0	bta-miR-2886	-0.17	-0.17	N/A
RALGAPA1	ENST00000389698.3	Ral GTPase activating protein, alpha subunit 1 (catalytic)	82	1	1	0	0	0	bta-miR-2886	-0.62	-0.62	N/A
RASD1	ENST00000579152.1	RAS, dexamethasone-induced 1	6	1	0	0	1	1	bta-miR-2886	-0.52	-0.52	N/A
RASL10A	ENST00000401450.3	RAS-like, family 10, member A	5	1	0	1	0	1	bta-miR-2886	-0.36	-0.36	N/A
RAX	ENST00000256852.7	retina and anterior neural fold homeobox	5	2	0	1	1	3	bta-miR-2886	-0.9	-0.9	N/A
RBL1	ENST00000598590.1	RBL1 protein; Uncharacterized protein	10	1	1	0	0	0	bta-miR-2886	-0.37	-0.9	N/A
RBM14	ENST00000393979.3	RNA binding motif protein 14	3993	1	0	1	0	0	bta-miR-2886	-0.43	-0.43	N/A
RBPJL	ENST00000372741.3	recombination signal binding protein for immunoglobulin kappa J region-like	5	1	0	1	0	0	bta-miR-2886	-0.27	-0.27	N/A
RBPMS2	ENST00000560606.1	RNA binding protein with multiple splicing 2	34	1	0	0	1	0	bta-miR-2886	-0.28	-0.28	N/A
RELT	ENST00000064780.2	RELT tumor necrosis factor receptor	412	1	1	0	0	0	bta-miR-2886	-0.68	-0.68	N/A
REPIN1	ENST00000479668.1	replication initiator 1	2836	4	0	1	3	3	bta-miR-2886	-1.64	-1.64	N/A
RGMB	ENST00000308234.7	RGM domain family, member B	6087	1	0	1	0	0	bta-miR-2886	-0.3	-0.37	N/A
RGP1	ENST00000378078.4	RGP1 retrograde golgi transport homolog (S. cerevisiae)	203	1	0	1	0	0	bta-miR-2886	-0.04	-0.23	N/A
RNF144A	ENST00000320892.6	ring finger protein 144A	124	1	0	0	1	0	bta-miR-2886	-0.21	-0.23	N/A
RNGTT	ENST00000369485.4	RNA guanylyltransferase and 5'-phosphatase	1384	1	0	0	1	0	bta-miR-2886	-0.31	-0.32	N/A
RP11-108K14.8	ENST00000468317.2	Mitochondrial GTPase 1	1071	1	0	1	0	1	bta-miR-2886	-0.03	-0.45	N/A
RP11-195F19.5	ENST00000416454.1	HCG2040265, isoform CRA_a; Uncharacterized protein; cDNA FLJ50015	18	1	0	0	1	0	bta-miR-2886	-0.36	-0.36	N/A
RPL3L	ENST00000268661.7	ribosomal protein L3-like	5	1	1	0	0	0	bta-miR-2886	-1.03	-1.03	N/A
RPS9	ENST00000441429.1	ribosomal protein S9	54	1	0	0	1	0	bta-miR-2886	-0.23	-0.23	N/A
RRP7A	ENST00000323013.6	ribosomal RNA processing 7 homolog A (S. cerevisiae)	522	1	0	1	0	0	bta-miR-2886	0	-0.27	N/A
RSPH10B	ENST00000539903.1	radial spoke head 10 homolog B (Chlamydomonas)	5	1	0	0	1	0	bta-miR-2886	-0.33	-0.33	N/A
RSPH10B2	ENST00000359718.3	radial spoke head 10 homolog B2 (Chlamydomonas)	5	1	0	0	1	0	bta-miR-2886	-0.34	-0.34	N/A
RWDD2A	ENST00000369724.4	RWD domain containing 2A	286	1	0	1	0	0	bta-miR-2886	-0.3	-0.37	N/A
RXFP3	ENST00000330120.3	relaxin/insulin-like family peptide receptor 3	5	1	0	1	0	0	bta-miR-2886	-0.41	-0.41	N/A
SDK2	ENST00000392650.3	sidekick cell adhesion molecule 2	8	2	0	2	0	0	bta-miR-2886	-0.2	-0.2	N/A
SEC14L4	ENST00000381982.3	SEC14-like 4 (S. cerevisiae)	5	1	0	1	0	0	bta-miR-2886	0	-0.44	N/A
SEMA4B	ENST00000411539.2	sema domain, immunoglobulin domain (Ig), transmembrane domain (TM) and short cytoplasmic domain, (semaphorin) 4B	3850	1	0	0	1	0	bta-miR-2886	-0.24	-0.24	N/A
SEMA6A	ENST00000343348.6	sema domain, transmembrane domain (TM), and cytoplasmic domain, (semaphorin) 6A	106	1	0	1	0	0	bta-miR-2886	-0.29	-0.29	N/A
SEPN1	ENST00000361547.2	selenoprotein N, 1	104	1	0	1	0	0	bta-miR-2886	-0.24	-0.27	N/A
SH3BGRL2	ENST00000369838.4	SH3 domain binding glutamic acid-rich protein like 2	32	1	0	0	1	0	bta-miR-2886	-0.33	-0.33	N/A
SH3PXD2A	ENST00000369774.4	SH3 and PX domains 2A	152	1	0	0	1	1	bta-miR-2886	-0.19	-0.21	N/A
SHC1	ENST00000368445.5	SHC (Src homology 2 domain containing) transforming protein 1	482	1	0	1	0	0	bta-miR-2886	-0.06	-0.3	N/A
SHOX	ENST00000381578.1	short stature homeobox	5	1	0	0	1	0	bta-miR-2886	-0.28	-0.28	N/A
SIPA1L3	ENST00000222345.6	signal-induced proliferation-associated 1 like 3	1578	1	0	1	0	0	bta-miR-2886	-0.27	-0.27	N/A
SLC16A6	ENST00000327268.4	solute carrier family 16, member 6	17	2	0	2	0	0	bta-miR-2886	-0.77	-0.77	N/A
SLC22A23	ENST00000436008.2	solute carrier family 22, member 23	353	1	1	0	0	0	bta-miR-2886	-0.49	-0.59	N/A
SLC25A12	ENST00000422440.2	solute carrier family 25 (aspartate/glutamate carrier), member 12	566	1	0	1	0	0	bta-miR-2886	-0.03	-0.34	N/A
SLC35B2	ENST00000393810.1	solute carrier family 35 (adenosine 3'-phospho 5'-phosphosulfate transporter), member B2	3587	1	0	0	1	0	bta-miR-2886	-0.36	-0.36	N/A
SMTN	ENST00000333137.7	smoothelin	99	1	0	1	0	0	bta-miR-2886	-0.41	-0.41	N/A
SNED1	ENST00000310397.8	sushi, nidogen and EGF-like domains 1	19	2	0	1	1	2	bta-miR-2886	-0.16	-0.47	N/A
SOHLH1	ENST00000298466.5	spermatogenesis and oogenesis specific basic helix-loop-helix 1	5	1	0	1	0	0	bta-miR-2886	-0.38	-0.38	N/A
SORT1	ENST00000256637.6	sortilin 1	2111	1	0	1	0	0	bta-miR-2886	-0.33	-0.36	N/A
SOX1	ENST00000330949.1	SRY (sex determining region Y)-box 1	5	1	0	1	0	1	bta-miR-2886	-0.73	-0.73	N/A
SOX3	ENST00000370536.2	SRY (sex determining region Y)-box 3	5	1	0	1	0	0	bta-miR-2886	-0.27	-0.27	N/A
SP9	ENST00000394967.2	Sp9 transcription factor	79	1	0	1	0	0	bta-miR-2886	-0.28	-0.28	N/A
SPATA2L	ENST00000289805.5	spermatogenesis associated 2-like	10	1	0	0	1	0	bta-miR-2886	-0.39	-0.39	N/A
SPI1	ENST00000533030.1	spleen focus forming virus (SFFV) proviral integration oncogene	5	1	0	1	0	0	bta-miR-2886	-0.45	-0.45	N/A
SPRN	ENST00000414069.2	shadow of prion protein homolog (zebrafish)	5	1	0	1	0	1	bta-miR-2886	-0.48	-0.48	N/A
SPTBN2	ENST00000529997.1	spectrin, beta, non-erythrocytic 2	910	1	0	0	1	0	bta-miR-2886	-0.16	-0.2	N/A
SRGAP3	ENST00000383836.3	SLIT-ROBO Rho GTPase activating protein 3	38	1	0	0	1	0	bta-miR-2886	-0.05	-0.2	N/A
STC2	ENST00000265087.4	stanniocalcin 2	1112	1	0	0	1	0	bta-miR-2886	-0.18	-0.19	N/A
STK40	ENST00000359297.2	serine/threonine kinase 40	214	1	0	0	1	0	bta-miR-2886	-0.15	-0.15	N/A
SULT4A1	ENST00000330884.4	sulfotransferase family 4A, member 1	25	1	0	1	0	0	bta-miR-2886	-0.33	-0.39	N/A
SUV420H1	ENST00000304363.4	suppressor of variegation 4-20 homolog 1 (Drosophila)	62	1	0	0	1	0	bta-miR-2886	-0.03	-0.11	N/A
SZT2	ENST00000562955.1	seizure threshold 2 homolog (mouse)	123	1	0	0	1	0	bta-miR-2886	-0.09	-0.15	N/A
TBC1D10B	ENST00000409939.3	TBC1 domain family, member 10B	174	2	0	2	0	0	bta-miR-2886	-0.52	-0.93	N/A
TBC1D10C	ENST00000526387.1	TBC1 domain family, member 10C	5	1	0	0	1	0	bta-miR-2886	-0.28	-0.28	N/A
TCEA2	ENST00000395053.3	transcription elongation factor A (SII), 2	181	1	1	0	0	0	bta-miR-2886	-0.84	-0.84	N/A
TCF21	ENST00000367882.4	transcription factor 21	552	1	0	0	1	0	bta-miR-2886	0	-0.19	N/A
TDP1	ENST00000393452.3	tyrosyl-DNA phosphodiesterase 1	1031	1*	0	0	0	0	bta-miR-2886	N/A	N/A	N/A
TEF	ENST00000266304.4	thyrotrophic embryonic factor	60	1	0	0	1	1	bta-miR-2886	-0.24	-0.26	N/A
TENM4	ENST00000278550.7	teneurin transmembrane protein 4	34	1	0	1	0	0	bta-miR-2886	-0.02	-0.11	N/A
TERT	ENST00000296820.5	telomerase reverse transcriptase	10	1	0	1	0	0	bta-miR-2886	-0.26	-0.26	N/A
THEM6	ENST00000336138.3	thioesterase superfamily member 6	1500	1	0	1	0	0	bta-miR-2886	-0.41	-0.41	N/A
TLX1	ENST00000467928.2	T-cell leukemia homeobox 1	47	1	0	1	0	0	bta-miR-2886	-0.23	-0.23	N/A
TMED1	ENST00000214869.2	transmembrane emp24 protein transport domain containing 1	55	1	0	0	1	0	bta-miR-2886	-0.37	-0.37	N/A
TMEM120B	ENST00000449592.2	transmembrane protein 120B	60	1	0	0	1	0	bta-miR-2886	-0.3	-0.3	N/A
TMEM154	ENST00000304385.3	transmembrane protein 154	5	1	0	0	1	0	bta-miR-2886	-0.3	-0.3	N/A
TNNT3	ENST00000278317.6	troponin T type 3 (skeletal, fast)	5	1	0	1	0	0	bta-miR-2886	-0.48	-0.48	N/A
TOLLIP	ENST00000317204.6	toll interacting protein	1536	1	0	1	0	0	bta-miR-2886	-0.05	-0.24	N/A
TOR1B	ENST00000259339.2	torsin family 1, member B (torsin B)	222	1	1	0	0	0	bta-miR-2886	-0.74	-0.74	N/A
TPCN2	ENST00000294309.3	two pore segment channel 2	629	1*	0	0	0	1	bta-miR-2886	-0.15	-0.15	N/A
TPD52L1	ENST00000368388.2	tumor protein D52-like 1	1169	1	0	0	1	0	bta-miR-2886	-0.38	-0.38	N/A
TRIM15	ENST00000376694.4	tripartite motif containing 15	5	1	0	1	0	0	bta-miR-2886	-0.38	-0.38	N/A
TRMT61A	ENST00000389749.4	tRNA methyltransferase 61 homolog A (S. cerevisiae)	296	1	0	1	0	0	bta-miR-2886	-0.42	-0.42	N/A
TSGA13	ENST00000456951.1	testis specific, 13	5	1	0	1	0	1	bta-miR-2886	-0.51	-0.51	N/A
TTYH3	ENST00000258796.7	tweety family member 3	188	1	0	1	0	1	bta-miR-2886	-0.42	-0.42	N/A
TUBB6	ENST00000591208.1	tubulin, beta 6 class V	5820	1	0	0	1	0	bta-miR-2886	-0.35	-0.35	N/A
TUBGCP6	ENST00000439308.2	tubulin, gamma complex associated protein 6	1062	2*	0	1	0	0	bta-miR-2886	-0.33	-0.33	N/A
TXNRD2	ENST00000535882.1	thioredoxin reductase 2	148	1	0	0	1	0	bta-miR-2886	-0.32	-0.32	N/A
TXNRD3	ENST00000518740.1	thioredoxin reductase 3	272	1	1	0	0	1	bta-miR-2886	-1.15	-1.15	N/A
UBALD1	ENST00000590965.1	UBA-like domain containing 1	41	1	0	1	0	0	bta-miR-2886	-0.38	-0.38	N/A
UBE2L3	ENST00000342192.4	ubiquitin-conjugating enzyme E2L 3	1318	1	0	1	0	0	bta-miR-2886	-0.02	-0.35	N/A
UBE2O	ENST00000319380.7	ubiquitin-conjugating enzyme E2O	239	1*	0	0	0	0	bta-miR-2886	N/A	N/A	N/A
UBFD1	ENST00000395878.3	ubiquitin family domain containing 1	6826	1	0	1	0	0	bta-miR-2886	-0.2	-0.21	N/A
UBN1	ENST00000262376.6	ubinuclein 1	586	1	1	0	0	1	bta-miR-2886	-0.65	-0.65	N/A
UBXN11	ENST00000314675.7	UBX domain protein 11	94	1	0	1	0	0	bta-miR-2886	-0.01	-0.28	N/A
UGGT1	ENST00000259253.6	UDP-glucose glycoprotein glucosyltransferase 1	1377	1	0	1	0	0	bta-miR-2886	-0.07	-0.16	N/A
USP7	ENST00000344836.4	ubiquitin specific peptidase 7 (herpes virus-associated)	656	2*	0	1	0	0	bta-miR-2886	-0.25	-0.28	N/A
VAX1	ENST00000369206.5	ventral anterior homeobox 1	8	1	0	0	1	1	bta-miR-2886	-0.22	-0.37	N/A
VEGFA	ENST00000417285.2	vascular endothelial growth factor A	907	1	1	0	0	0	bta-miR-2886	-0.64	-0.66	N/A
VGLL4	ENST00000273038.3	vestigial like 4 (Drosophila)	37	1	0	1	0	0	bta-miR-2886	-0.19	-0.29	N/A
VWA1	ENST00000338660.5	von Willebrand factor A domain containing 1	145	1	1	0	0	1	bta-miR-2886	-0.78	-0.78	N/A
WDR20	ENST00000335263.5	WD repeat domain 20	288	1	0	0	1	0	bta-miR-2886	-0.31	-0.31	N/A
WDR33	ENST00000322313.4	WD repeat domain 33	537	1	0	1	0	0	bta-miR-2886	0	-0.12	N/A
WNK2	ENST00000395475.2	WNK lysine deficient protein kinase 2	134	1	0	0	1	0	bta-miR-2886	-0.24	-0.24	N/A
WNT7B	ENST00000339464.4	wingless-type MMTV integration site family, member 7B	40	1	1	0	0	0	bta-miR-2886	-0.67	-0.67	N/A
YIF1B	ENST00000337679.8	Yip1 interacting factor homolog B (S. cerevisiae)	3087	1	1	0	0	1	bta-miR-2886	-0.83	-0.93	N/A
ZBED4	ENST00000216268.5	zinc finger, BED-type containing 4	2276	1	0	1	0	0	bta-miR-2886	0	-0.25	N/A
ZBED6CL	ENST00000343855.4	ZBED6 C-terminal like	270	1	0	0	1	0	bta-miR-2886	-0.28	-0.28	N/A
ZBTB40	ENST00000404138.1	zinc finger and BTB domain containing 40	124	1	0	0	1	0	bta-miR-2886	-0.03	-0.17	N/A
ZC3H14	ENST00000251038.5	zinc finger CCCH-type containing 14	395	1	0	0	1	0	bta-miR-2886	-0.01	-0.22	N/A
ZDHHC14	ENST00000359775.5	zinc finger, DHHC-type containing 14	253	1	0	1	0	0	bta-miR-2886	-0.29	-0.29	N/A
ZDHHC7	ENST00000313732.4	zinc finger, DHHC-type containing 7	4068	1	0	1	0	0	bta-miR-2886	-0.37	-0.37	N/A
ZDHHC8	ENST00000334554.7	zinc finger, DHHC-type containing 8	5	1	0	1	0	0	bta-miR-2886	-0.16	-0.16	N/A
ZIC4	ENST00000383075.3	Zic family member 4	5	1	0	0	1	0	bta-miR-2886	-0.17	-0.17	N/A
ZNF236	ENST00000253159.8	zinc finger protein 236	60	1	0	1	0	0	bta-miR-2886	-0.28	-0.28	N/A
ZNF282	ENST00000479907.1	zinc finger protein 282	3014	1	0	0	1	0	bta-miR-2886	-0.23	-0.23	N/A
ZNF407	ENST00000299687.5	zinc finger protein 407	42	1	0	1	0	0	bta-miR-2886	-0.17	-0.25	N/A
ZNF446	ENST00000335841.4	zinc finger protein 446	44	1	0	1	0	0	bta-miR-2886	-0.38	-0.38	N/A
ZNF584	ENST00000599238.1	zinc finger protein 584	282	1	1	0	0	0	bta-miR-2886	-0.88	-0.88	N/A
ZNF703	ENST00000331569.4	zinc finger protein 703	1557	1	0	1	0	0	bta-miR-2886	0	-0.21	N/A
ZNF74	ENST00000357502.5	zinc finger protein 74	142	1	1	0	0	3	bta-miR-2886	-1.21	-1.21	N/A
ZSWIM7	ENST00000486655.1	zinc finger, SWIM-type containing 7	656	1	0	0	1	0	bta-miR-2886	-0.04	-0.36	N/A
